# Supplementary material for: Ants of Mexico: Distribution and species richness in environments with varying levels of human impact
Source: Biodivers Data J. 2023 Oct 2;11:e109794. doi: 10.3897/BDJ.11.e109794 (PMC10840408; doi:10.3897/BDJ.11.e109794)
Supplement: Supplementary material 1 — A dataset of the ant distribution in environments with varying human footprints in Mexico [file bdj-11-e109794-s001.zip › Supplementary_material.csv]

occurrenceID	basisOfRecord	associatedReferences	institutionCode	collectionCode	catalogNumber	kingdom	phylum	class	order	family	subfamily	scientificName	decimalLatitude	decimalLongitude	geodeticDatum	coordinateUncertaintyInMeters	individualCount	eventDate	day	month	year	recordedBy	identifiedBy	locationRemarks	country	stateProvince	locality
http://n2t.net/ark:/65665/33935945a-605c-45fc-bf74-a1ed06ea5ba5	PreservedSpecimen		USNM	ENT	USNMENT538751	Animalia	Arthropoda	Insecta	Hymenoptera	Formicidae	Myrmicinae	Novomessor ensifer (Forel, 1899)	17.9333	-99.3719	WGS84		1	2009-01-05	5	1	2009	Schultz, T. R.	J. Amith | P. Pantaleon	High human impact	Mexico	GUERRERO	Gro, Tula del Rio, Mirador del Balsas
http://n2t.net/ark:/65665/39301c2ea-3b61-47f3-89eb-80eeae01d44c	PreservedSpecimen		USNM	ENT	USNMENT529029	Animalia	Arthropoda	Insecta	Hymenoptera	Formicidae	Dorylinae	Neivamyrmex angulimandibulatus Watkins, 1974	18.8835	-96.9291	WGS84		1	1966-11-06	6	11	1966		A. Lau	Very high human impact	Mexico	VERACRUZ	Cordoba
http://www.inaturalist.org/observations/170624	HumanObservation		iNaturalist	Observations	170624	Animalia	Arthropoda	Insecta	Hymenoptera	Formicidae	Dolichoderinae	Tapinoma melanocephalum (Fabricius, 1793)	20.9115	-105.4102	WGS84		1	2012-12-25	25	12	2012	Vincenzo Gentile	Don Loarie	Untransformed (no human impact)	Mexico	NAYARIT
https://www.inaturalist.org/observations/21007007	HumanObservation		iNaturalist	Observations	21007007	Animalia	Arthropoda	Insecta	Hymenoptera	Formicidae	Ponerinae	Neoponera villosa (Fabricius, 1804)	21.263	-89.7706	WGS84	32	1	2019-02-19	19	2	2019	tatianavelasco	tatianavelasco	Very high human impact	Mexico	YUCATAN
https://www.inaturalist.org/observations/77687438	HumanObservation		iNaturalist	Observations	77687438	Animalia	Arthropoda	Insecta	Hymenoptera	Formicidae	Myrmicinae	Atta mexicana (Smith, 1858)	23.2998	-106.4416	WGS84	390	1	2021-04-30	30	4	2021	Julio Alejandro Alvarez Ruiz	Julio Alejandro Alvarez Ruiz	High human impact	Mexico	SINALOA
https://www.inaturalist.org/observations/96168805	HumanObservation		iNaturalist	Observations	96168805	Animalia	Arthropoda	Insecta	Hymenoptera	Formicidae	Myrmicinae	Pogonomyrmex barbatus (Smith, 1858)	20.4678	-99.4776	WGS84	66	1	2021-09-25	25	9	2021	Efrain Munoz	Efrain Munoz	Medium human impact	Mexico	HIDALGO
https://www.inaturalist.org/observations/24773176	HumanObservation		iNaturalist	Observations	24773176	Animalia	Arthropoda	Insecta	Hymenoptera	Formicidae	Formicinae	Camponotus ocreatus Emery, 1893	31.2556	-110.9122	WGS84	61	1	2018-04-08	8	4	2018	Steven Wang	vanged	Untransformed (no human impact)	Mexico	SONORA
https://www.inaturalist.org/observations/116154682	HumanObservation		iNaturalist	Observations	116154682	Animalia	Arthropoda	Insecta	Hymenoptera	Formicidae	Formicinae	Camponotus rectangularis Emery, 1890	23.2996	-106.4413	WGS84	390	1	2022-05-02	2	5	2022	Emmett Collins-Sussman	Julio Alejandro Alvarez Ruiz	High human impact	Mexico	SINALOA
https://www.inaturalist.org/observations/135521858	HumanObservation		iNaturalist	Observations	135521858	Animalia	Arthropoda	Insecta	Hymenoptera	Formicidae	Formicinae	Camponotus sericeiventris (Guerin-Meneville, 1838)	17.4874	-92.0499	WGS84	279	1	2022-08-21	21	8	2022	danielreid87	danielreid87	Medium human impact	Mexico	CHIAPAS
https://www.inaturalist.org/observations/117361193	HumanObservation		iNaturalist	Observations	117361193	Animalia	Arthropoda	Insecta	Hymenoptera	Formicidae	Myrmicinae	Atta mexicana (Smith, 1858)	25.7312	-100.2717	WGS84	327	1	2022-05-02	2	5	2022	Miguel Vasquez Bolanos	arath_cruz	Very high human impact	Mexico	NUEVO LEON
https://www.inaturalist.org/observations/127460006	HumanObservation		iNaturalist	Observations	127460006	Animalia	Arthropoda	Insecta	Hymenoptera	Formicidae	Myrmicinae	Atta mexicana (Smith, 1858)	19.0069	-98.1178	WGS84		1	2022-07-14	14	7	2022	gmam04	gmam04	Low human impact	Mexico	PUEBLA
https://www.inaturalist.org/observations/25539592	HumanObservation		iNaturalist	Observations	25539592	Animalia	Arthropoda	Insecta	Hymenoptera	Formicidae	Formicinae	Paratrechina longicornis (Latreille, 1802)	21.448	-104.8918	WGS84	323	1	2019-05-18	18	5	2019	Peter Slingsby	Hugo	Very high human impact	Mexico	NAYARIT
https://www.inaturalist.org/observations/67285372	HumanObservation		iNaturalist	Observations	67285372	Animalia	Arthropoda	Insecta	Hymenoptera	Formicidae	Myrmicinae	Pogonomyrmex barbatus (Smith, 1858)	21.135	-103.0117	WGS84	31	1	2020-12-27	27	12	2020	Gilberto Ponce Tejeda	Gilberto Ponce Tejeda	Low human impact	Mexico	JALISCO
https://www.inaturalist.org/observations/95763022	HumanObservation		iNaturalist	Observations	95763022	Animalia	Arthropoda	Insecta	Hymenoptera	Formicidae	Dolichoderinae	Dorymyrmex bicolor Wheeler, 1906	23.4585	-110.2426	WGS84	147	1	2021-09-22	22	9	2021	Bill Levine	Bill Levine	High human impact	Mexico	BAJA CALIFORNIA SUR
https://www.inaturalist.org/observations/19070982	HumanObservation		iNaturalist	Observations	19070982	Animalia	Arthropoda	Insecta	Hymenoptera	Formicidae	Myrmicinae	Solenopsis geminata (Fabricius, 1804)	20.6846	-98.8231	WGS84		1	2017-08-18	18	8	2017	Miguel Vasquez Bolanos	Miguel Vasquez Bolanos	Very high human impact	Mexico	HIDALGO
https://www.inaturalist.org/observations/20011466	HumanObservation		iNaturalist	Observations	20011466	Animalia	Arthropoda	Insecta	Hymenoptera	Formicidae	Myrmicinae	Pogonomyrmex barbatus (Smith, 1858)	20.8471	-102.7832	WGS84	310	1	2019-01-31	31	1	2019	Carlos Esaul Navarro Delgadillo	Carlos Esaul Navarro Delgadillo	Medium human impact	Mexico	JALISCO
https://www.inaturalist.org/observations/106204918	HumanObservation		iNaturalist	Observations	106204918	Animalia	Arthropoda	Insecta	Hymenoptera	Formicidae	Dorylinae	Syscia augustae (Wheeler, 1902)	25.6176	-100.3592	WGS84	456	1	2021-07-23	23	7	2021	superfly_23	superfly_23	High human impact	Mexico	NUEVO LEON
https://www.inaturalist.org/observations/82343381	HumanObservation		iNaturalist	Observations	82343381	Animalia	Arthropoda	Insecta	Hymenoptera	Formicidae	Myrmicinae	Pogonomyrmex barbatus (Smith, 1858)	19.88	-99.0925	WGS84		1	2021-06-07	7	6	2021	L. Ernesto Perez-Montes	zahir santillan	Very high human impact	Mexico	MEXICO
https://www.inaturalist.org/observations/94940409	HumanObservation		iNaturalist	Observations	94940409	Animalia	Arthropoda	Insecta	Hymenoptera	Formicidae	Myrmicinae	Pogonomyrmex barbatus (Smith, 1858)	25.7753	-100.2019	WGS84		1	2014-11-08	8	11	2014	jorgeherreramac	jorgeherreramac	Very high human impact	Mexico	NUEVO LEON
https://www.inaturalist.org/observations/96755616	HumanObservation		iNaturalist	Observations	96755616	Animalia	Arthropoda	Insecta	Hymenoptera	Formicidae	Myrmicinae	Pogonomyrmex rugosus Emery, 1895	28.2648	-105.495	WGS84		1	2021-09-03	3	9	2021	Miguel Vasquez Bolanos	Alyah Reyes G	Very high human impact	Mexico	CHIHUAHUA
http://conabio.inaturalist.org/observations/5912250	HumanObservation		iNaturalist	Observations	5912250	Animalia	Arthropoda	Insecta	Hymenoptera	Formicidae	Myrmicinae	Atta mexicana (Smith, 1858)	18.1039	-94.0395	WGS84	330	1	2017-04-14	14	4	2017	Elihu Hernandez Delgado	Carlos Galindo-Leal	Very high human impact	Mexico	TABASCO
https://www.inaturalist.org/observations/105718598	HumanObservation		iNaturalist	Observations	105718598	Animalia	Arthropoda	Insecta	Hymenoptera	Formicidae	Formicinae	Paratrechina longicornis (Latreille, 1802)	32.5341	-116.944	WGS84		1	2021-10-09	9	10	2021	srsvivos	srsvivos	Very high human impact	Mexico	BAJA CALIFORNIA
https://www.inaturalist.org/observations/28271009	HumanObservation		iNaturalist	Observations	28271009	Animalia	Arthropoda	Insecta	Hymenoptera	Formicidae	Myrmicinae	Atta mexicana (Smith, 1858)	20.4627	-99.2561	WGS84	132	1	2018-10-06	6	10	2018	Lucio Lopez	Lucio Lopez	Medium human impact	Mexico	HIDALGO
https://www.inaturalist.org/observations/38269877	HumanObservation		iNaturalist	Observations	38269877	Animalia	Arthropoda	Insecta	Hymenoptera	Formicidae	Dolichoderinae	Dorymyrmex bicolor Wheeler, 1906	29.0574	-111.0375	WGS84		1	2020-02-02	2	2	2020	Clara Dandridge	Jaime R Briseno	Low human impact	Mexico	SONORA
https://www.inaturalist.org/observations/51771410	HumanObservation		iNaturalist	Observations	51771410	Animalia	Arthropoda	Insecta	Hymenoptera	Formicidae	Myrmicinae	Atta mexicana (Smith, 1858)	24.0142	-104.6458	WGS84		1	2020-06-28	28	6	2020	Estivaliz Alvarado	Estivaliz Alvarado	Very high human impact	Mexico	DURANGO
https://www.inaturalist.org/observations/18376173	HumanObservation		iNaturalist	Observations	18376173	Animalia	Arthropoda	Insecta	Hymenoptera	Formicidae	Pseudomyrmecinae	Pseudomyrmex gracilis (Fabricius, 1804)	23.299	-106.443	WGS84		1	2018-11-13	13	11	2018	Miguel Vasquez Bolanos	Francisco Farriols Sarabia	High human impact	Mexico	SINALOA
https://www.inaturalist.org/observations/44612622	HumanObservation		iNaturalist	Observations	44612622	Animalia	Arthropoda	Insecta	Hymenoptera	Formicidae	Formicinae	Camponotus planatus Roger, 1863	20.3502	-87.3647	WGS84	78089	1	2008-04-20	20	4	2008	Tom Murray	Tom Murray	Low human impact	Mexico	QUINTANA ROO
https://www.inaturalist.org/observations/16567110	HumanObservation		iNaturalist	Observations	16567110	Animalia	Arthropoda	Insecta	Hymenoptera	Formicidae	Formicinae	Camponotus sericeiventris (Guerin-Meneville, 1838)	23.6049	-99.2035	WGS84	344	1	2018-09-15	15	9	2018	Martin Marquez	Benigno Gomez Garza	Medium human impact	Mexico	TAMAULIPAS
https://www.inaturalist.org/observations/5025156	HumanObservation		iNaturalist	Observations	5025156	Animalia	Arthropoda	Insecta	Hymenoptera	Formicidae	Formicinae	Camponotus rubrithorax Forel, 1899	20.748	-99.9489	WGS84		1	2016-06-04	4	6	2016	Ernesto	Jaico Caballero	Medium human impact	Mexico	QUERETARO
http://www.inaturalist.org/observations/3494795	HumanObservation		iNaturalist	Observations	3494795	Animalia	Arthropoda	Insecta	Hymenoptera	Formicidae	Formicinae	Paratrechina longicornis (Latreille, 1802)	20.2256	-87.4539	WGS84	7985	1	2016-06-04	4	6	2016	Miguel Vasquez Bolanos	Henry Fabian	Low human impact	Mexico	QUINTANA ROO
https://www.inaturalist.org/observations/51854564	HumanObservation		iNaturalist	Observations	51854564	Animalia	Arthropoda	Insecta	Hymenoptera	Formicidae	Myrmicinae	Atta mexicana (Smith, 1858)	20.7094	-103.3955	WGS84		1	2020-07-03	3	7	2020	Efrain Octavio Aguilar Perez	Efrain Octavio Aguilar Perez	Very high human impact	Mexico	JALISCO
https://www.inaturalist.org/observations/37415253	HumanObservation		iNaturalist	Observations	37415253	Animalia	Arthropoda	Insecta	Hymenoptera	Formicidae	Myrmicinae	Pogonomyrmex barbatus (Smith, 1858)	21.8594	-102.658	WGS84	547	1	2019-10-23	23	10	2019	David Peden	Idlegrraphics	Very high human impact	Mexico	AGUASCALIENTES
https://www.inaturalist.org/observations/52874013	HumanObservation		iNaturalist	Observations	52874013	Animalia	Arthropoda	Insecta	Hymenoptera	Formicidae	Formicinae	Camponotus sericeiventris (Guerin-Meneville, 1838)	19.3669	-96.7479	WGS84		1	2020-03-29	29	3	2020	Miguel Vasquez Bolanos	Alberto Lozano	High human impact	Mexico	VERACRUZ
https://www.inaturalist.org/observations/111363571	HumanObservation		iNaturalist	Observations	111363571	Animalia	Arthropoda	Insecta	Hymenoptera	Formicidae	Dolichoderinae	Linepithema humile (Mayr, 1868)	19.3691	-99.1941	WGS84		1	2022-04-12	12	4	2022	Arman	Gabriela R.	Very high human impact	Mexico	DISTRITO FEDERAL
https://www.inaturalist.org/observations/16003127	HumanObservation		iNaturalist	Observations	16003127	Animalia	Arthropoda	Insecta	Hymenoptera	Formicidae	Myrmicinae	Pogonomyrmex barbatus (Smith, 1858)	20.023	-100.7085	WGS84		1	2018-08-28	28	8	2018	Oscar Alejandro Morales Juarez	Oscar Alejandro Morales Juarez	High human impact	Mexico	GUANAJUATO
https://www.inaturalist.org/observations/137891824	HumanObservation		iNaturalist	Observations	137891824	Animalia	Arthropoda	Insecta	Hymenoptera	Formicidae	Myrmicinae	Pogonomyrmex rugosus Emery, 1895	24.0216	-104.6932	WGS84	205	1	2022-10-07	7	10	2022	Mauricio Calderon	Mauricio Calderon	Very high human impact	Mexico	DURANGO
https://www.inaturalist.org/observations/53789730	HumanObservation		iNaturalist	Observations	53789730	Animalia	Arthropoda	Insecta	Hymenoptera	Formicidae	Myrmicinae	Atta mexicana (Smith, 1858)	20.3232	-103.1914	WGS84	31	1	2020-07-19	19	7	2020	mamole	mamole	High human impact	Mexico	JALISCO
https://www.inaturalist.org/observations/24854132	HumanObservation		iNaturalist	Observations	24854132	Animalia	Arthropoda	Insecta	Hymenoptera	Formicidae	Myrmicinae	Atta mexicana (Smith, 1858)	17.1444	-96.7442	WGS84	63	1	2019-05-01	1	5	2019	Eugenio Padilla	Eugenio Padilla	High human impact	Mexico	OAXACA
https://www.inaturalist.org/observations/63991065	HumanObservation		iNaturalist	Observations	63991065	Animalia	Arthropoda	Insecta	Hymenoptera	Formicidae	Myrmicinae	Atta mexicana (Smith, 1858)	20.5233	-99.8917	WGS84	107	1	2020-11-01	1	11	2020	Clara Dandridge	arelishines	Very high human impact	Mexico	QUERETARO
https://www.inaturalist.org/observations/13438177	HumanObservation		iNaturalist	Observations	13438177	Animalia	Arthropoda	Insecta	Hymenoptera	Formicidae	Myrmicinae	Atta mexicana (Smith, 1858)	20.5934	-100.4117	WGS84		1	2018-06-14	14	6	2018	Miguel Vasquez Bolanos	Antonio Vega Paez	Very high human impact	Mexico	QUERETARO
https://www.inaturalist.org/observations/121378109	HumanObservation		iNaturalist	Observations	121378109	Animalia	Arthropoda	Insecta	Hymenoptera	Formicidae	Myrmicinae	Atta mexicana (Smith, 1858)	15.7695	-96.1944	WGS84	31	1	2022-06-10	10	6	2022	Carlos Dominguez-Rodriguez	Carlos Dominguez-Rodriguez	Untransformed (no human impact)	Mexico	OAXACA
https://www.inaturalist.org/observations/52215201	HumanObservation		iNaturalist	Observations	52215201	Animalia	Arthropoda	Insecta	Hymenoptera	Formicidae	Formicinae	Camponotus sericeiventris (Guerin-Meneville, 1838)	18.4696	-99.2755	WGS84	493	1	2004-03-15	15	3	2004	David Valenzuela	David Valenzuela	Low human impact	Mexico	MORELOS
https://www.inaturalist.org/observations/19541721	HumanObservation		iNaturalist	Observations	19541721	Animalia	Arthropoda	Insecta	Hymenoptera	Formicidae	Ponerinae	Neoponera villosa (Fabricius, 1804)	23.2996	-106.4435	WGS84		1	2018-12-14	14	12	2018	Miguel Vasquez Bolanos	FRANCISCO MIGUEL FARRIOLS ESTRADA	High human impact	Mexico	SINALOA
https://www.inaturalist.org/observations/20991506	HumanObservation		iNaturalist	Observations	20991506	Animalia	Arthropoda	Insecta	Hymenoptera	Formicidae	Myrmicinae	Pogonomyrmex californicus (Buckley, 1867)	32.3925	-114.8114	WGS84		1	2019-03-03	3	3	2019	Steven Wang	Yuliana Dimas	Untransformed (no human impact)	Mexico	SONORA
https://www.inaturalist.org/observations/55557032	HumanObservation		iNaturalist	Observations	55557032	Animalia	Arthropoda	Insecta	Hymenoptera	Formicidae	Myrmicinae	Pogonomyrmex barbatus (Smith, 1858)	19.4178	-98.9117	WGS84		1	2020-08-05	5	8	2020	ghostangel	ghostangel	Very high human impact	Mexico	MEXICO
https://www.inaturalist.org/observations/128275008	HumanObservation		iNaturalist	Observations	128275008	Animalia	Arthropoda	Insecta	Hymenoptera	Formicidae	Myrmicinae	Pogonomyrmex rugosus Emery, 1895	28.2611	-105.4975	WGS84		1	2022-07-26	26	7	2022	b_rad0806	Leonardo Hernandez Escudero	Very high human impact	Mexico	CHIHUAHUA
https://www.inaturalist.org/observations/106988304	HumanObservation		iNaturalist	Observations	106988304	Animalia	Arthropoda	Insecta	Hymenoptera	Formicidae	Formicinae	Camponotus sericeiventris (Guerin-Meneville, 1838)	19.224	-104.7206	WGS84		1	2022-01-06	6	1	2022	Efrain Octavio Aguilar Perez	Efrain Octavio Aguilar Perez	Medium human impact	Mexico	JALISCO
https://www.inaturalist.org/observations/20367590	HumanObservation		iNaturalist	Observations	20367590	Animalia	Arthropoda	Insecta	Hymenoptera	Formicidae	Myrmicinae	Pogonomyrmex bicolor Cole, 1968	29.1462	-110.953	WGS84	199	1	2019-02-10	10	2	2019	Steven Wang	Andres Verver	High human impact	Mexico	SONORA
http://conabio.inaturalist.org/observations/2827504	HumanObservation		iNaturalist	Observations	2827504	Animalia	Arthropoda	Insecta	Hymenoptera	Formicidae	Pseudomyrmecinae	Pseudomyrmex gracilis (Fabricius, 1804)	23.299	-106.443	WGS84		1	2016-03-24	24	3	2016	Francisco Farriols Sarabia	Francisco Farriols Sarabia	High human impact	Mexico	SINALOA
https://www.inaturalist.org/observations/100325984	HumanObservation		iNaturalist	Observations	100325984	Animalia	Arthropoda	Insecta	Hymenoptera	Formicidae	Myrmicinae	Pogonomyrmex rugosus Emery, 1895	24.0511	-104.6111	WGS84		1	2021-11-05	5	11	2021	Emmett Collins-Sussman	M. Socorro Gonzalez Elizondo	Very high human impact	Mexico	DURANGO
https://www.inaturalist.org/observations/103596807	HumanObservation		iNaturalist	Observations	103596807	Animalia	Arthropoda	Insecta	Hymenoptera	Formicidae	Formicinae	Formica densiventris Viereck, 1903	19.6051	-97.3769	WGS84	1748	1	2021-07-30	30	7	2021	Arman	ergc	Medium human impact	Mexico	VERACRUZ
https://www.inaturalist.org/observations/33219396	HumanObservation		iNaturalist	Observations	33219396	Animalia	Arthropoda	Insecta	Hymenoptera	Formicidae	Pseudomyrmecinae	Pseudomyrmex gracilis (Fabricius, 1804)	23.299	-106.443	WGS84		1	2019-09-22	22	9	2019	Francisco Farriols Sarabia	Francisco Farriols Sarabia	High human impact	Mexico	SINALOA
https://www.inaturalist.org/observations/103146426	HumanObservation		iNaturalist	Observations	103146426	Animalia	Arthropoda	Insecta	Hymenoptera	Formicidae	Dorylinae	Eciton burchellii (Westwood, 1842)	15.7394	-96.1481	WGS84		1	2021-12-09	9	12	2021	Carlos Dominguez-Rodriguez	Carlos Dominguez-Rodriguez	Untransformed (no human impact)	Mexico	OAXACA
https://www.inaturalist.org/observations/128088897	HumanObservation		iNaturalist	Observations	128088897	Animalia	Arthropoda	Insecta	Hymenoptera	Formicidae	Myrmicinae	Pogonomyrmex californicus (Buckley, 1867)	32.0414	-115.9422	WGS84	31	1	2022-07-02	2	7	2022	C. Meling	C. Meling	Untransformed (no human impact)	Mexico	BAJA CALIFORNIA
https://www.inaturalist.org/observations/82842780	HumanObservation		iNaturalist	Observations	82842780	Animalia	Arthropoda	Insecta	Hymenoptera	Formicidae	Myrmicinae	Atta mexicana (Smith, 1858)	20.6379	-103.3914	WGS84	36	1	2021-06-13	13	6	2021	umueller	Francisco Amador	Very high human impact	Mexico	JALISCO
https://www.inaturalist.org/observations/17936947	HumanObservation		iNaturalist	Observations	17936947	Animalia	Arthropoda	Insecta	Hymenoptera	Formicidae	Ponerinae	Neoponera villosa (Fabricius, 1804)	22.103	-97.771	WGS84		1	2018-10-25	25	10	2018	Miguel Vasquez Bolanos	joshicas90	Low human impact	Mexico	VERACRUZ
https://www.inaturalist.org/observations/83226712	HumanObservation		iNaturalist	Observations	83226712	Animalia	Arthropoda	Insecta	Hymenoptera	Formicidae	Myrmicinae	Atta mexicana (Smith, 1858)	20.6698	-103.4081	WGS84		1	2021-06-16	16	6	2021	chile	chile	Very high human impact	Mexico	JALISCO
https://www.inaturalist.org/observations/115825040	HumanObservation		iNaturalist	Observations	115825040	Animalia	Arthropoda	Insecta	Hymenoptera	Formicidae	Ponerinae	Neoponera villosa (Fabricius, 1804)	16.2333	-96.7184	WGS84		1	2022-04-24	24	4	2022	Miguel Vasquez Bolanos	La Rata Mutante	High human impact	Mexico	OAXACA
https://www.inaturalist.org/observations/87218892	HumanObservation		iNaturalist	Observations	87218892	Animalia	Arthropoda	Insecta	Hymenoptera	Formicidae	Ectatomminae	Ectatomma ruidum (Roger, 1860)	15.7553	-96.1577	WGS84		1	2021-07-07	7	7	2021	Miguel Vasquez Bolanos	Carlos Dominguez-Rodriguez	Untransformed (no human impact)	Mexico	OAXACA
https://www.inaturalist.org/observations/22577325	HumanObservation		iNaturalist	Observations	22577325	Animalia	Arthropoda	Insecta	Hymenoptera	Formicidae	Myrmicinae	Atta mexicana (Smith, 1858)	18.9309	-99.2025	WGS84		1	2019-04-06	6	4	2019	Santiago Ruiz David	susanacgal	Very high human impact	Mexico	MORELOS
https://www.inaturalist.org/observations/127690202	HumanObservation		iNaturalist	Observations	127690202	Animalia	Arthropoda	Insecta	Hymenoptera	Formicidae	Myrmicinae	Atta mexicana (Smith, 1858)	21.0098	-101.2416	WGS84		1	2022-07-24	24	7	2022	Emmett Collins-Sussman	carloshuman	Very high human impact	Mexico	GUANAJUATO
https://www.inaturalist.org/observations/29249541	HumanObservation		iNaturalist	Observations	29249541	Animalia	Arthropoda	Insecta	Hymenoptera	Formicidae	Pseudomyrmecinae	Pseudomyrmex gracilis (Fabricius, 1804)	22.7592	-102.4779	WGS84	44	1	2019-07-20	20	7	2019	Ruben Edgardo Diaz	Ruben Edgardo Diaz	Very high human impact	Mexico	ZACATECAS
https://www.inaturalist.org/observations/86393620	HumanObservation		iNaturalist	Observations	86393620	Animalia	Arthropoda	Insecta	Hymenoptera	Formicidae	Dolichoderinae	Dorymyrmex bicolor Wheeler, 1906	23.4467	-110.2199	WGS84		1	2021-07-09	9	7	2021	Bill Levine	Bill Levine	Very high human impact	Mexico	BAJA CALIFORNIA SUR
https://www.inaturalist.org/observations/78014574	HumanObservation		iNaturalist	Observations	78014574	Animalia	Arthropoda	Insecta	Hymenoptera	Formicidae	Formicinae	Anoplolepis gracilipes (Smith, 1857)	23.3075	-106.4855	WGS84	122	1	2021-05-01	1	5	2021	Julio Alejandro Alvarez Ruiz	Julio Alejandro Alvarez Ruiz	Low human impact	Mexico	SINALOA
http://conabio.inaturalist.org/observations/6967166	HumanObservation		iNaturalist	Observations	6967166	Animalia	Arthropoda	Insecta	Hymenoptera	Formicidae	Ponerinae	Neoponera villosa (Fabricius, 1804)	21.3968	-98.9966	WGS84	204	1	2017-07-04	4	7	2017	Miguel Vasquez Bolanos	thelma-parra	Very high human impact	Mexico	SAN LUIS POTOSI
https://www.inaturalist.org/observations/136752552	HumanObservation		iNaturalist	Observations	136752552	Animalia	Arthropoda	Insecta	Hymenoptera	Formicidae	Myrmicinae	Pogonomyrmex rugosus Emery, 1895	28.1959	-105.4862	WGS84		1	2022-09-27	27	9	2022	Fernando Mondaca Fernandez	Fernando Mondaca Fernandez	Very high human impact	Mexico	CHIHUAHUA
https://www.inaturalist.org/observations/44621835	HumanObservation		iNaturalist	Observations	44621835	Animalia	Arthropoda	Insecta	Hymenoptera	Formicidae	Myrmicinae	Pogonomyrmex rugosus Emery, 1895	28.273	-105.4717	WGS84		1	2020-05-02	2	5	2020	Leonardo Hernandez Escudero	Leonardo Hernandez Escudero	Very high human impact	Mexico	CHIHUAHUA
https://www.inaturalist.org/observations/64696189	HumanObservation		iNaturalist	Observations	64696189	Animalia	Arthropoda	Insecta	Hymenoptera	Formicidae	Myrmicinae	Pogonomyrmex rugosus Emery, 1895	28.2598	-105.4825	WGS84		1	2020-11-11	11	11	2020	Leonardo Hernandez Escudero	Leonardo Hernandez Escudero	Very high human impact	Mexico	CHIHUAHUA
https://www.inaturalist.org/observations/64681584	HumanObservation		iNaturalist	Observations	64681584	Animalia	Arthropoda	Insecta	Hymenoptera	Formicidae	Dolichoderinae	Tapinoma melanocephalum (Fabricius, 1793)	18.9076	-96.9611	WGS84		1	2020-11-11	11	11	2020	axel-f-m	axel-f-m	Very high human impact	Mexico	VERACRUZ
https://www.inaturalist.org/observations/32861066	HumanObservation		iNaturalist	Observations	32861066	Animalia	Arthropoda	Insecta	Hymenoptera	Formicidae	Myrmicinae	Atta mexicana (Smith, 1858)	18.9183	-98.8922	WGS84		1	2019-09-14	14	9	2019	umueller	Luis Andres	Very high human impact	Mexico	MORELOS
https://www.inaturalist.org/observations/14249437	HumanObservation		iNaturalist	Observations	14249437	Animalia	Arthropoda	Insecta	Hymenoptera	Formicidae	Myrmicinae	Atta mexicana (Smith, 1858)	25.6584	-100.2642	WGS84		1	2018-07-08	8	7	2018	Miguel Vasquez Bolanos	Adriana Nelly Correa Sandoval	Very high human impact	Mexico	NUEVO LEON
https://www.inaturalist.org/observations/17434728	HumanObservation		iNaturalist	Observations	17434728	Animalia	Arthropoda	Insecta	Hymenoptera	Formicidae	Myrmicinae	Atta mexicana (Smith, 1858)	23.299	-106.443	WGS84		1	2018-10-11	11	10	2018	Lic. Kevin Miguel Garibaldi Fierro	Francisco Farriols Sarabia	High human impact	Mexico	SINALOA
https://www.inaturalist.org/observations/36825085	HumanObservation		iNaturalist	Observations	36825085	Animalia	Arthropoda	Insecta	Hymenoptera	Formicidae	Formicinae	Paratrechina longicornis (Latreille, 1802)	20.4294	-87.2994	WGS84		1	2019-12-19	19	12	2019	Aaron Stoll	Jorge Cova	Medium human impact	Mexico	QUINTANA ROO
urn:catalog:INECOL:IEXA:IEXA-Hy-1897:9f13b2e0668f69de1c13f3f7c73378f5	PreservedSpecimen		INECOL	IEXA	IEXA-Hy-1897	Animalia	Arthropoda	Insecta	Hymenoptera	Formicidae	Formicinae	Camponotus pellarius Wheeler, 1914	20.3807	-98.9619	WGS84		1	1990-03-11	11	3	1990	G. R. Perez	V. M. R.	Very high human impact	Mexico	HIDALGO	Santiago de Anaya
urn:catalog:INECOL:IEXA:IEXA-Hy-1650:cdb40372058636cb8fc2b8e1b7653d12	PreservedSpecimen		INECOL	IEXA	IEXA-Hy-1650	Animalia	Arthropoda	Insecta	Hymenoptera	Formicidae	Dolichoderinae	Azteca velox Forel, 1899	19.5897	-96.38	WGS84		2	2002-01-09	9	1	2002	L. Quiroz	A. Gove	Low human impact	Mexico	VERACRUZ	La Mancha
urn:catalog:INECOL:IEXA:IEXA-Hy-566:ccce46128b5f88377be5588aac82cd78	PreservedSpecimen		INECOL	IEXA	IEXA-Hy-566	Animalia	Arthropoda	Insecta	Hymenoptera	Formicidae	Myrmicinae	Pheidole punctatissima Mayr, 1870	19.4321	-96.9506	WGS84		12	2006-03-03	3	3	2006	L. Quiroz	J. A. Gomez | D. L. Martinez | J. E. Valenzuela	Very high human impact	Mexico	VERACRUZ	Finca 'Martin Aluja'
urn:catalog:INECOL:IEXA:IEXA-Hy-1684:9a273ddaef98c8877c34ec09790eefb2	PreservedSpecimen		INECOL	IEXA	IEXA-Hy-1684	Animalia	Arthropoda	Insecta	Hymenoptera	Formicidae	Ectatomminae	Ectatomma tuberculatum (Olivier, 1792)	19.3319	-96.7617	WGS84		1	1992-07-30	30	7	1992	L. Quiroz	L. Quiroz	Very high human impact	Mexico	VERACRUZ	1 km al E de Jalcomulco
urn:catalog:INECOL:IEXA:IEXA-Hy-1926:093b5b4e5b4642f3261e959e76c47073	PreservedSpecimen		INECOL	IEXA	IEXA-Hy-1926	Animalia	Arthropoda	Insecta	Hymenoptera	Formicidae	Dolichoderinae	Dorymyrmex bicolor Wheeler, 1906	18.9481	-99.4933	WGS84		1	1990-04		4	1990	L. Quiroz	E. Martin	Very high human impact	Mexico	MEXICO	malinalco
urn:catalog:INECOL:IEXA:IEXA-Hy-1022:648945d739e31b4d01270e177f37aed7	PreservedSpecimen		INECOL	IEXA	IEXA-Hy-1022	Animalia	Arthropoda	Insecta	Hymenoptera	Formicidae	Myrmicinae	Solenopsis picea Emery, 1896	19.4336	-96.8756	WGS84		15	2006-08-15	15	8	2006	L. Quiroz	D. L. Martinez | C. Tlapanco	Very high human impact	Mexico	VERACRUZ	Finca 'Armand'
urn:catalog:INECOL:IEXA:IEXA-Hy-1322:7d20f018698d35bbf826d507a98431f4	PreservedSpecimen		INECOL	IEXA	IEXA-Hy-1322	Animalia	Arthropoda	Insecta	Hymenoptera	Formicidae	Ectatomminae	Gnamptogenys strigata (Norton, 1868)	19.4031	-97.0906	WGS84		1	2012-05-02	2	5	2012	G. R. Perez	F. Escobar | F. Alvarado	Medium human impact	Mexico	VERACRUZ	Ripario: Puente Buenavista
urn:catalog:INECOL:IEXA:IEXA-Hy-924:d69f95a71ce4123ae798368474602063	PreservedSpecimen		INECOL	IEXA	IEXA-Hy-924	Animalia	Arthropoda	Insecta	Hymenoptera	Formicidae	Dolichoderinae	Dolichoderus lutosus (Smith, 1858)	19.3378	-96.7314	WGS84		1	2014-05-05	5	5	2014	G. R. Perez	R. Lasa	High human impact	Mexico	VERACRUZ	Apazapan
urn:catalog:INECOL:IEXA:IEXA-Hy-1060:72fd5139d0f2155d50a7815631f59840	PreservedSpecimen		INECOL	IEXA	IEXA-Hy-1060	Animalia	Arthropoda	Insecta	Hymenoptera	Formicidae	Formicinae	Camponotus brettesi Forel, 1899	19.4857	-96.348	WGS84		3	2015-09-29	29	9	2015	L. Quiroz	A. Balderas | D. L. Martinez | C. L. Franceschy | J. Baez	High human impact	Mexico	VERACRUZ	Paso de Dona Juana
urn:catalog:INECOL:IEXA:IEXA-Hy-1359:074e32741f9316adb1b771ba11828ba9	PreservedSpecimen		INECOL	IEXA	IEXA-Hy-1359	Animalia	Arthropoda	Insecta	Hymenoptera	Formicidae	Formicinae	Camponotus elevatus Forel, 1899	18.8933	-97.0092	WGS84		2	1948-08-17	17	8	1948	W. P. MacKay	R. E.	Very high human impact	Mexico	VERACRUZ	Rio Metlac
urn:catalog:INECOL:IEXA:IEXA-Hy-918:0dd88649a8467d0f6945a46795a3238f	PreservedSpecimen		INECOL	IEXA	IEXA-Hy-918	Animalia	Arthropoda	Insecta	Hymenoptera	Formicidae	Formicinae	Camponotus novogranadensis Mayr, 1870	19.3297	-96.755	WGS84		2	2014-05-23	23	5	2014	G. R. Perez	R. Lasa	Very high human impact	Mexico	VERACRUZ	Jalcomulco
urn:catalog:INECOL:IEXA:IEXA-Hy-1121:57f4f7db6fc5d08ceadec49f99fee40c	PreservedSpecimen		INECOL	IEXA	IEXA-Hy-1121	Animalia	Arthropoda	Insecta	Hymenoptera	Formicidae	Dolichoderinae	Tapinoma melanocephalum (Fabricius, 1793)	19.4857	-96.348	WGS84		1	2015-09-29	29	9	2015	L. Quiroz	A. Balderas | D. L. Martinez | C. L. Franceschy | J. Baez	High human impact	Mexico	VERACRUZ	Paso de Dona Juana
urn:catalog:INECOL:IEXA:IEXA-Hy-99:746b76b7252725a758ba9685dee04997	PreservedSpecimen		INECOL	IEXA	IEXA-Hy-99	Animalia	Arthropoda	Insecta	Hymenoptera	Formicidae	Myrmicinae	Solenopsis geminata (Fabricius, 1804)	19.4303	-96.8819	WGS84		11	2006-08-18	18	8	2006	L. Quiroz	D. L. Martinez | C. Tlapanco	Very high human impact	Mexico	VERACRUZ	Finca 'Martinez'
urn:catalog:INECOL:IEXA:IEXA-Hy-1139:d161a1dcc5c6e20a002d79ef658bd3fa	PreservedSpecimen		INECOL	IEXA	IEXA-Hy-1139	Animalia	Arthropoda	Insecta	Hymenoptera	Formicidae	Formicinae	Camponotus novogranadensis Mayr, 1870	18.5514	-96.6558	WGS84		1	2015-08-07	7	8	2015	L. Quiroz	O. R. Leyva	High human impact	Mexico	OAXACA	La Tabla
urn:catalog:INECOL:IEXA:IEXA-Hy-1276:6a7039cffacc24ff5c5c45d236151d4b	PreservedSpecimen		INECOL	IEXA	IEXA-Hy-1276	Animalia	Arthropoda	Insecta	Hymenoptera	Formicidae	Myrmicinae	Stenamma vexator Branstetter, 2013	19.4519	-97.0586	WGS84		6	2011-07-19	19	7	2011	G. R. Perez	F. Escobar | F. Alvarado	High human impact	Mexico	VERACRUZ	Ripario: Xico viejo
urn:catalog:INECOL:IEXA:IEXA-Hy-500:50629a642c7db8fa9c5916665e351cd5	PreservedSpecimen		INECOL	IEXA	IEXA-Hy-500	Animalia	Arthropoda	Insecta	Hymenoptera	Formicidae	Myrmicinae	Octostruma balzani (Emery, 1894)	19.204	-96.8816	WGS84		17	2005-04-29	29	4	2005	L. Quiroz	L. Quiroz	Very high human impact	Mexico	VERACRUZ	Cafetal 'Vequia Bajo Monte'
urn:catalog:INECOL:IEXA:IEXA-Hy-1363:b296a3ff2f444d873fb8d0ec159364f7	PreservedSpecimen		INECOL	IEXA	IEXA-Hy-1363	Animalia	Arthropoda	Insecta	Hymenoptera	Formicidae	Formicinae	Camponotus integellus Forel, 1899	18.5852	-95.0738	WGS84		1	1992-08-28	28	8	1992	W. P. MacKay	L. Quiroz	High human impact	Mexico	VERACRUZ	Estacion Biologica de los Tuxtlas
urn:catalog:INECOL:IEXA:IEXA-Hy-1976:e696994382a7c701c490f78e5ec2b95e	PreservedSpecimen		INECOL	IEXA	IEXA-Hy-1976	Animalia	Arthropoda	Insecta	Hymenoptera	Formicidae	Dolichoderinae	Azteca velox Forel, 1899	18.585	-95.07	WGS84		4	1993-08-28	28	8	1993	L. Quiroz	L. Quiroz	High human impact	Mexico	VERACRUZ	Estacion Biologica de los Tuxtlas
urn:catalog:INECOL:IEXA:IEXA-Hy-1890:b14a5e74db1a77ce4c2ec91b0bfaa11a	PreservedSpecimen		INECOL	IEXA	IEXA-Hy-1890	Animalia	Arthropoda	Insecta	Hymenoptera	Formicidae	Formicinae	Camponotus sericeiventris (Guerin-Meneville, 1838)	16.1178	-90.9242	WGS84		4	1984-05-06	6	5	1984	G. R. Perez	A. Garcia	Medium human impact	Mexico	CHIAPAS	Boca de Chajul
urn:catalog:INECOL:IEXA:IEXA-Hy-716:cc53eabefb27622ed508e0c726547713	PreservedSpecimen		INECOL	IEXA	IEXA-Hy-716	Animalia	Arthropoda	Insecta	Hymenoptera	Formicidae	Pseudomyrmecinae	Pseudomyrmex pallidus (Smith, 1855)	19.0411	-96.9125	WGS84		10	2005-09-22	22	9	2005	L. Quiroz	J. E. Valenzuela | D. L. Martinez	Very high human impact	Mexico	VERACRUZ	Finca 'El Plan'
urn:catalog:INECOL:IEXA:IEXA-Hy-1228:b18edc78a86cd540b640db7593a34395	PreservedSpecimen		INECOL	IEXA	IEXA-Hy-1228	Animalia	Arthropoda	Insecta	Hymenoptera	Formicidae	Dorylinae	Neivamyrmex swainsonii (Shuckard, 1840)	18.5852	-95.075	WGS84		4	2003-06-17	17	6	2003	L. Quiroz	C. Rojas	High human impact	Mexico	VERACRUZ	Estacion Biologica de los Tuxtlas
urn:catalog:INECOL:IEXA:IEXA-Hy-467:941c011e0bf381edf1289be35bd883e7	PreservedSpecimen		INECOL	IEXA	IEXA-Hy-467	Animalia	Arthropoda	Insecta	Hymenoptera	Formicidae	Myrmicinae	Atta mexicana (Smith, 1858)	19.4303	-96.8819	WGS84		2	2006-08-18	18	8	2006	L. Quiroz	C. Tlapanco | J. E. Valenzuela	Very high human impact	Mexico	VERACRUZ	Finca 'Martinez'
urn:catalog:INECOL:IEXA:IEXA-Hy-208:dfe5ce5a55eeb9785fe46f89e111ac62	PreservedSpecimen		INECOL	IEXA	IEXA-Hy-208	Animalia	Arthropoda	Insecta	Hymenoptera	Formicidae	Formicinae	Nylanderia steinheili (Forel, 1893)	19.2049	-96.8882	WGS84		1	2004-06-25	25	6	2004	L. Quiroz	J. E. Valenzuela | D. L. Martinez	Very high human impact	Mexico	VERACRUZ	Cafetal 'Vequia Estandar'
urn:catalog:INECOL:IEXA:IEXA-Hy-533:5f88e2a59b910340a1a8702c0150f647	PreservedSpecimen		INECOL	IEXA	IEXA-Hy-533	Animalia	Arthropoda	Insecta	Hymenoptera	Formicidae	Myrmicinae	Strumigenys crementa (Bolton, 2000)	19.1897	-96.9864	WGS84		2	2004-05-25	25	5	2004	L. Quiroz	L. Quiroz	High human impact	Mexico	VERACRUZ	'Bosque Mesofilo Canadas'
urn:catalog:INECOL:IEXA:IEXA-Hy-894:b640b1bfe2b273fea6d9aef6ec34dd65	PreservedSpecimen		INECOL	IEXA	IEXA-Hy-894	Animalia	Arthropoda	Insecta	Hymenoptera	Formicidae	Pseudomyrmecinae	Pseudomyrmex gracilis (Fabricius, 1804)	19.6008	-96.3842	WGS84		1	2012-03-02	2	3	2012	L. Quiroz	M. A. Garcia | J. E. Valenzuela	Medium human impact	Mexico	VERACRUZ	La Mancha
urn:catalog:INECOL:IEXA:IEXA-Hy-1818:69fdd2030dd879eddfb311d20361fb9a	PreservedSpecimen		INECOL	IEXA	IEXA-Hy-1818	Animalia	Arthropoda	Insecta	Hymenoptera	Formicidae	Dorylinae	Neivamyrmex fuscipennis (Smith, 1942)	18.8836	-99.0631	WGS84		3	1992-06-01	1	6	1992	L. Quiroz	L. Quiroz	Very high human impact	Mexico	MORELOS	Yautepec
urn:catalog:INECOL:IEXA:IEXA-Hy-562:8bec49670990b93008c798d8dee6c0df	PreservedSpecimen		INECOL	IEXA	IEXA-Hy-562	Animalia	Arthropoda	Insecta	Hymenoptera	Formicidae	Myrmicinae	Pheidole punctatissima Mayr, 1870	19.4356	-96.8986	WGS84		13	2006-09-26	26	9	2006	L. Quiroz	D. L. Martinez | R. Arce	Very high human impact	Mexico	VERACRUZ	Finca 'El Zopilote'
urn:catalog:INECOL:IEXA:IEXA-Hy-142:dcb791a2932633b9b926ec2abd897b2d	PreservedSpecimen		INECOL	IEXA	IEXA-Hy-142	Animalia	Arthropoda	Insecta	Hymenoptera	Formicidae	Myrmicinae	Monomorium ebeninum Forel, 1891	19.4303	-96.8819	WGS84		36	2005-08-18	18	8	2005	L. Quiroz	C. Tlapanco | J. E. Valenzuela	Very high human impact	Mexico	VERACRUZ	Finca 'Martinez'
urn:catalog:INECOL:IEXA:IEXA-Hy-1932:66bef1f3dfd23cd4f837a29bcf660fc6	PreservedSpecimen		INECOL	IEXA	IEXA-Hy-1932	Animalia	Arthropoda	Insecta	Hymenoptera	Formicidae	Dolichoderinae	Azteca forelii Emery, 1893	18.585	-95.07	WGS84		13	1992-05-20	20	5	1992	L. Quiroz	L. Quiroz	High human impact	Mexico	VERACRUZ	Estacion Biologica de los Tuxtlas
urn:catalog:INECOL:IEXA:IEXA-Hy-456:4bb3a7e7d476b9eef6c328344bbc94ec	PreservedSpecimen		INECOL	IEXA	IEXA-Hy-456	Animalia	Arthropoda	Insecta	Hymenoptera	Formicidae	Myrmicinae	Acromyrmex octospinosus (Reich, 1793)	19.2049	-96.8882	WGS84		1	2004-06-25	25	6	2004	L. Quiroz	T. E. Martinez | L. Quiroz	Very high human impact	Mexico	VERACRUZ	Cafetal 'Vequia Estandar'
urn:catalog:INECOL:IEXA:IEXA-Hy-67:c47331ebae518fa9a03fbc80175c5fc1	PreservedSpecimen		INECOL	IEXA	IEXA-Hy-67	Animalia	Arthropoda	Insecta	Hymenoptera	Formicidae	Formicinae	Camponotus sericeiventris (Guerin-Meneville, 1838)	19.4406	-96.9475	WGS84		1	2006-09-28	28	9	2006	L. Quiroz	R. Arce | D. L. Martinez	Very high human impact	Mexico	VERACRUZ	Finca 'Dona Cuca'
urn:catalog:INECOL:IEXA:IEXA-Hy-1444:8be02edadfcd1fec542f638976b2bffb	PreservedSpecimen		INECOL	IEXA	IEXA-Hy-1444	Animalia	Arthropoda	Insecta	Hymenoptera	Formicidae	Dorylinae	Labidus praedator (Smith, 1858)	17.0607	-96.7253	WGS84		1	1993-06-17	17	6	1993	L. Quiroz	L. Quiroz	Very high human impact	Mexico	OAXACA	Oaxaca
urn:catalog:INECOL:IEXA:IEXA-Hy-1068:dac85d2aae518acc5948d0ed02a68704	PreservedSpecimen		INECOL	IEXA	IEXA-Hy-1068	Animalia	Arthropoda	Insecta	Hymenoptera	Formicidae	Formicinae	Camponotus planatus Roger, 1863	19.4894	-96.3344	WGS84		2	2015-09-29	29	9	2015	L. Quiroz	A. Balderas | D. L. Martinez | C. L. Franceschy | J. Baez	Medium human impact	Mexico	VERACRUZ	Paso de Dona Juana
urn:catalog:INECOL:IEXA:IEXA-Hy-220:8feaa6a77bda6cf929af74855d867141	PreservedSpecimen		INECOL	IEXA	IEXA-Hy-220	Animalia	Arthropoda	Insecta	Hymenoptera	Formicidae	Formicinae	Nylanderia steinheili (Forel, 1893)	19.055	-96.9444	WGS84		1	2006-11-15	15	11	2006	L. Quiroz	C. Tlapanco | J. E. Valenzuela	Very high human impact	Mexico	VERACRUZ	Finca 'El Cerrito'
urn:catalog:INECOL:IEXA:IEXA-Hy-1085:6579e3300ad94c5e390441f6daa21a5d	PreservedSpecimen		INECOL	IEXA	IEXA-Hy-1085	Animalia	Arthropoda	Insecta	Hymenoptera	Formicidae	Dolichoderinae	Dorymyrmex bicolor Wheeler, 1906	19.3553	-96.7884	WGS84		2	2015-10-01	1	10	2015	L. Quiroz	A. Balderas | D. L. Martinez | R. A. Carrera | M. Amezcua | J. Baez	High human impact	Mexico	VERACRUZ	Parque Ecoturistico 'Mexico Verde'
urn:catalog:INECOL:IEXA:IEXA-Hy-1203:8d80b514a1d9d8de592f960938141260	PreservedSpecimen		INECOL	IEXA	IEXA-Hy-1203	Animalia	Arthropoda	Insecta	Hymenoptera	Formicidae	Dorylinae	Labidus coecus (Latreille, 1802)	18.986	-99.1012	WGS84		8	1990-08-06	6	8	1990	L. Quiroz	L. Quiroz	Very high human impact	Mexico	MORELOS	Tepoztlan
urn:catalog:INECOL:IEXA:IEXA-Hy-301:f58946ac4343e6e448b03a77fead258e	PreservedSpecimen		INECOL	IEXA	IEXA-Hy-301	Animalia	Arthropoda	Insecta	Hymenoptera	Formicidae	Dolichoderinae	Forelius damiani Guerrero & Fernandez, 2008	19.204	-96.8816	WGS84		3	2005-04-29	29	4	2005	L. Quiroz	T. E. Martinez | L. Quiroz	Very high human impact	Mexico	VERACRUZ	Cafetal 'Vequia Bajo Monte'
urn:catalog:INECOL:IEXA:IEXA-Hy-900:5c3667fe8bcbaaeaff45cbdb67072620	PreservedSpecimen		INECOL	IEXA	IEXA-Hy-900	Animalia	Arthropoda	Insecta	Hymenoptera	Formicidae	Pseudomyrmecinae	Pseudomyrmex elongatulus (Dalla Torre, 1892)	19.6028	-96.3831	WGS84		2	2012-03-02	2	3	2012	L. Quiroz	M. A. Garcia | J. E. Valenzuela	Low human impact	Mexico	VERACRUZ	La Mancha
urn:catalog:INECOL:IEXA:IEXA-Hy-263:83d82ba54210418c617ab1115ff5dc3d	PreservedSpecimen		INECOL	IEXA	IEXA-Hy-263	Animalia	Arthropoda	Insecta	Hymenoptera	Formicidae	Formicinae	Brachymyrmex musculus Forel, 1899	19.204	-96.8816	WGS84		1	2005-04-29	29	4	2005	L. Quiroz	T. E. Martinez | L. Quiroz	Very high human impact	Mexico	VERACRUZ	Cafetal 'Vequia Bajo Monte'
urn:catalog:INECOL:IEXA:IEXA-Hy-1546:7d036c8d48675566095b3e0f9d4a2805	PreservedSpecimen		INECOL	IEXA	IEXA-Hy-1546	Animalia	Arthropoda	Insecta	Hymenoptera	Formicidae	Pseudomyrmecinae	Pseudomyrmex gracilis (Fabricius, 1804)	18.9735	-99.0518	WGS84		1	1988-10-15	15	10	1988	L. Quiroz	L. Quiroz	High human impact	Mexico	MORELOS	Tecmilco
urn:catalog:INECOL:IEXA:IEXA-Hy-1593:d6b27ebd76f31af85320973127d7697a	PreservedSpecimen		INECOL	IEXA	IEXA-Hy-1593	Animalia	Arthropoda	Insecta	Hymenoptera	Formicidae	Pseudomyrmecinae	Pseudomyrmex elongatulus (Dalla Torre, 1892)	18.4404	-99.0275	WGS84		1	1998-07-12	12	7	1998	L. Quiroz	L. Quiroz	High human impact	Mexico	MORELOS	Huautla
urn:catalog:INECOL:IEXA:IEXA-Hy-1607:36b8ae3e790b46aaaa815acdd90adce3	PreservedSpecimen		INECOL	IEXA	IEXA-Hy-1607	Animalia	Arthropoda	Insecta	Hymenoptera	Formicidae	Pseudomyrmecinae	Pseudomyrmex cubaensis (Forel, 1901)	19.3206	-96.7181	WGS84		3	1991-10-18	18	10	1991	L. Quiroz	L. Quiroz	Very high human impact	Mexico	VERACRUZ	Apazapan
urn:catalog:INECOL:IEXA:IEXA-Hy-1414:fd3e30b77b70b599ff4de3391565eb43	PreservedSpecimen		INECOL	IEXA	IEXA-Hy-1414	Animalia	Arthropoda	Insecta	Hymenoptera	Formicidae	Dorylinae	Labidus praedator (Smith, 1858)	17.3657	-99.4705	WGS84		9	1987-05-17	17	5	1987	L. Quiroz	L. Quiroz	High human impact	Mexico	GUERRERO	Acahuizotla
urn:catalog:INECOL:IEXA:IEXA-Hy-1447:fd803524d3deb7af7b884c07c3060457	PreservedSpecimen		INECOL	IEXA	IEXA-Hy-1447	Animalia	Arthropoda	Insecta	Hymenoptera	Formicidae	Dolichoderinae	Dorymyrmex flavus McCook, 1879	18.0566	-95.6176	WGS84		5	2016-06-04	4	6	2016	L. Quiroz	L. Gonzalez	Very high human impact	Mexico	VERACRUZ	Mazoco
urn:catalog:INECOL:IEXA:IEXA-Hy-681:ac7b83818ae7884fa2f3eaad31926ac5	PreservedSpecimen		INECOL	IEXA	IEXA-Hy-681	Animalia	Arthropoda	Insecta	Hymenoptera	Formicidae	Pseudomyrmecinae	Pseudomyrmex ejectus (Smith, 1858)	19.4321	-96.9506	WGS84		1	2005-03-03	3	3	2005	L. Quiroz	J. A. Gomez | D. L. Martinez | J. E. Valenzuela	Very high human impact	Mexico	VERACRUZ	Finca 'Martin Aluja'
urn:catalog:INECOL:IEXA:IEXA-Hy-911:34fb212892dcd6199ae851cd05153132	PreservedSpecimen		INECOL	IEXA	IEXA-Hy-911	Animalia	Arthropoda	Insecta	Hymenoptera	Formicidae	Myrmicinae	Monomorium floricola (Jerdon, 1851)	19.6008	-96.3842	WGS84		1	2014-11-21	21	11	2014	G. R. Perez	M. A. Garcia | J. E. Valenzuela	Medium human impact	Mexico	VERACRUZ	La Mancha
urn:catalog:INECOL:IEXA:IEXA-Hy-183:e1c696d197baaf9fe86b681d2d9ce16c	PreservedSpecimen		INECOL	IEXA	IEXA-Hy-183	Animalia	Arthropoda	Insecta	Hymenoptera	Formicidae	Formicinae	Nylanderia steinheili (Forel, 1893)	19.4356	-96.8986	WGS84		13	2006-09-27	27	9	2006	L. Quiroz	R. Arce | D. L. Martinez	Very high human impact	Mexico	VERACRUZ	Finca 'El Zopilote'
urn:catalog:INECOL:IEXA:IEXA-Hy-708:039d3b9cad40d2044210b0052bfbdac8	PreservedSpecimen		INECOL	IEXA	IEXA-Hy-708	Animalia	Arthropoda	Insecta	Hymenoptera	Formicidae	Pseudomyrmecinae	Pseudomyrmex pallidus (Smith, 1855)	19.4406	-96.9475	WGS84		2	2006-09-29	29	9	2006	L. Quiroz	R. Arce | D. L. Martinez	Very high human impact	Mexico	VERACRUZ	Finca 'Dona Cuca'
urn:catalog:INECOL:IEXA:IEXA-Hy-23:750d8be73e9e422443129568300ea621	PreservedSpecimen		INECOL	IEXA	IEXA-Hy-23	Animalia	Arthropoda	Insecta	Hymenoptera	Formicidae	Formicinae	Camponotus novogranadensis Mayr, 1870	19.2158	-96.8853	WGS84		3	2004-09-30	30	9	2004	L. Quiroz	D. L. Martinez | L. Quiroz | J. E. Valenzuela	High human impact	Mexico	VERACRUZ	Finca cafetalera, El Mirador
urn:catalog:INECOL:IEXA:IEXA-Hy-1010:e8987944e6e31f1d9b3284c18cc62e88	PreservedSpecimen		INECOL	IEXA	IEXA-Hy-1010	Animalia	Arthropoda	Insecta	Hymenoptera	Formicidae	Dolichoderinae	Tapinoma ramulorum Emery, 1896	18.8228	-97.005	WGS84		3	2014-04-15	15	4	2014	L. Quiroz	I. Landero	High human impact	Mexico	VERACRUZ	Campo Grande
urn:catalog:INECOL:IEXA:IEXA-Hy-1049:d8e33c963cde60ef581a27567be3dd39	PreservedSpecimen		INECOL	IEXA	IEXA-Hy-1049	Animalia	Arthropoda	Insecta	Hymenoptera	Formicidae	Formicinae	Camponotus rectangularis Emery, 1890	18.8379	-100.4139	WGS84		2	1993-03-28	28	3	1993	K. Flores	D. Escobar	Untransformed (no human impact)	Mexico	MEXICO	Nanchititla
urn:catalog:INECOL:IEXA:IEXA-Hy-747:081a1e8acf6648a9f9d8711b2c35022d	PreservedSpecimen		INECOL	IEXA	IEXA-Hy-747	Animalia	Arthropoda	Insecta	Hymenoptera	Formicidae	Dorylinae	Labidus praedator (Smith, 1858)	19.3369	-97.03	WGS84		1	2008-08-24	24	8	2008	L. Quiroz	M. A. Garcia | J. E. Valenzuela	Very high human impact	Mexico	VERACRUZ	El Olmo
urn:catalog:INECOL:IEXA:IEXA-Hy-1083:2bcef43f6e38ae4c383c7b6f3136c0a7	PreservedSpecimen		INECOL	IEXA	IEXA-Hy-1083	Animalia	Arthropoda	Insecta	Hymenoptera	Formicidae	Myrmicinae	Crematogaster erecta Mayr, 1866	19.4894	-96.3344	WGS84		1	2015-09-29	29	9	2015	L. Quiroz	A. Balderas | D. L. Martinez | C. L. Franceschy | J. Baez	Medium human impact	Mexico	VERACRUZ	Paso de Dona Juana
urn:catalog:INECOL:IEXA:IEXA-Hy-2036:3d5cadaeb07918a71824cbbaa90f9881	PreservedSpecimen		INECOL	IEXA	IEXA-Hy-2036	Animalia	Arthropoda	Insecta	Hymenoptera	Formicidae	Ponerinae	Pachycondyla harpax (Fabricius, 1804)	18.5881	-95.0761	WGS84		1	1992-08-27	27	8	1992	L. Quiroz	L. Quiroz	High human impact	Mexico	VERACRUZ	Est. Biol. Tropical 'Los Tuxtlas' UNAM
urn:catalog:INECOL:IEXA:IEXA-Hy-763:3bd56832af74ba71491e459b1773834c	PreservedSpecimen		INECOL	IEXA	IEXA-Hy-763	Animalia	Arthropoda	Insecta	Hymenoptera	Formicidae	Ponerinae	Odontomachus laticeps Roger, 1861	19.3369	-97.03	WGS84		1	2008-08-24	24	8	2008	L. Quiroz	M. A. Garcia | J. E. Valenzuela	Very high human impact	Mexico	VERACRUZ	El Olmo
urn:catalog:INECOL:IEXA:IEXA-Hy-904:6d00befc80f2b125e92881769be5b537	PreservedSpecimen		INECOL	IEXA	IEXA-Hy-904	Animalia	Arthropoda	Insecta	Hymenoptera	Formicidae	Pseudomyrmecinae	Pseudomyrmex ejectus (Smith, 1858)	19.6008	-96.3842	WGS84		1	2011-08-06	6	8	2011	L. Quiroz	M. A. Garcia | J. E. Valenzuela	Medium human impact	Mexico	VERACRUZ	La Mancha
urn:catalog:INECOL:IEXA:IEXA-Hy-1761:55de53602179b13d79dbcd40bc5dd269	PreservedSpecimen		INECOL	IEXA	IEXA-Hy-1761	Animalia	Arthropoda	Insecta	Hymenoptera	Formicidae	Ectatomminae	Gnamptogenys sulcata (Smith, 1858)	19.4028	-96.8633	WGS84		2	1992-04-01	1	4	1992	L. Quiroz	L. Quiroz	Very high human impact	Mexico	VERACRUZ	3 km al S de Tuzamapan
urn:catalog:INECOL:IEXA:IEXA-Hy-496:439c5621111c921f666907f31347b167	PreservedSpecimen		INECOL	IEXA	IEXA-Hy-496	Animalia	Arthropoda	Insecta	Hymenoptera	Formicidae	Myrmicinae	Octostruma balzani (Emery, 1894)	19.4303	-96.8819	WGS84		1	2006-08-18	18	8	2006	L. Quiroz	D. L. Martinez | C. Tlapanco	Very high human impact	Mexico	VERACRUZ	Finca 'Martinez'
urn:catalog:INECOL:IEXA:IEXA-Hy-418:160ca0351df591f9a39dbeea135bcad6	PreservedSpecimen		INECOL	IEXA	IEXA-Hy-418	Animalia	Arthropoda	Insecta	Hymenoptera	Formicidae	Dorylinae	Eciton burchellii (Westwood, 1842)	19.4606	-96.9961	WGS84		2	2005-05-26	26	5	2005	L. Quiroz	J. E. Valenzuela | C. Rojas	High human impact	Mexico	VERACRUZ	'Bosque Mesofilo Mascota'
urn:catalog:INECOL:IEXA:IEXA-Hy-324:8f021ffab97c82ca2d3c536e1bda7bef	PreservedSpecimen		INECOL	IEXA	IEXA-Hy-324	Animalia	Arthropoda	Insecta	Hymenoptera	Formicidae	Dolichoderinae	Dorymyrmex bicolor Wheeler, 1906	19.3814	-96.9881	WGS84		3	2004-06-25	25	6	2004	L. Quiroz	T. E. Martinez | L. Quiroz	Very high human impact	Mexico	VERACRUZ	Cafetal 'Teocelo'
urn:catalog:INECOL:IEXA:IEXA-Hy-1248:ac5d7aa4e059a1b5490978bf9fe3c3d0	PreservedSpecimen		INECOL	IEXA	IEXA-Hy-1248	Animalia	Arthropoda	Insecta	Hymenoptera	Formicidae	Myrmicinae	Crematogaster crinosa Mayr, 1862	18.5852	-95.075	WGS84		4	2003-06-17	17	6	2003	G. R. Perez	J. E. Valenzuela	High human impact	Mexico	VERACRUZ	Estacion Biologica de los Tuxtlas
urn:catalog:INECOL:IEXA:IEXA-Hy-1836:c3753bd70323f1934e924641ba57c0e7	PreservedSpecimen		INECOL	IEXA	IEXA-Hy-1836	Animalia	Arthropoda	Insecta	Hymenoptera	Formicidae	Dorylinae	Neivamyrmex melanocephalus (Emery, 1895)	18.9448	-99.3093	WGS84		1	1990-07-09	9	7	1990	L. Quiroz	L. Quiroz	Very high human impact	Mexico	MORELOS	Buena Vista
urn:catalog:INECOL:IEXA:IEXA-Hy-1247:85dcb69f34b36c5fabd38438c4d10c28	PreservedSpecimen		INECOL	IEXA	IEXA-Hy-1247	Animalia	Arthropoda	Insecta	Hymenoptera	Formicidae	Myrmicinae	Pheidole carapuna Mann, 1916	18.9967	-96.9033	WGS84		9	2006-07-07	7	7	2006	L. Quiroz	L. Delgado	High human impact	Mexico	VERACRUZ	Matlaquiahuitl
urn:catalog:INECOL:IEXA:IEXA-Hy-1587:60754d77b8478a9a20b3b92941ab8eb4	PreservedSpecimen		INECOL	IEXA	IEXA-Hy-1587	Animalia	Arthropoda	Insecta	Hymenoptera	Formicidae	Pseudomyrmecinae	Pseudomyrmex simplex (Smith, 1877)	19.3206	-96.7181	WGS84		1	1992-05-27	27	5	1992	P. S. Ward	L. Quiroz	Very high human impact	Mexico	VERACRUZ	Apazapan
urn:catalog:INECOL:IEXA:IEXA-Hy-2011:fd8c97930c0d33b2c3d713e2a7927a9d	PreservedSpecimen		INECOL	IEXA	IEXA-Hy-2011	Animalia	Arthropoda	Insecta	Hymenoptera	Formicidae	Myrmicinae	Pogonomyrmex humerotumidus Vasquez-Bolanos & Mackay, 2004	18.4227	-101.9255	WGS84		3	2003-05-24	24	5	2003	M. Vasquez | W. P. Mackay	M. Vasquez	Medium human impact	Mexico	MICHOACAN	Petatlan presa infiernillo
urn:catalog:INECOL:IEXA:IEXA-Hy-777:9bda7bf8892e88640c4343e76f211ba6	PreservedSpecimen		INECOL	IEXA	IEXA-Hy-777	Animalia	Arthropoda	Insecta	Hymenoptera	Formicidae	Pseudomyrmecinae	Pseudomyrmex viduus (Smith, 1858)	19.2049	-96.8882	WGS84		3	2004-06-25	25	6	2004	L. Quiroz	T. E. Martinez | L. Quiroz	Very high human impact	Mexico	VERACRUZ	Cafetal 'Vequia Estandar'
urn:catalog:INECOL:IEXA:IEXA-Hy-903:a6f60409db9e88aadab109249fc445e2	PreservedSpecimen		INECOL	IEXA	IEXA-Hy-903	Animalia	Arthropoda	Insecta	Hymenoptera	Formicidae	Pseudomyrmecinae	Pseudomyrmex ferrugineus (Smith, 1877)	19.5994	-96.3767	WGS84		3	2011-08-06	6	8	2011	L. Quiroz	M. A. Garcia | J. E. Valenzuela	Untransformed (no human impact)	Mexico	VERACRUZ	La Mancha
urn:catalog:INECOL:IEXA:IEXA-Hy-876:7032cae7ee97f55bc9163254aa62660c	PreservedSpecimen		INECOL	IEXA	IEXA-Hy-876	Animalia	Arthropoda	Insecta	Hymenoptera	Formicidae	Ponerinae	Neoponera villosa (Fabricius, 1804)	19.5994	-96.3767	WGS84		1	2011-08-06	6	8	2011	L. Quiroz	M. A. Garcia | J. E. Valenzuela	Untransformed (no human impact)	Mexico	VERACRUZ	La Mancha
urn:catalog:INECOL:IEXA:IEXA-Hy-479:7d7f0d3469b101944fcd209885eab9e5	PreservedSpecimen		INECOL	IEXA	IEXA-Hy-479	Animalia	Arthropoda	Insecta	Hymenoptera	Formicidae	Myrmicinae	Cephalotes scutulatus (Smith, 1867)	19.4336	-96.8756	WGS84		1	2006-08-15	15	8	2006	L. Quiroz	J. A. Gomez | D. L. Martinez	Very high human impact	Mexico	VERACRUZ	Finca 'Armand'
urn:catalog:INECOL:IEXA:IEXA-Hy-336:76a11f2e11ef2cbed7df6e95329faba3	PreservedSpecimen		INECOL	IEXA	IEXA-Hy-336	Animalia	Arthropoda	Insecta	Hymenoptera	Formicidae	Dolichoderinae	Dorymyrmex bicolor Wheeler, 1906	19.2049	-96.8882	WGS84		1	2004-06-25	25	6	2004	L. Quiroz	T. E. Martinez | L. Quiroz	Very high human impact	Mexico	VERACRUZ	Cafetal 'Vequia Estandar'
urn:catalog:INECOL:IEXA:IEXA-Hy-686:6f43ce70eeed57a9382b9f0b0d8b83da	PreservedSpecimen		INECOL	IEXA	IEXA-Hy-686	Animalia	Arthropoda	Insecta	Hymenoptera	Formicidae	Pseudomyrmecinae	Pseudomyrmex subater (Wheeler, 1914)	19.055	-96.9444	WGS84		2	2006-11-15	15	11	2006	L. Quiroz	C. Tlapanco | J. E. Valenzuela	Very high human impact	Mexico	VERACRUZ	Finca 'El Cerrito'
urn:catalog:INECOL:IEXA:IEXA-Hy-1513:4f6eb1d51423d217e4caa008716e256b	PreservedSpecimen		INECOL	IEXA	IEXA-Hy-1513	Animalia	Arthropoda	Insecta	Hymenoptera	Formicidae	Formicinae	Camponotus albicoxis Forel, 1899	19.5103	-96.9429	WGS84		2	2016-08-25	25	8	2016	L. Quiroz	J. Baez | C. Vargas	Very high human impact	Mexico	VERACRUZ	Jardin Botanico Clavijero
urn:catalog:INECOL:IEXA:IEXA-Hy-1803:94f671958ff6541a7e5f8952b1bfc9f3	PreservedSpecimen		INECOL	IEXA	IEXA-Hy-1803	Animalia	Arthropoda	Insecta	Hymenoptera	Formicidae	Dorylinae	Neivamyrmex melanocephalus (Emery, 1895)	18.9853	-99.0997	WGS84		20	1987-08-24	24	8	1987	L. Quiroz	L. Quiroz	Very high human impact	Mexico	MORELOS	Ixcatepec
urn:catalog:INECOL:IEXA:IEXA-Hy-996:802f580014f79c5c5e61370ff79a6153	PreservedSpecimen		INECOL	IEXA	IEXA-Hy-996	Animalia	Arthropoda	Insecta	Hymenoptera	Formicidae	Formicinae	Paratrechina longicornis (Latreille, 1802)	18.8228	-97.0058	WGS84		1	2012-03-15	15	3	2012	G. R. Perez	I. Landero | M. A. Garcia	High human impact	Mexico	VERACRUZ	Campo Grande
urn:catalog:INECOL:IEXA:IEXA-Hy-642:4c409c65012f14afe87758f8a4f8e645	PreservedSpecimen		INECOL	IEXA	IEXA-Hy-642	Animalia	Arthropoda	Insecta	Hymenoptera	Formicidae	Myrmicinae	Carebara urichi (Wheeler, 1922)	19.4664	-96.9342	WGS84		1	2004-07-21	21	7	2004	L. Quiroz	D. L. Martinez | L. Quiroz | J. E. Valenzuela	Very high human impact	Mexico	VERACRUZ	Cafetalera 'Monjes'
urn:catalog:INECOL:IEXA:IEXA-Hy-1754:e3080e15c8dd32e24026f549c9cde037	PreservedSpecimen		INECOL	IEXA	IEXA-Hy-1754	Animalia	Arthropoda	Insecta	Hymenoptera	Formicidae	Ectatomminae	Ectatomma ruidum (Roger, 1860)	19.6069	-96.3983	WGS84		4	1999-09-19	19	9	1999	L. Quiroz	L. Quiroz	High human impact	Mexico	VERACRUZ	La Mancha Cerro del Metate
urn:catalog:INECOL:IEXA:IEXA-Hy-1677:4a9cdf2cdc42138b7719c278ee0b5339	PreservedSpecimen		INECOL	IEXA	IEXA-Hy-1677	Animalia	Arthropoda	Insecta	Hymenoptera	Formicidae	Ponerinae	Neoponera villosa (Fabricius, 1804)	18.8631	-100.45	WGS84		1	1997-09-18	18	9	1997	L. Quiroz	D. Escobar	Low human impact	Mexico	MEXICO	Nanchichitla
urn:catalog:INECOL:IEXA:IEXA-Hy-413:40ce9f9e7175ac3347432f18d4119abe	PreservedSpecimen		INECOL	IEXA	IEXA-Hy-413	Animalia	Arthropoda	Insecta	Hymenoptera	Formicidae	Dorylinae	Eciton burchellii (Westwood, 1842)	19.4331	-96.9651	WGS84		1	2004-06-25	25	6	2004	L. Quiroz	J. E. Valenzuela | L. Quiroz | D. L. Martinez	Very high human impact	Mexico	VERACRUZ	Cafetal 'onza'
urn:catalog:INECOL:IEXA:IEXA-Hy-1700:b989e9ae1889c87878abb57a0873e65a	PreservedSpecimen		INECOL	IEXA	IEXA-Hy-1700	Animalia	Arthropoda	Insecta	Hymenoptera	Formicidae	Ponerinae	Odontomachus clarus Roger, 1861	18.9774	-99.2404	WGS84		1	1993-08-25	25	8	1993	L. Quiroz	P. Galindo	Very high human impact	Mexico	MORELOS	Chamilpa UAEM
urn:catalog:INECOL:IEXA:IEXA-Hy-296:4a7a5e63abfa8a3fc0b369f32fb07a81	PreservedSpecimen		INECOL	IEXA	IEXA-Hy-296	Animalia	Arthropoda	Insecta	Hymenoptera	Formicidae	Dolichoderinae	Forelius damiani Guerrero & Fernandez, 2008	19.4336	-96.8756	WGS84		17	2006-08-15	15	8	2006	L. Quiroz	J. E. Valenzuela | C. Tlapanco	Very high human impact	Mexico	VERACRUZ	Finca 'Armand'
urn:catalog:INECOL:IEXA:IEXA-Hy-292:75a573b633417a1d329f19e2d4bebe71	PreservedSpecimen		INECOL	IEXA	IEXA-Hy-292	Animalia	Arthropoda	Insecta	Hymenoptera	Formicidae	Dolichoderinae	Forelius damiani Guerrero & Fernandez, 2008	19.4303	-96.8819	WGS84		21	2006-08-16	16	8	2006	L. Quiroz	C. Tlapanco | J. E. Valenzuela	Very high human impact	Mexico	VERACRUZ	Finca 'Martinez'
urn:catalog:INECOL:IEXA:IEXA-Hy-880:f02d72cafe3c1a8210eb53452b675c14	PreservedSpecimen		INECOL	IEXA	IEXA-Hy-880	Animalia	Arthropoda	Insecta	Hymenoptera	Formicidae	Myrmicinae	Mycocepurus smithii (Forel, 1893)	19.6028	-96.3831	WGS84		2	2011-08-06	6	8	2011	L. Quiroz	M. A. Garcia | J. E. Valenzuela	Low human impact	Mexico	VERACRUZ	La Mancha
urn:catalog:INECOL:IEXA:IEXA-Hy-973:f635bccfb675b633a086cbddea7664da	PreservedSpecimen		INECOL	IEXA	IEXA-Hy-973	Animalia	Arthropoda	Insecta	Hymenoptera	Formicidae	Myrmicinae	Monomorium floricola (Jerdon, 1851)	18.8269	-97.0086	WGS84		1	2012-03-15	15	3	2012	M. A. Garcia	I. Landero | M. A. Garcia	Very high human impact	Mexico	VERACRUZ	Campo Grande
urn:catalog:INECOL:IEXA:IEXA-Hy-1656:894589cfefad71001ac117315511f0f4	PreservedSpecimen		INECOL	IEXA	IEXA-Hy-1656	Animalia	Arthropoda	Insecta	Hymenoptera	Formicidae	Ectatomminae	Ectatomma ruidum (Roger, 1860)	18.7319	-88.4953	WGS84		2	1984-06-19	19	6	1984	L. Quiroz	O. Canul	Low human impact	Mexico	QUINTANA ROO	Rancho El Ramonal
urn:catalog:INECOL:IEXA:IEXA-Hy-1548:dab377f1f781b68e9c981dbb4882380f	PreservedSpecimen		INECOL	IEXA	IEXA-Hy-1548	Animalia	Arthropoda	Insecta	Hymenoptera	Formicidae	Pseudomyrmecinae	Pseudomyrmex gracilis (Fabricius, 1804)	18.4399	-99.025	WGS84		1	1993-04-05	5	4	1993	L. Quiroz	L. Quiroz	Very high human impact	Mexico	MORELOS	Huautla
urn:catalog:INECOL:IEXA:IEXA-Hy-1777:5c013c9efbeafa76163ddcece8dff0e2	PreservedSpecimen		INECOL	IEXA	IEXA-Hy-1777	Animalia	Arthropoda	Insecta	Hymenoptera	Formicidae	Myrmicinae	Pheidole bilimeki Mayr, 1870	19.431	-96.9446	WGS84		18	2017-01-04	4	1	2017	L. Quiroz	L. Quiroz	Very high human impact	Mexico	VERACRUZ	Zimpizahua
urn:catalog:INECOL:IEXA:IEXA-Hy-960:8697ea2e0676a17d06ef3a7936e6ff98	PreservedSpecimen		INECOL	IEXA	IEXA-Hy-960	Animalia	Arthropoda	Insecta	Hymenoptera	Formicidae	Formicinae	Camponotus senex (Smith, 1858)	20.1847	-96.935	WGS84		2	2014-04-25	25	4	2014	G. R. Perez	R. Lasa	Very high human impact	Mexico	VERACRUZ	Maria de la Alatorre
urn:catalog:INECOL:IEXA:IEXA-Hy-1942:1dcb8b2046ad9b6a5170b5e50a6166cb	PreservedSpecimen		INECOL	IEXA	IEXA-Hy-1942	Animalia	Arthropoda	Insecta	Hymenoptera	Formicidae	Dolichoderinae	Dolichoderus bispinosus (Olivier, 1792)	18.585	-95.07	WGS84		6	1992-06-25	25	6	1992	L. Quiroz	L. Quiroz	High human impact	Mexico	VERACRUZ	Estacion Biologica de los Tuxtlas
urn:catalog:INECOL:IEXA:IEXA-Hy-1570:858a44ec0c134e4972c7a8ce2ebbaaf0	PreservedSpecimen		INECOL	IEXA	IEXA-Hy-1570	Animalia	Arthropoda	Insecta	Hymenoptera	Formicidae	Pseudomyrmecinae	Pseudomyrmex pallidus (Smith, 1855)	18.7618	-99.1224	WGS84		1	1999-08-31	31	8	1999	L. Quiroz	L. Quiroz	Very high human impact	Mexico	MORELOS	Ticuman
urn:catalog:INECOL:IEXA:IEXA-Hy-262:d3111948726610acda4f1994451b1cb9	PreservedSpecimen		INECOL	IEXA	IEXA-Hy-262	Animalia	Arthropoda	Insecta	Hymenoptera	Formicidae	Formicinae	Brachymyrmex musculus Forel, 1899	19.4606	-96.9961	WGS84		8	2005-05-26	26	5	2005	L. Quiroz	L. Quiroz | J. E. Valenzuela	High human impact	Mexico	VERACRUZ	'Bosque Mesofilo Mascota'
urn:catalog:INECOL:IEXA:IEXA-Hy-372:df68afff8ead6d5e94f953514a6f252d	PreservedSpecimen		INECOL	IEXA	IEXA-Hy-372	Animalia	Arthropoda	Insecta	Hymenoptera	Formicidae	Ectatomminae	Gnamptogenys strigata (Norton, 1868)	19.4606	-96.9961	WGS84		1	2005-05-26	26	5	2005	L. Quiroz	L. Quiroz | D. L. Martinez	High human impact	Mexico	VERACRUZ	'Bosque Mesofilo Mascota'
urn:catalog:INECOL:IEXA:IEXA-Hy-1464:0c8b72f73c9ba06d26f3c24418cb3312	PreservedSpecimen		INECOL	IEXA	IEXA-Hy-1464	Animalia	Arthropoda	Insecta	Hymenoptera	Formicidae	Formicinae	Camponotus atriceps (Smith, 1858)	17.633	-101.5621	WGS84		1	1987-07-25	25	7	1987	G. R. Perez	C. Deloya	High human impact	Mexico	GUERRERO	Punta Ixtapa
urn:catalog:INECOL:IEXA:IEXA-Hy-1920:a28ca24526b08a9ce8b5b132df2bcc65	PreservedSpecimen		INECOL	IEXA	IEXA-Hy-1920	Animalia	Arthropoda	Insecta	Hymenoptera	Formicidae	Dolichoderinae	Dorymyrmex bicolor Wheeler, 1906	18.8101	-96.713	WGS84		6	1995-11-08	8	11	1995	L. Quiroz	N. B.	Very high human impact	Mexico	VERACRUZ	Cuitlahuac
urn:catalog:INECOL:IEXA:IEXA-Hy-765:eea62440f52dae14f17ab8985670aa3c	PreservedSpecimen		INECOL	IEXA	IEXA-Hy-765	Animalia	Arthropoda	Insecta	Hymenoptera	Formicidae	Formicinae	Brachymyrmex musculus Forel, 1899	19.3369	-97.03	WGS84		1	2008-08-24	24	8	2008	L. Quiroz	M. A. Garcia | J. E. Valenzuela	Very high human impact	Mexico	VERACRUZ	El Olmo
urn:catalog:INECOL:IEXA:IEXA-Hy-130:190f64029692b5c2145bff53dd3fee79	PreservedSpecimen		INECOL	IEXA	IEXA-Hy-130	Animalia	Arthropoda	Insecta	Hymenoptera	Formicidae	Myrmicinae	Solenopsis geminata (Fabricius, 1804)	19.204	-96.8816	WGS84		5	2005-04-29	29	4	2005	L. Quiroz	J. E. Valenzuela | D. L. Martinez	Very high human impact	Mexico	VERACRUZ	Cafetal 'Vequia Bajo Monte'
urn:catalog:INECOL:IEXA:IEXA-Hy-695:f05d60b1559a9594a054b78eb964027c	PreservedSpecimen		INECOL	IEXA	IEXA-Hy-695	Animalia	Arthropoda	Insecta	Hymenoptera	Formicidae	Pseudomyrmecinae	Pseudomyrmex gracilis (Fabricius, 1804)	19.2061	-96.8844	WGS84		1	2004-09-29	29	9	2004	L. Quiroz	D. L. Martinez | L. Quiroz | J. E. Valenzuela	Very high human impact	Mexico	VERACRUZ	(DLVSE) Cafetal
urn:catalog:INECOL:IEXA:IEXA-Hy-1583:8c274601dd3bd5b97b80fc3365bc56e4	PreservedSpecimen		INECOL	IEXA	IEXA-Hy-1583	Animalia	Arthropoda	Insecta	Hymenoptera	Formicidae	Pseudomyrmecinae	Pseudomyrmex ferrugineus (Smith, 1877)	18.9755	-99.0374	WGS84		6	1990-06-03	3	6	1990	P. S. Ward	L. Quiroz	High human impact	Mexico	MORELOS	Amatlan
urn:catalog:INECOL:IEXA:IEXA-Hy-90:d700e0925103846876c6f2b44fa08ee2	PreservedSpecimen		INECOL	IEXA	IEXA-Hy-90	Animalia	Arthropoda	Insecta	Hymenoptera	Formicidae	Formicinae	Camponotus abscisus Roger, 1863	19.0411	-96.9125	WGS84		2	2005-09-22	22	9	2005	L. Quiroz	J. E. Valenzuela | D. L. Martinez	Very high human impact	Mexico	VERACRUZ	Finca 'El Plan'
urn:catalog:INECOL:IEXA:IEXA-Hy-1053:de9a809db220c2cfdedcf7f92a10be7b	PreservedSpecimen		INECOL	IEXA	IEXA-Hy-1053	Animalia	Arthropoda	Insecta	Hymenoptera	Formicidae	Dolichoderinae	Azteca velox Forel, 1899	19.4894	-96.3344	WGS84		5	2015-09-29	29	9	2015	L. Quiroz	A. Balderas | D. L. Martinez | C. L. Franceschy | J. Baez	Medium human impact	Mexico	VERACRUZ	Paso de Dona Juana
urn:catalog:INECOL:IEXA:IEXA-Hy-1971:f86bf9e349b13e1008775501f0f85675	PreservedSpecimen		INECOL	IEXA	IEXA-Hy-1971	Animalia	Arthropoda	Insecta	Hymenoptera	Formicidae	Dolichoderinae	Azteca forelii Emery, 1893	18.585	-95.07	WGS84		3	1999-03-10	10	3	1999	L. Quiroz	L. Quiroz	High human impact	Mexico	VERACRUZ	Estacion Biologica de los Tuxtlas
urn:catalog:INECOL:IEXA:IEXA-Hy-594:e3fc0f2f2c29acd8030376e254d34ec0	PreservedSpecimen		INECOL	IEXA	IEXA-Hy-594	Animalia	Arthropoda	Insecta	Hymenoptera	Formicidae	Ponerinae	Hypoponera nitidula (Emery, 1890)	19.2061	-96.8844	WGS84		6	2004-09-29	29	9	2004	L. Quiroz	D. L. Martinez | L. Quiroz | J. E. Valenzuela	Very high human impact	Mexico	VERACRUZ	(DLVSE) Cafetal
urn:catalog:INECOL:IEXA:IEXA-Hy-362:e3d19a93eb6f7bccd6e64601d7fa97aa	PreservedSpecimen		INECOL	IEXA	IEXA-Hy-362	Animalia	Arthropoda	Insecta	Hymenoptera	Formicidae	Ectatomminae	Gnamptogenys strigata (Norton, 1868)	19.3814	-96.9881	WGS84		3	2004-06-25	25	6	2004	L. Quiroz	J. E. Valenzuela | D. L. Martinez	Very high human impact	Mexico	VERACRUZ	Cafetal 'Teocelo'
urn:catalog:INECOL:IEXA:IEXA-Hy-1093:810efa874bfbf1ad9f0865db22c9cb9c	PreservedSpecimen		INECOL	IEXA	IEXA-Hy-1093	Animalia	Arthropoda	Insecta	Hymenoptera	Formicidae	Dorylinae	Eciton vagans (Olivier, 1792)	19.46	-96.7532	WGS84		3	2015-09-29	29	9	2015	L. Quiroz	A. Balderas | D. L. Martinez | C. L. Franceschy | J. Baez	Very high human impact	Mexico	VERACRUZ	Corral Falso. Carretera Plan del Rio-Xalapa
urn:catalog:INECOL:IEXA:IEXA-Hy-1588:e5363aec04c8c12e57f2a64b0cc89037	PreservedSpecimen		INECOL	IEXA	IEXA-Hy-1588	Animalia	Arthropoda	Insecta	Hymenoptera	Formicidae	Pseudomyrmecinae	Pseudomyrmex pallidus (Smith, 1855)	19.15	-96.9667	WGS84		3	1997-09-18	18	9	1997	P. S. Ward	L. Quiroz	Very high human impact	Mexico	VERACRUZ	Huatusco
urn:catalog:INECOL:IEXA:IEXA-Hy-27:4495d76b68b25b23ba3c863a4da49007	PreservedSpecimen		INECOL	IEXA	IEXA-Hy-27	Animalia	Arthropoda	Insecta	Hymenoptera	Formicidae	Formicinae	Camponotus festinatus (Buckley, 1866)	19.2158	-96.8853	WGS84		1	2004-09-30	30	9	2004	L. Quiroz	D. L. Martinez | L. Quiroz | J. E. Valenzuela	High human impact	Mexico	VERACRUZ	Finca cafetalera, El Mirador
urn:catalog:INECOL:IEXA:IEXA-Hy-1680:79ae572a57c8e06be46c6f6d21aafbbb	PreservedSpecimen		INECOL	IEXA	IEXA-Hy-1680	Animalia	Arthropoda	Insecta	Hymenoptera	Formicidae	Ectatomminae	Ectatomma tuberculatum (Olivier, 1792)	19.3319	-96.7617	WGS84		1	1991-12-21	21	12	1991	L. Quiroz	L. Quiroz	Very high human impact	Mexico	VERACRUZ	1 km al E de Jalcomulco
urn:catalog:INECOL:IEXA:IEXA-Hy-368:2c0eb53f543f99a5f3fc786e739a75d8	PreservedSpecimen		INECOL	IEXA	IEXA-Hy-368	Animalia	Arthropoda	Insecta	Hymenoptera	Formicidae	Ectatomminae	Gnamptogenys strigata (Norton, 1868)	19.4406	-96.9475	WGS84		5	2006-09-29	29	9	2006	L. Quiroz	R. Arce | D. L. Martinez	Very high human impact	Mexico	VERACRUZ	Finca 'Dona Cuca'
urn:catalog:INECOL:IEXA:IEXA-Hy-12:c46792ce3286da32130138a228abb45a	PreservedSpecimen		INECOL	IEXA	IEXA-Hy-12	Animalia	Arthropoda	Insecta	Hymenoptera	Formicidae	Formicinae	Camponotus curviscapus Emery, 1896	19.204	-96.8816	WGS84		1	2004-05-25	25	5	2004	L. Quiroz	T. E. Martinez | L. Quiroz	Very high human impact	Mexico	VERACRUZ	Cafetal 'Vequia Bajo Monte'
urn:catalog:INECOL:IEXA:IEXA-Hy-1086:90e1e4e727e8bfa3ad8370f538636c9a	PreservedSpecimen		INECOL	IEXA	IEXA-Hy-1086	Animalia	Arthropoda	Insecta	Hymenoptera	Formicidae	Dolichoderinae	Dorymyrmex bicolor Wheeler, 1906	19.3335	-96.742	WGS84		3	2015-10-01	1	10	2015	L. Quiroz	A. Balderas | D. L. Martinez | R. A. Carrera | M. Amezcua | J. Baez	Very high human impact	Mexico	VERACRUZ	El molino
urn:catalog:INECOL:IEXA:IEXA-Hy-1688:d45511891fb8d1995d0a5f09b33c5697	PreservedSpecimen		INECOL	IEXA	IEXA-Hy-1688	Animalia	Arthropoda	Insecta	Hymenoptera	Formicidae	Ectatomminae	Ectatomma tuberculatum (Olivier, 1792)	20.4478	-97.32	WGS84		2	1989-06-15	15	6	1989	L. Quiroz	P. Perez	Very high human impact	Mexico	VERACRUZ	Papantla
urn:catalog:INECOL:IEXA:IEXA-Hy-1149:07971b3a1f355d9cf33ddee25c4142c7	PreservedSpecimen		INECOL	IEXA	IEXA-Hy-1149	Animalia	Arthropoda	Insecta	Hymenoptera	Formicidae	Myrmicinae	Pheidole tepicana Pergande, 1896	19.3314	-98.2156	WGS84		1	2013-09-14	14	9	2013	L. Quiroz	J. Murguia	Very high human impact	Mexico	TLAXCALA	Tizatlan
urn:catalog:INECOL:IEXA:IEXA-Hy-1193:c411cc51c8dab809b803faf1a183e383	PreservedSpecimen		INECOL	IEXA	IEXA-Hy-1193	Animalia	Arthropoda	Insecta	Hymenoptera	Formicidae	Dorylinae	Labidus coecus (Latreille, 1802)	19.0542	-99.3134	WGS84		5	1982-03-29	29	3	1982	L. Quiroz	L. Quiroz	High human impact	Mexico	MORELOS	Zempoala
urn:catalog:INECOL:IEXA:IEXA-Hy-1782:3d063eab0d5fa30f515c07158baa564a	PreservedSpecimen		INECOL	IEXA	IEXA-Hy-1782	Animalia	Arthropoda	Insecta	Hymenoptera	Formicidae	Dorylinae	Neivamyrmex swainsonii (Shuckard, 1840)	18.8117	-98.9547	WGS84		1	1982-08-30	30	8	1982	L. Quiroz	L. Quiroz	Very high human impact	Mexico	MORELOS	Cuautla
urn:catalog:INECOL:IEXA:IEXA-Hy-235:0373cda9c4e157717bd0ad0d7ff1f132	PreservedSpecimen		INECOL	IEXA	IEXA-Hy-235	Animalia	Arthropoda	Insecta	Hymenoptera	Formicidae	Formicinae	Brachymyrmex depilis Emery, 1893	19.4406	-96.9475	WGS84		2	2006-09-28	28	9	2006	L. Quiroz	C. Tlapanco | D. L. Martinez	Very high human impact	Mexico	VERACRUZ	Finca 'Dona Cuca'
urn:catalog:INECOL:IEXA:IEXA-Hy-1855:5b3812ee2f0a99cf6a116d655bf18d1e	PreservedSpecimen		INECOL	IEXA	IEXA-Hy-1855	Animalia	Arthropoda	Insecta	Hymenoptera	Formicidae	Formicinae	Camponotus picipes (Olivier, 1792)	19.0876	-97.677	WGS84		5	1993-03-19	19	3	1993	L. Quiroz	L. Quiroz	Very high human impact	Mexico	PUEBLA	Ocotal
urn:catalog:INECOL:IEXA:IEXA-Hy-436:b5d3d7f33c18d4cca38836ef988ad468	PreservedSpecimen		INECOL	IEXA	IEXA-Hy-436	Animalia	Arthropoda	Insecta	Hymenoptera	Formicidae	Dorylinae	Labidus praedator (Smith, 1858)	19.4664	-96.9342	WGS84		1	2004-07-21	21	7	2004	L. Quiroz	D. L. Martinez | L. Quiroz | J. E. Valenzuela	Very high human impact	Mexico	VERACRUZ	Cafetalera 'Monjes'
urn:catalog:INECOL:IEXA:IEXA-Hy-921:5d7fb4c95a960e1de3981d438c257bfc	PreservedSpecimen		INECOL	IEXA	IEXA-Hy-921	Animalia	Arthropoda	Insecta	Hymenoptera	Formicidae	Pseudomyrmecinae	Pseudomyrmex gracilis (Fabricius, 1804)	19.3264	-96.7228	WGS84		1	2014-05-01	1	5	2014	G. R. Perez	R. Lasa	Very high human impact	Mexico	VERACRUZ	Apazapan
urn:catalog:INECOL:IEXA:IEXA-Hy-106:1d6dc41ad39de1dda94b3ab1c1101148	PreservedSpecimen		INECOL	IEXA	IEXA-Hy-106	Animalia	Arthropoda	Insecta	Hymenoptera	Formicidae	Myrmicinae	Solenopsis geminata (Fabricius, 1804)	19.4303	-96.8819	WGS84		1	2006-08-16	16	8	2006	L. Quiroz	C. Tlapanco | J. E. Valenzuela	Very high human impact	Mexico	VERACRUZ	Finca 'Martinez'
urn:catalog:INECOL:IEXA:IEXA-Hy-1766:e626a2ceb6e72bd2ad493a875b39a70b	PreservedSpecimen		INECOL	IEXA	IEXA-Hy-1766	Animalia	Arthropoda	Insecta	Hymenoptera	Formicidae	Ectatomminae	Gnamptogenys interrupta (Mayr, 1887)	14.9736	-92.155	WGS84		6	1996-11-07	7	11	1996	L. Quiroz	A. Garcia	Very high human impact	Mexico	CHIAPAS	Rosario Izapa
urn:catalog:INECOL:IEXA:IEXA-Hy-314:7315edc49b4dcf9a0658d6c74db07d53	PreservedSpecimen		INECOL	IEXA	IEXA-Hy-314	Animalia	Arthropoda	Insecta	Hymenoptera	Formicidae	Dolichoderinae	Forelius damiani Guerrero & Fernandez, 2008	19.2049	-96.8882	WGS84		12	2004-06-25	25	6	2004	L. Quiroz	T. E. Martinez | L. Quiroz	Very high human impact	Mexico	VERACRUZ	Cafetal 'Vequia Estandar'
urn:catalog:INECOL:IEXA:IEXA-Hy-901:a26cce8a97a00648fe21232949c75fa9	PreservedSpecimen		INECOL	IEXA	IEXA-Hy-901	Animalia	Arthropoda	Insecta	Hymenoptera	Formicidae	Pseudomyrmecinae	Pseudomyrmex elongatulus (Dalla Torre, 1892)	19.5994	-96.3767	WGS84		1	2011-08-06	6	8	2011	L. Quiroz	M. A. Garcia | J. E. Valenzuela	Untransformed (no human impact)	Mexico	VERACRUZ	La Mancha
urn:catalog:INECOL:IEXA:IEXA-Hy-1312:b9a7d58054408025e8e4e9890ed108ec	PreservedSpecimen		INECOL	IEXA	IEXA-Hy-1312	Animalia	Arthropoda	Insecta	Hymenoptera	Formicidae	Myrmicinae	Stenamma connectum Branstetter, 2013	19.4567	-97.03	WGS84		1	2011-07-14	14	7	2011	G. R. Perez	F. Escobar | F. Alvarado	Medium human impact	Mexico	VERACRUZ	Ripario: Micoxtla
urn:catalog:INECOL:IEXA:IEXA-Hy-1475:40c5a22efb912cdf75b2ea67b84ff40e	PreservedSpecimen		INECOL	IEXA	IEXA-Hy-1475	Animalia	Arthropoda	Insecta	Hymenoptera	Formicidae	Formicinae	Camponotus sericeiventris (Guerin-Meneville, 1838)	19.589	-96.8382	WGS84		1	2015-12-12	12	12	2015	L. Quiroz	L. Delgado	Very high human impact	Mexico	VERACRUZ	San Antonio Paso del Toro
urn:catalog:INECOL:IEXA:IEXA-Hy-1336:134e4d3de8d974d9062c507a0395787e	PreservedSpecimen		INECOL	IEXA	IEXA-Hy-1336	Animalia	Arthropoda	Insecta	Hymenoptera	Formicidae	Proceratiinae	Proceratium mancum Mann, 1922	19.3872	-97.0853	WGS84		1	2012-05-02	2	5	2012	L. Quiroz	F. Escobar | F. Alvarado	Low human impact	Mexico	VERACRUZ	Ripario: Tlalchy
urn:catalog:INECOL:IEXA:IEXA-Hy-1720:492b8145493cfcf7fb10ae2cf76b6de7	PreservedSpecimen		INECOL	IEXA	IEXA-Hy-1720	Animalia	Arthropoda	Insecta	Hymenoptera	Formicidae	Ponerinae	Odontomachus laticeps Roger, 1861	14.9736	-92.155	WGS84		3	1996-10-17	17	10	1996	L. Quiroz	A. Garcia	Very high human impact	Mexico	CHIAPAS	Rosario Izapa
urn:catalog:INECOL:IEXA:IEXA-Hy-726:17fa4642ce07f98d1c79dbcd084d9a6c	PreservedSpecimen		INECOL	IEXA	IEXA-Hy-726	Animalia	Arthropoda	Insecta	Hymenoptera	Formicidae	Pseudomyrmecinae	Pseudomyrmex simplex (Smith, 1877)	19.4336	-96.8756	WGS84		3	2006-08-16	16	8	2006	L. Quiroz	J. E. Valenzuela | C. Tlapanco	Very high human impact	Mexico	VERACRUZ	Finca 'Armand'
urn:catalog:INECOL:IEXA:IEXA-Hy-2022:2921917fe6e66f86c82fccfb92a120b9	PreservedSpecimen		INECOL	IEXA	IEXA-Hy-2022	Animalia	Arthropoda	Insecta	Hymenoptera	Formicidae	Ponerinae	Hypoponera opacior (Forel, 1893)	18.585	-95.07	WGS84		11	1992-06-25	25	6	1992	L. Quiroz	L. Quiroz	High human impact	Mexico	VERACRUZ	Estacion Biologica de los Tuxtlas
urn:catalog:INECOL:IEXA:IEXA-Hy-426:9bb7d10b1d5274f987c8a3644ac84c2a	PreservedSpecimen		INECOL	IEXA	IEXA-Hy-426	Animalia	Arthropoda	Insecta	Hymenoptera	Formicidae	Dorylinae	Labidus coecus (Latreille, 1802)	19.4303	-96.8819	WGS84		1	2006-08-16	16	8	2006	L. Quiroz	C. Tlapanco | J. E. Valenzuela	Very high human impact	Mexico	VERACRUZ	Finca 'Martinez'
urn:catalog:INECOL:IEXA:IEXA-Hy-1269:78791d07e603b00e801086c96e04ae76	PreservedSpecimen		INECOL	IEXA	IEXA-Hy-1269	Animalia	Arthropoda	Insecta	Hymenoptera	Formicidae	Myrmicinae	Nesomyrmex echinatinodis (Forel, 1886)	17.3612	-99.4638	WGS84		10	1996-02-24	24	2	1996	L. Quiroz	L. Quiroz	Medium human impact	Mexico	GUERRERO	Acahuizotla
urn:catalog:INECOL:IEXA:IEXA-Hy-895:fb156de11222205157914d8b40393bb2	PreservedSpecimen		INECOL	IEXA	IEXA-Hy-895	Animalia	Arthropoda	Insecta	Hymenoptera	Formicidae	Pseudomyrmecinae	Pseudomyrmex gracilis (Fabricius, 1804)	19.6028	-96.3831	WGS84		4	2012-03-02	2	3	2012	L. Quiroz	M. A. Garcia | J. E. Valenzuela	Low human impact	Mexico	VERACRUZ	La Mancha
urn:catalog:INECOL:IEXA:IEXA-Hy-863:49f9cf8fddde3bfddae3a73f99921c2c	PreservedSpecimen		INECOL	IEXA	IEXA-Hy-863	Animalia	Arthropoda	Insecta	Hymenoptera	Formicidae	Formicinae	Brachymyrmex depilis Emery, 1893	19.6028	-96.3831	WGS84		4	2011-08-06	6	8	2011	L. Quiroz	M. A. Garcia | J. E. Valenzuela	Low human impact	Mexico	VERACRUZ	La Mancha
urn:catalog:INECOL:IEXA:IEXA-Hy-1189:63dc68d62916f332930a82c9c90a0759	PreservedSpecimen		INECOL	IEXA	IEXA-Hy-1189	Animalia	Arthropoda	Insecta	Hymenoptera	Formicidae	Dorylinae	Eciton mexicanum Roger, 1863	19.531	-96.9034	WGS84		1	1992-09-20	20	9	1992	L. Quiroz	L. Quiroz	Very high human impact	Mexico	VERACRUZ	Xalapa
urn:catalog:INECOL:IEXA:IEXA-Hy-753:c7513a606f64fca7189c68afc201db5b	PreservedSpecimen		INECOL	IEXA	IEXA-Hy-753	Animalia	Arthropoda	Insecta	Hymenoptera	Formicidae	Myrmicinae	Adelomyrmex tristani (Menozzi, 1931)	19.5117	-96.9369	WGS84		12	2007-05-01	1	5	2007	L. Quiroz	C. Tlapanco | D. L. Martinez	High human impact	Mexico	VERACRUZ	Parque Ecologico
urn:catalog:INECOL:IEXA:IEXA-Hy-433:a3c5e5395492404bf6f02cebf4658b6a	PreservedSpecimen		INECOL	IEXA	IEXA-Hy-433	Animalia	Arthropoda	Insecta	Hymenoptera	Formicidae	Dorylinae	Labidus coecus (Latreille, 1802)	19.2158	-96.8853	WGS84		2	2004-09-30	30	9	2004	L. Quiroz	D. L. Martinez | L. Quiroz | J. E. Valenzuela	High human impact	Mexico	VERACRUZ	Finca cafetalera, El Mirador
urn:catalog:INECOL:IEXA:IEXA-Hy-1233:4714dd0b1ae3af53bbe5dcb8d1a3d72a	PreservedSpecimen		INECOL	IEXA	IEXA-Hy-1233	Animalia	Arthropoda	Insecta	Hymenoptera	Formicidae	Dorylinae	Labidus coecus (Latreille, 1802)	18.5852	-95.075	WGS84		15	2001-07-07	7	7	2001	L. Quiroz	J. E. Valenzuela	High human impact	Mexico	VERACRUZ	Estacion Biologica de los Tuxtlas
urn:catalog:INECOL:IEXA:IEXA-Hy-1956:8bfdc7684752a1d8418a75f0e8528ad7	PreservedSpecimen		INECOL	IEXA	IEXA-Hy-1956	Animalia	Arthropoda	Insecta	Hymenoptera	Formicidae	Dolichoderinae	Dolichoderus bispinosus (Olivier, 1792)	18.7319	-88.4953	WGS84		12	1985-08-23	23	8	1985	L. Quiroz	O. Canul	Low human impact	Mexico	QUINTANA ROO	Rancho El Ramonal
urn:catalog:INECOL:IEXA:IEXA-Hy-394:7b1a608690a5e15b729bd58bdf86de28	PreservedSpecimen		INECOL	IEXA	IEXA-Hy-394	Animalia	Arthropoda	Insecta	Hymenoptera	Formicidae	Myrmicinae	Crematogaster sumichrasti Mayr, 1870	19.4406	-96.9475	WGS84		3	2006-09-29	29	9	2006	L. Quiroz	R. Arce | D. L. Martinez	Very high human impact	Mexico	VERACRUZ	Finca 'Dona Cuca'
urn:catalog:INECOL:IEXA:IEXA-Hy-1062:d08516c0c8f2080b90f3a45cded996e1	PreservedSpecimen		INECOL	IEXA	IEXA-Hy-1062	Animalia	Arthropoda	Insecta	Hymenoptera	Formicidae	Formicinae	Camponotus mucronatus Emery, 1890	19.3332	-96.7584	WGS84		1	2015-10-01	1	10	2015	L. Quiroz	A. Balderas | D. L. Martinez | R. A. Carrera | M. Amezcua | J. Baez	Very high human impact	Mexico	VERACRUZ	A 0.52 km NE centro de Jalcomulco
urn:catalog:INECOL:IEXA:IEXA-Hy-1658:a6deb5936e9370044acb6118be99e912	PreservedSpecimen		INECOL	IEXA	IEXA-Hy-1658	Animalia	Arthropoda	Insecta	Hymenoptera	Formicidae	Ponerinae	Neoponera apicalis (Latreille, 1802)	19.5786	-88.0453	WGS84		2	1985-08-23	23	8	1985	L. Quiroz	O. Canul	Very high human impact	Mexico	QUINTANA ROO	Rancho 'El 24'
urn:catalog:INECOL:IEXA:IEXA-Hy-2018:ccf351c9825e6a2fbefa802e5955065a	PreservedSpecimen		INECOL	IEXA	IEXA-Hy-2018	Animalia	Arthropoda	Insecta	Hymenoptera	Formicidae	Ectatomminae	Ectatomma parasiticum Feitosa & Fresneau, 2008	19.3272	-96.7225	WGS84		1	1999-09		9	1999	R. dos Santos Machado | D. Fresnau	D. Fresnau	Very high human impact	Mexico	VERACRUZ	Apazapan
urn:catalog:INECOL:IEXA:IEXA-Hy-1707:7a814855dcd30b08727336ab91a11f65	PreservedSpecimen		INECOL	IEXA	IEXA-Hy-1707	Animalia	Arthropoda	Insecta	Hymenoptera	Formicidae	Ponerinae	Odontomachus hastatus (Fabricius, 1804)	16.1178	-90.9242	WGS84		2	1983-01-02	2	1	1983	L. Quiroz	A. Lopez	Medium human impact	Mexico	CHIAPAS	Boca de Chajul
urn:catalog:INECOL:IEXA:IEXA-Hy-1819:8061d9099f0793b395bb7790afe8f98e	PreservedSpecimen		INECOL	IEXA	IEXA-Hy-1819	Animalia	Arthropoda	Insecta	Hymenoptera	Formicidae	Dorylinae	Neivamyrmex swainsonii (Shuckard, 1840)	18.9853	-99.0997	WGS84		18	1989-07-07	7	7	1989	L. Quiroz	L. Quiroz	Very high human impact	Mexico	MORELOS	Tepoztlan
urn:catalog:INECOL:IEXA:IEXA-Hy-1731:2f80e23d9b77a1680ea55c554c6cb91f	PreservedSpecimen		INECOL	IEXA	IEXA-Hy-1731	Animalia	Arthropoda	Insecta	Hymenoptera	Formicidae	Ponerinae	Odontomachus opaciventris Forel, 1899	14.9736	-92.155	WGS84		4	1996-11-28	28	11	1996	L. Quiroz	L. Quiroz	Very high human impact	Mexico	CHIAPAS	Rosario Izapa
urn:catalog:INECOL:IEXA:IEXA-Hy-705:32b86fddc8c86fca360418b50dbc0481	PreservedSpecimen		INECOL	IEXA	IEXA-Hy-705	Animalia	Arthropoda	Insecta	Hymenoptera	Formicidae	Pseudomyrmecinae	Pseudomyrmex pallidus (Smith, 1855)	19.4303	-96.8819	WGS84		3	2006-08-18	18	8	2006	L. Quiroz	J. A. Gomez | D. L. Martinez	Very high human impact	Mexico	VERACRUZ	Finca 'Martinez'
urn:catalog:INECOL:IEXA:IEXA-Hy-202:6bbb2c3c5c6b03e94cdb8b346279e006	PreservedSpecimen		INECOL	IEXA	IEXA-Hy-202	Animalia	Arthropoda	Insecta	Hymenoptera	Formicidae	Formicinae	Nylanderia steinheili (Forel, 1893)	19.204	-96.8816	WGS84		10	2005-04-29	29	4	2005	L. Quiroz	L. Quiroz	Very high human impact	Mexico	VERACRUZ	Cafetal 'Vequia Bajo Monte'
urn:catalog:INECOL:IEXA:IEXA-Hy-527:f34d8b62aed1750ca27c6cd53462801c	PreservedSpecimen		INECOL	IEXA	IEXA-Hy-527	Animalia	Arthropoda	Insecta	Hymenoptera	Formicidae	Myrmicinae	Strumigenys brevicornis Mann, 1922	19.4321	-96.9506	WGS84		6	2006-03-08	8	3	2006	L. Quiroz	J. A. Gomez | D. L. Martinez | J. E. Valenzuela	Very high human impact	Mexico	VERACRUZ	Finca 'Martin Aluja'
urn:catalog:INECOL:IEXA:IEXA-Hy-558:ca80aec558d02575cd07043048f02829	PreservedSpecimen		INECOL	IEXA	IEXA-Hy-558	Animalia	Arthropoda	Insecta	Hymenoptera	Formicidae	Myrmicinae	Wasmannia auropunctata (Roger, 1863)	19.204	-96.8816	WGS84		6	2004-06-25	25	6	2004	L. Quiroz	L. Quiroz	Very high human impact	Mexico	VERACRUZ	Cafetal 'Vequia Bajo Monte'
urn:catalog:INECOL:IEXA:IEXA-Hy-1174:a614b879fcf1a344450d279bae829532	PreservedSpecimen		INECOL	IEXA	IEXA-Hy-1174	Animalia	Arthropoda	Insecta	Hymenoptera	Formicidae	Dorylinae	Neivamyrmex tristis (Forel, 1901)	19.4513	-96.9504	WGS84		1	2002-05-11	11	5	2002	L. Quiroz	L. Quiroz	Very high human impact	Mexico	VERACRUZ	Coatepec
urn:catalog:INECOL:IEXA:IEXA-Hy-907:a1f680db3025e33cfab37ba0c64bba11	PreservedSpecimen		INECOL	IEXA	IEXA-Hy-907	Animalia	Arthropoda	Insecta	Hymenoptera	Formicidae	Myrmicinae	Crematogaster obscurata Emery, 1895	19.6008	-96.3842	WGS84		3	2014-11-21	21	11	2014	G. R. Perez	M. A. Garcia | J. E. Valenzuela	Medium human impact	Mexico	VERACRUZ	La Mancha
urn:catalog:INECOL:IEXA:IEXA-Hy-446:a39efeaeb699aa9dc77c17d4de6dd52e	PreservedSpecimen		INECOL	IEXA	IEXA-Hy-446	Animalia	Arthropoda	Insecta	Hymenoptera	Formicidae	Dorylinae	Labidus praedator (Smith, 1858)	19.2158	-96.8853	WGS84		3	2004-09-30	30	9	2004	L. Quiroz	D. L. Martinez | L. Quiroz | J. E. Valenzuela	High human impact	Mexico	VERACRUZ	Finca cafetalera, El Mirador
urn:catalog:INECOL:IEXA:IEXA-Hy-801:64820b2baa4c08cf982468529aec81bc	PreservedSpecimen		INECOL	IEXA	IEXA-Hy-801	Animalia	Arthropoda	Insecta	Hymenoptera	Formicidae	Myrmicinae	Pheidole xyston Wilson, 2003	19.5117	-96.9369	WGS84		11	2007-05-01	1	5	2007	G. R. Perez	C. Tlapanco | D. L. Martinez	High human impact	Mexico	VERACRUZ	Parque Ecologico
urn:catalog:INECOL:IEXA:IEXA-Hy-1998:3ee988353d0e89fe9b58ec43ef8db28c	PreservedSpecimen		INECOL	IEXA	IEXA-Hy-1998	Animalia	Arthropoda	Insecta	Hymenoptera	Formicidae	Ponerinae	Pachycondyla impressa (Roger, 1861)	18.585	-95.07	WGS84		2	1998-06-18	18	6	1998	L. Quiroz	L. Quiroz	High human impact	Mexico	VERACRUZ	Estacion Biologica de los Tuxtlas
urn:catalog:INECOL:IEXA:IEXA-Hy-853:067ab5b9d43a82983c22fa46670abf59	PreservedSpecimen		INECOL	IEXA	IEXA-Hy-853	Animalia	Arthropoda	Insecta	Hymenoptera	Formicidae	Myrmicinae	Pheidole punctatissima Mayr, 1870	18.8228	-97.005	WGS84		5	2014-05-24	24	5	2014	G. R. Perez	I. Landero	High human impact	Mexico	VERACRUZ	Campo Grande
urn:catalog:INECOL:IEXA:IEXA-Hy-328:26a3e7010170eef964a9262ff7c74606	PreservedSpecimen		INECOL	IEXA	IEXA-Hy-328	Animalia	Arthropoda	Insecta	Hymenoptera	Formicidae	Dolichoderinae	Dorymyrmex bicolor Wheeler, 1906	19.204	-96.8816	WGS84		1	2005-04-29	29	4	2005	L. Quiroz	J. E. Valenzuela | D. L. Martinez	Very high human impact	Mexico	VERACRUZ	Cafetal 'Vequia Bajo Monte'
urn:catalog:INECOL:IEXA:IEXA-Hy-1500:fafac5a228c328f3b9c7caf6fdc80863	PreservedSpecimen		INECOL	IEXA	IEXA-Hy-1500	Animalia	Arthropoda	Insecta	Hymenoptera	Formicidae	Dorylinae	Labidus coecus (Latreille, 1802)	19.0127	-98.7572	WGS84		2	2016-05-04	4	5	2016	L. Quiroz	M. Castillo | L. Delgado	Very high human impact	Mexico	MEXICO	6 km al E de Atlautla
urn:catalog:INECOL:IEXA:IEXA-Hy-1995:a95a221664e9184dd6d14451846726e9	PreservedSpecimen		INECOL	IEXA	IEXA-Hy-1995	Animalia	Arthropoda	Insecta	Hymenoptera	Formicidae	Ponerinae	Odontomachus meinerti Forel, 1905	18.585	-95.07	WGS84		4	1992-08-28	28	8	1992	L. Quiroz	L. Quiroz	High human impact	Mexico	VERACRUZ	Estacion Biologica de los Tuxtlas
urn:catalog:INECOL:IEXA:IEXA-Hy-1358:6a60adf8425c53af78b2041d2fae04b9	PreservedSpecimen		INECOL	IEXA	IEXA-Hy-1358	Animalia	Arthropoda	Insecta	Hymenoptera	Formicidae	Formicinae	Camponotus atriceps (Smith, 1858)	19.5786	-88.0453	WGS84		5	1985-08-23	23	8	1985	W. P. MacKay	O. Canul	Very high human impact	Mexico	QUINTANA ROO	Vigia Chico
urn:catalog:INECOL:IEXA:IEXA-Hy-874:735c29973f599e471935c6e763279521	PreservedSpecimen		INECOL	IEXA	IEXA-Hy-874	Animalia	Arthropoda	Insecta	Hymenoptera	Formicidae	Ponerinae	Pachycondyla harpax (Fabricius, 1804)	19.6008	-96.3842	WGS84		4	2011-08-06	6	8	2011	L. Quiroz	M. A. Garcia	Medium human impact	Mexico	VERACRUZ	La Mancha
urn:catalog:INECOL:IEXA:IEXA-Hy-1306:98ea6edd5824f00a8c7398b0377be7a3	PreservedSpecimen		INECOL	IEXA	IEXA-Hy-1306	Animalia	Arthropoda	Insecta	Hymenoptera	Formicidae	Myrmicinae	Stenamma connectum Branstetter, 2013	19.4669	-97.0775	WGS84		1	2011-07-19	19	7	2011	G. R. Perez	F. Escobar | F. Alvarado	High human impact	Mexico	VERACRUZ	Ripario: Matlalapa
urn:catalog:INECOL:IEXA:IEXA-Hy-1599:81af15da597a1b29a53c373828f913cb	PreservedSpecimen		INECOL	IEXA	IEXA-Hy-1599	Animalia	Arthropoda	Insecta	Hymenoptera	Formicidae	Pseudomyrmecinae	Pseudomyrmex ferrugineus (Smith, 1877)	19.5897	-96.38	WGS84		2	1992-06-28	28	6	1992	P. S. Ward	L. Quiroz	Low human impact	Mexico	VERACRUZ	La Mancha
urn:catalog:INECOL:IEXA:IEXA-Hy-1027:1680512af75f459781e5292ccbe2c899	PreservedSpecimen		INECOL	IEXA	IEXA-Hy-1027	Animalia	Arthropoda	Insecta	Hymenoptera	Formicidae	Myrmicinae	Solenopsis picea Emery, 1896	19.4406	-96.9475	WGS84		15	2006-09-28	28	9	2006	L. Quiroz	C. Tlapanco | D. L. Martinez	Very high human impact	Mexico	VERACRUZ	Finca 'Dona Cuca'
urn:catalog:INECOL:IEXA:IEXA-Hy-1714:628fe1208c95daa560e49c935f9c7082	PreservedSpecimen		INECOL	IEXA	IEXA-Hy-1714	Animalia	Arthropoda	Insecta	Hymenoptera	Formicidae	Ponerinae	Odontomachus yucatecus Brown, 1976	19.54	-96.9275	WGS84		1	1999-05-21	21	5	1999	L. Quiroz	J. E. Valenzuela	Very high human impact	Mexico	VERACRUZ	Xalapa
urn:catalog:INECOL:IEXA:IEXA-Hy-1839:a98cca7eb0694cc4ac700de9daf5ada7	PreservedSpecimen		INECOL	IEXA	IEXA-Hy-1839	Animalia	Arthropoda	Insecta	Hymenoptera	Formicidae	Dorylinae	Neivamyrmex melanocephalus (Emery, 1895)	18.9781	-99.0358	WGS84		11	1989-07-08	8	7	1989	L. Quiroz	L. Quiroz	Medium human impact	Mexico	MORELOS	Amatlan
urn:catalog:INECOL:IEXA:IEXA-Hy-1112:f8e649133c0a536a8032fc7a333cc8a7	PreservedSpecimen		INECOL	IEXA	IEXA-Hy-1112	Animalia	Arthropoda	Insecta	Hymenoptera	Formicidae	Pseudomyrmecinae	Pseudomyrmex gracilis (Fabricius, 1804)	19.4762	-96.7853	WGS84		1	2015-09-29	29	9	2015	L. Quiroz	A. Balderas | D. L. Martinez | C. L. Franceschy | J. Baez	Very high human impact	Mexico	VERACRUZ	Corral Falso
urn:catalog:INECOL:IEXA:IEXA-Hy-1445:8b4d9aa7ec372b4a97cd2285e68b8545	PreservedSpecimen		INECOL	IEXA	IEXA-Hy-1445	Animalia	Arthropoda	Insecta	Hymenoptera	Formicidae	Dorylinae	Labidus praedator (Smith, 1858)	15.9661	-96.4681	WGS84		7	1989-11-30	30	11	1989	L. Quiroz	L. Quiroz	Very high human impact	Mexico	OAXACA	S. de Montana
urn:catalog:INECOL:IEXA:IEXA-Hy-1328:6b83688e3a0736c726de169b86285225	PreservedSpecimen		INECOL	IEXA	IEXA-Hy-1328	Animalia	Arthropoda	Insecta	Hymenoptera	Formicidae	Ponerinae	Ponera pennsylvanica Buckley, 1866	19.5167	-97.0069	WGS84		2	2012-05-02	2	5	2012	G. R. Perez	F. Escobar | F. Alvarado	Low human impact	Mexico	VERACRUZ	Ripario: Tony
urn:catalog:INECOL:IEXA:IEXA-Hy-340:bfc12c5638d3a77891201fbdd2bfe300	PreservedSpecimen		INECOL	IEXA	IEXA-Hy-340	Animalia	Arthropoda	Insecta	Hymenoptera	Formicidae	Formicinae	Acropyga exsanguis (Wheeler, 1909)	19.4664	-96.9342	WGS84		2	2004-07-21	21	7	2004	L. Quiroz	D. L. Martinez | L. Quiroz | J. E. Valenzuela	Very high human impact	Mexico	VERACRUZ	Cafetalera 'Monjes'
urn:catalog:INECOL:IEXA:IEXA-Hy-1737:139316ea540e89549e47996da6d4a746	PreservedSpecimen		INECOL	IEXA	IEXA-Hy-1737	Animalia	Arthropoda	Insecta	Hymenoptera	Formicidae	Ponerinae	Odontomachus laticeps Roger, 1861	18.7319	-88.4953	WGS84		1	1984-06-19	19	6	1984	L. Quiroz	O. Canul	Low human impact	Mexico	QUINTANA ROO	Rancho El Ramonal
urn:catalog:INECOL:IEXA:IEXA-Hy-403:f963af6318ba7e289c290d6148cf204b	PreservedSpecimen		INECOL	IEXA	IEXA-Hy-403	Animalia	Arthropoda	Insecta	Hymenoptera	Formicidae	Myrmicinae	Crematogaster sumichrasti Mayr, 1870	19.0411	-96.9125	WGS84		11	2005-09-22	22	9	2005	L. Quiroz	J. E. Valenzuela | D. L. Martinez	Very high human impact	Mexico	VERACRUZ	Finca 'El Plan'
urn:catalog:INECOL:IEXA:IEXA-Hy-381:94d8b4205b46f45f137277ece484efaa	PreservedSpecimen		INECOL	IEXA	IEXA-Hy-381	Animalia	Arthropoda	Insecta	Hymenoptera	Formicidae	Ectatomminae	Gnamptogenys strigata (Norton, 1868)	19.055	-96.9444	WGS84		4	2006-11-17	17	11	2006	L. Quiroz	C. Tlapanco | J. E. Valenzuela	Very high human impact	Mexico	VERACRUZ	Finca 'El Cerrito'
urn:catalog:INECOL:IEXA:IEXA-Hy-1315:403fe7178f6f58baa582194f2d3df2ed	PreservedSpecimen		INECOL	IEXA	IEXA-Hy-1315	Animalia	Arthropoda	Insecta	Hymenoptera	Formicidae	Myrmicinae	Stenamma pelophilum Branstetter, 2013	19.5167	-97.0069	WGS84		1	2011-07-15	15	7	2011	M. G. Branstetter	F. Escobar | F. Alvarado	Low human impact	Mexico	VERACRUZ	Ripario: Tony
urn:catalog:INECOL:IEXA:IEXA-Hy-311:deff660b92f896f21368f8d313720403	PreservedSpecimen		INECOL	IEXA	IEXA-Hy-311	Animalia	Arthropoda	Insecta	Hymenoptera	Formicidae	Dolichoderinae	Forelius damiani Guerrero & Fernandez, 2008	19.2049	-96.8882	WGS84		4	2004-06-25	25	6	2004	L. Quiroz	J. E. Valenzuela | D. L. Martinez	Very high human impact	Mexico	VERACRUZ	Cafetal 'Vequia Estandar'
urn:catalog:INECOL:IEXA:IEXA-Hy-504:79836a8f04941a72afb7d77028c67280	PreservedSpecimen		INECOL	IEXA	IEXA-Hy-504	Animalia	Arthropoda	Insecta	Hymenoptera	Formicidae	Myrmicinae	Octostruma balzani (Emery, 1894)	19.055	-96.9444	WGS84		9	2006-11-15	15	11	2006	L. Quiroz	D. L. Martinez | R. Arce	Very high human impact	Mexico	VERACRUZ	Finca 'El Cerrito'
urn:catalog:INECOL:IEXA:IEXA-Hy-1191:10b2253e27f2abc37ee120d960a9b928	PreservedSpecimen		INECOL	IEXA	IEXA-Hy-1191	Animalia	Arthropoda	Insecta	Hymenoptera	Formicidae	Dorylinae	Eciton burchellii (Westwood, 1842)	23.2684	-99.2349	WGS84		3	1982-04-04	4	4	1982	L. Quiroz	M. A. MORON | R. TERRON | B. KOHLMANN	Untransformed (no human impact)	Mexico	TAMAULIPAS	El Cielo
urn:catalog:INECOL:IEXA:IEXA-Hy-1289:538f9ba87bceaaad8816f3f04bb3cb5b	PreservedSpecimen		INECOL	IEXA	IEXA-Hy-1289	Animalia	Arthropoda	Insecta	Hymenoptera	Formicidae	Myrmicinae	Stenamma vexator Branstetter, 2013	19.5344	-96.9978	WGS84		7	2011-07-13	13	7	2011	G. R. Perez	F. Escobar | F. Alvarado	Medium human impact	Mexico	VERACRUZ	Ripario: Pixquiac
urn:catalog:INECOL:IEXA:IEXA-Hy-1980:8d953d3d72b0db0ee9bedec252522a29	PreservedSpecimen		INECOL	IEXA	IEXA-Hy-1980	Animalia	Arthropoda	Insecta	Hymenoptera	Formicidae	Formicinae	Brachymyrmex obscurior Forel, 1893	18.585	-95.07	WGS84		1	1985-03-21	21	3	1985	L. Quiroz	P. S. Ward	High human impact	Mexico	VERACRUZ	Estacion Biologica de los Tuxtlas
urn:catalog:INECOL:IEXA:IEXA-Hy-288:e57abd9b499a25708da8358d5208f0fb	PreservedSpecimen		INECOL	IEXA	IEXA-Hy-288	Animalia	Arthropoda	Insecta	Hymenoptera	Formicidae	Dolichoderinae	Forelius damiani Guerrero & Fernandez, 2008	19.4739	-96.955	WGS84		2	2005-06-20	20	6	2005	L. Quiroz	J. E. Valenzuela | D. L. Martinez | L. Quiroz	Very high human impact	Mexico	VERACRUZ	F. Cafetalera 'La Esmeralda'
urn:catalog:INECOL:IEXA:IEXA-Hy-835:83a848ad6526d8ec3522d70b6a3a13a2	PreservedSpecimen		INECOL	IEXA	IEXA-Hy-835	Animalia	Arthropoda	Insecta	Hymenoptera	Formicidae	Formicinae	Camponotus planatus Roger, 1863	18.8228	-97.005	WGS84		1	2014-04-15	15	4	2014	G. R. Perez	I. Landero	High human impact	Mexico	VERACRUZ	Campo Grande
urn:catalog:INECOL:IEXA:IEXA-Hy-1474:0b3be721df7b41071fdc7bff2536ede0	PreservedSpecimen		INECOL	IEXA	IEXA-Hy-1474	Animalia	Arthropoda	Insecta	Hymenoptera	Formicidae	Dorylinae	Neivamyrmex fuscipennis (Smith, 1942)	19.589	-96.8382	WGS84		2	2015-06-27	27	6	2015	L. Quiroz	L. Delgado	Very high human impact	Mexico	VERACRUZ	San Antonio Paso del Toro
urn:catalog:INECOL:IEXA:IEXA-Hy-337:2af7f086b733699f4796dae5bc22139f	PreservedSpecimen		INECOL	IEXA	IEXA-Hy-337	Animalia	Arthropoda	Insecta	Hymenoptera	Formicidae	Dolichoderinae	Dorymyrmex bicolor Wheeler, 1906	19.2049	-96.8882	WGS84		9	2004-06-25	25	6	2004	L. Quiroz	T. E. Martinez | L. Quiroz	Very high human impact	Mexico	VERACRUZ	Cafetal 'Vequia Estandar'
urn:catalog:INECOL:IEXA:IEXA-Hy-1176:a203c9068230ab5f58afc6ea62b93ff5	PreservedSpecimen		INECOL	IEXA	IEXA-Hy-1176	Animalia	Arthropoda	Insecta	Hymenoptera	Formicidae	Dorylinae	Cheliomyrmex morosus (Smith, 1859)	19.4662	-96.9389	WGS84		32	1999-06-22	22	6	1999	L. Quiroz	P. Galindo	Very high human impact	Mexico	VERACRUZ	Coatepec
urn:catalog:INECOL:IEXA:IEXA-Hy-1494:53e041a08c09b72a254021ef66b45dc8	PreservedSpecimen		INECOL	IEXA	IEXA-Hy-1494	Animalia	Arthropoda	Insecta	Hymenoptera	Formicidae	Ponerinae	Neoponera verenae Forel, 1922	20.0826	-97.6222	WGS84		1	2014-09-10	10	9	2014	L. Quiroz	C. M. Vazquez	High human impact	Mexico	PUEBLA	Huehuetlan El Grande
urn:catalog:INECOL:IEXA:IEXA-Hy-2015:540436da4266a1a235c7293cd0d2c8b6	PreservedSpecimen		INECOL	IEXA	IEXA-Hy-2015	Animalia	Arthropoda	Insecta	Hymenoptera	Formicidae	Myrmicinae	Temnothorax adustus (Mackay, 2000)	29.7489	-107.0761	WGS84		1	1982-05-18	18	5	1982	W. P. MacKay	W. P. MacKay	Untransformed (no human impact)	Mexico	CHIHUAHUA	7 km al S. San Lorenzo
urn:catalog:INECOL:IEXA:IEXA-Hy-1914:234ed9f06936a65f10e5f0bb417e342a	PreservedSpecimen		INECOL	IEXA	IEXA-Hy-1914	Animalia	Arthropoda	Insecta	Hymenoptera	Formicidae	Formicinae	Camponotus rubrithorax Forel, 1899	18.9481	-99.4933	WGS84		1	1990-04		4	1990	G. R. Perez	E. Martin	Very high human impact	Mexico	MEXICO	malinalco
urn:catalog:INECOL:IEXA:IEXA-Hy-178:ad8332ef5c9457b93aeed68953d4e0c2	PreservedSpecimen		INECOL	IEXA	IEXA-Hy-178	Animalia	Arthropoda	Insecta	Hymenoptera	Formicidae	Formicinae	Nylanderia steinheili (Forel, 1893)	19.4303	-96.8819	WGS84		2	2006-08-18	18	8	2006	L. Quiroz	J. A. Gomez | D. L. Martinez	Very high human impact	Mexico	VERACRUZ	Finca 'Martinez'
urn:catalog:INECOL:IEXA:IEXA-Hy-1308:1d092b4905e3ad399a219b9e8958e9da	PreservedSpecimen		INECOL	IEXA	IEXA-Hy-1308	Animalia	Arthropoda	Insecta	Hymenoptera	Formicidae	Myrmicinae	Stenamma connectum Branstetter, 2013	19.4031	-97.0906	WGS84		3	2011-07-12	12	7	2011	G. R. Perez	F. Escobar | F. Alvarado	Medium human impact	Mexico	VERACRUZ	Ripario: Puente Buenavista
urn:catalog:INECOL:IEXA:IEXA-Hy-1450:0e6d93feafe863d30b3eb9fea6f8d1b5	PreservedSpecimen		INECOL	IEXA	IEXA-Hy-1450	Animalia	Arthropoda	Insecta	Hymenoptera	Formicidae	Formicinae	Camponotus atriceps (Smith, 1858)	19.5786	-88.0453	WGS84		1	1984-06-19	19	6	1984	G. R. Perez	O. Canul	Very high human impact	Mexico	QUINTANA ROO	Rancho 'El 24'
urn:catalog:INECOL:IEXA:IEXA-Hy-768:ce8a5f51274ff7a2b935cd97942e95d6	PreservedSpecimen		INECOL	IEXA	IEXA-Hy-768	Animalia	Arthropoda	Insecta	Hymenoptera	Formicidae	Pseudomyrmecinae	Pseudomyrmex ejectus (Smith, 1858)	19.204	-96.8816	WGS84		1	2005-04-29	29	4	2005	L. Quiroz	T. E. Martinez | L. Quiroz	Very high human impact	Mexico	VERACRUZ	Cafetal 'Vequia Bajo Monte'
urn:catalog:INECOL:IEXA:IEXA-Hy-829:7860b072127b592ecac20d672cfacab3	PreservedSpecimen		INECOL	IEXA	IEXA-Hy-829	Animalia	Arthropoda	Insecta	Hymenoptera	Formicidae	Myrmicinae	Cephalotes cristatus (Emery, 1890)	18.8242	-97.0067	WGS84		2	2014-06-12	12	6	2014	G. R. Perez	I. Landero	High human impact	Mexico	VERACRUZ	Campo Grande
urn:catalog:INECOL:IEXA:IEXA-Hy-129:1079e41642238a8aa94fc15c6d7c87ec	PreservedSpecimen		INECOL	IEXA	IEXA-Hy-129	Animalia	Arthropoda	Insecta	Hymenoptera	Formicidae	Myrmicinae	Solenopsis geminata (Fabricius, 1804)	19.204	-96.8816	WGS84		3	2005-04-29	29	4	2005	L. Quiroz	J. E. Valenzuela | D. L. Martinez	Very high human impact	Mexico	VERACRUZ	Cafetal 'Vequia Bajo Monte'
urn:catalog:INECOL:IEXA:IEXA-Hy-1569:8964332203ad94122e1b3e25c8c120f9	PreservedSpecimen		INECOL	IEXA	IEXA-Hy-1569	Animalia	Arthropoda	Insecta	Hymenoptera	Formicidae	Pseudomyrmecinae	Pseudomyrmex pallidus (Smith, 1855)	18.9755	-99.0374	WGS84		7	1988-10-15	15	10	1988	L. Quiroz	L. Quiroz	High human impact	Mexico	MORELOS	Amatlan
urn:catalog:INECOL:IEXA:IEXA-Hy-15:b3e0310d50e0d7877a8f796d07a81b06	PreservedSpecimen		INECOL	IEXA	IEXA-Hy-15	Animalia	Arthropoda	Insecta	Hymenoptera	Formicidae	Formicinae	Camponotus novogranadensis Mayr, 1870	19.4331	-96.9651	WGS84		5	2004-06-25	25	6	2004	L. Quiroz	J. E. Valenzuela | D. L. Martinez	Very high human impact	Mexico	VERACRUZ	Cafetal 'onza'
urn:catalog:INECOL:IEXA:IEXA-Hy-644:3395a2e413e7a13e4bc9160655ee3fc6	PreservedSpecimen		INECOL	IEXA	IEXA-Hy-644	Animalia	Arthropoda	Insecta	Hymenoptera	Formicidae	Myrmicinae	Carebara urichi (Wheeler, 1922)	19.4303	-96.8819	WGS84		2	2006-08-16	16	8	2006	L. Quiroz	C. Tlapanco | J. E. Valenzuela	Very high human impact	Mexico	VERACRUZ	Finca 'Martinez'
urn:catalog:INECOL:IEXA:IEXA-Hy-692:3213e5ba85c4db3a9e2a90484977123e	PreservedSpecimen		INECOL	IEXA	IEXA-Hy-692	Animalia	Arthropoda	Insecta	Hymenoptera	Formicidae	Pseudomyrmecinae	Pseudomyrmex gracilis (Fabricius, 1804)	19.4321	-96.9506	WGS84		3	2006-03-08	8	3	2006	L. Quiroz	J. A. Gomez | D. L. Martinez | J. E. Valenzuela	Very high human impact	Mexico	VERACRUZ	Finca 'Martin Aluja'
urn:catalog:INECOL:IEXA:IEXA-Hy-1037:a124d0a1a4756a16ad1939a224796832	PreservedSpecimen		INECOL	IEXA	IEXA-Hy-1037	Animalia	Arthropoda	Insecta	Hymenoptera	Formicidae	Formicinae	Camponotus planatus Roger, 1863	18.3326	-97.4576	WGS84		3	1995-09-06	6	9	1995	K. Flores	L. Quiroz	High human impact	Mexico	PUEBLA	Jardin Botanico
urn:catalog:INECOL:IEXA:IEXA-Hy-1962:2b7f63fd3aab8eb51cb195e034d7d045	PreservedSpecimen		INECOL	IEXA	IEXA-Hy-1962	Animalia	Arthropoda	Insecta	Hymenoptera	Formicidae	Dolichoderinae	Azteca pittieri Forel, 1899	17.3553	-99.454	WGS84		1	1986-06-06	6	6	1986	L. Quiroz	L. Quiroz	Untransformed (no human impact)	Mexico	GUERRERO	Acahuizotla (carcamo 1)
urn:catalog:INECOL:IEXA:IEXA-Hy-1155:8e821a77e02f125a13f2d2273bd9b21b	PreservedSpecimen		INECOL	IEXA	IEXA-Hy-1155	Animalia	Arthropoda	Insecta	Hymenoptera	Formicidae	Myrmicinae	Monomorium ebeninum Forel, 1891	19.3311	-98.2161	WGS84		3	2013-10-14	14	10	2013	L. Quiroz	M. A. Garcia	Very high human impact	Mexico	TLAXCALA	Tlaxcala
urn:catalog:INECOL:IEXA:IEXA-Hy-791:76ac58dbedd36b3b7de58dc7c5d3efcc	PreservedSpecimen		INECOL	IEXA	IEXA-Hy-791	Animalia	Arthropoda	Insecta	Hymenoptera	Formicidae	Myrmicinae	Pheidole nubicola Wilson, 2003	19.5117	-96.9369	WGS84		2	2007-05-01	1	5	2007	L. Quiroz	D. L. Martinez | C. Tlapanco	High human impact	Mexico	VERACRUZ	Parque Ecologico
urn:catalog:INECOL:IEXA:IEXA-Hy-677:27fd6e5e152d28b182a75c92fc7eebaa	PreservedSpecimen		INECOL	IEXA	IEXA-Hy-677	Animalia	Arthropoda	Insecta	Hymenoptera	Formicidae	Pseudomyrmecinae	Pseudomyrmex ejectus (Smith, 1858)	19.4664	-96.9342	WGS84		5	2004-07-21	21	7	2004	L. Quiroz	D. L. Martinez | L. Quiroz | J. E. Valenzuela	Very high human impact	Mexico	VERACRUZ	Cafetalera 'Monjes'
urn:catalog:INECOL:IEXA:IEXA-Hy-357:1290f74c8c2773f390441a44d676dd3c	PreservedSpecimen		INECOL	IEXA	IEXA-Hy-357	Animalia	Arthropoda	Insecta	Hymenoptera	Formicidae	Dolichoderinae	Tapinoma ramulorum Emery, 1896	19.204	-96.8816	WGS84		2	2004-06-25	25	6	2004	L. Quiroz	T. E. Martinez | L. Quiroz	Very high human impact	Mexico	VERACRUZ	Cafetal 'Vequia Bajo Monte'
urn:catalog:INECOL:IEXA:IEXA-Hy-317:82f35d6a55e0e6eb2c409170e084be2d	PreservedSpecimen		INECOL	IEXA	IEXA-Hy-317	Animalia	Arthropoda	Insecta	Hymenoptera	Formicidae	Dolichoderinae	Forelius damiani Guerrero & Fernandez, 2008	19.055	-96.9444	WGS84		9	2006-11-15	15	11	2006	L. Quiroz	C. Tlapanco | J. E. Valenzuela	Very high human impact	Mexico	VERACRUZ	Finca 'El Cerrito'
urn:catalog:INECOL:IEXA:IEXA-Hy-1313:cc91b232f6adeeebbe4b72e4eb0093fd	PreservedSpecimen		INECOL	IEXA	IEXA-Hy-1313	Animalia	Arthropoda	Insecta	Hymenoptera	Formicidae	Myrmicinae	Stenamma connectum Branstetter, 2013	19.5344	-96.9978	WGS84		13	2011-07-13	13	7	2011	G. R. Perez	F. Escobar | F. Alvarado	Medium human impact	Mexico	VERACRUZ	Ripario: Pixquiac
urn:catalog:INECOL:IEXA:IEXA-Hy-1614:0eaf2e2d1deadb9634706bed0768ec25	PreservedSpecimen		INECOL	IEXA	IEXA-Hy-1614	Animalia	Arthropoda	Insecta	Hymenoptera	Formicidae	Pseudomyrmecinae	Pseudomyrmex boopis (Roger, 1863)	18.585	-95.07	WGS84		1	1992-08-28	28	8	1992	L. Quiroz	L. Quiroz	High human impact	Mexico	VERACRUZ	Estacion Biologica de los Tuxtlas
urn:catalog:INECOL:IEXA:IEXA-Hy-380:ed138006a5bc68ed50fe935413e08f99	PreservedSpecimen		INECOL	IEXA	IEXA-Hy-380	Animalia	Arthropoda	Insecta	Hymenoptera	Formicidae	Ectatomminae	Gnamptogenys strigata (Norton, 1868)	19.0411	-96.9125	WGS84		1	2005-09-22	22	9	2005	L. Quiroz	J. E. Valenzuela | D. L. Martinez	Very high human impact	Mexico	VERACRUZ	Finca 'El Plan'
urn:catalog:INECOL:IEXA:IEXA-Hy-1352:9b9192088b61f66de17c4d4c53035704	PreservedSpecimen		INECOL	IEXA	IEXA-Hy-1352	Animalia	Arthropoda	Insecta	Hymenoptera	Formicidae	Formicinae	Camponotus atriceps (Smith, 1858)	18.7404	-99.157	WGS84		3	1984-10-15	15	10	1984	W. P. MacKay	C. Deloya	Medium human impact	Mexico	MORELOS	Acamilpa
urn:catalog:INECOL:IEXA:IEXA-Hy-733:66bb7b1c3f21fc6ce352473b1ad3367e	PreservedSpecimen		INECOL	IEXA	IEXA-Hy-733	Animalia	Arthropoda	Insecta	Hymenoptera	Formicidae	Formicinae	Nylanderia steinheili (Forel, 1893)	19.3369	-97.03	WGS84		15	2008-08-24	24	8	2008	L. Quiroz	M. A. Garcia | J. E. Valenzuela	Very high human impact	Mexico	VERACRUZ	El Olmo
urn:catalog:INECOL:IEXA:IEXA-Hy-567:8bef20cb8a5fd91bd2b92831cce78c9e	PreservedSpecimen		INECOL	IEXA	IEXA-Hy-567	Animalia	Arthropoda	Insecta	Hymenoptera	Formicidae	Myrmicinae	Pheidole punctatissima Mayr, 1870	19.4321	-96.9506	WGS84		1	2006-03-08	8	3	2006	L. Quiroz	J. A. Gomez | D. L. Martinez	Very high human impact	Mexico	VERACRUZ	Finca 'Martin Aluja'
urn:catalog:INECOL:IEXA:IEXA-Hy-1943:880a08e85276ab33eb855fdbb87cea6c	PreservedSpecimen		INECOL	IEXA	IEXA-Hy-1943	Animalia	Arthropoda	Insecta	Hymenoptera	Formicidae	Dolichoderinae	Dolichoderus bispinosus (Olivier, 1792)	18.585	-95.07	WGS84		1	1994-07-30	30	7	1994	L. Quiroz	L. Quiroz	High human impact	Mexico	VERACRUZ	Estacion Biologica de los Tuxtlas
urn:catalog:INECOL:IEXA:IEXA-Hy-18:ac4171f3960227d35c0b0af1bf45dbd1	PreservedSpecimen		INECOL	IEXA	IEXA-Hy-18	Animalia	Arthropoda	Insecta	Hymenoptera	Formicidae	Formicinae	Camponotus albicoxis Forel, 1899	19.4331	-96.9651	WGS84		1	2004-06-25	25	6	2004	L. Quiroz	J. E. Valenzuela | L. Quiroz | D. L. Martinez	Very high human impact	Mexico	VERACRUZ	Cafetal 'onza'
urn:catalog:INECOL:IEXA:IEXA-Hy-1663:07a3f562e782686487e3e05db31a3e1c	PreservedSpecimen		INECOL	IEXA	IEXA-Hy-1663	Animalia	Arthropoda	Insecta	Hymenoptera	Formicidae	Ponerinae	Pachycondyla harpax (Fabricius, 1804)	18.7319	-88.4953	WGS84		6	1985-08-23	23	8	1985	L. Quiroz	O. Canul	Low human impact	Mexico	QUINTANA ROO	Rancho El Ramonal
urn:catalog:INECOL:IEXA:IEXA-Hy-1929:95c6e70e425a1c5b867afdd64fc11c77	PreservedSpecimen		INECOL	IEXA	IEXA-Hy-1929	Animalia	Arthropoda	Insecta	Hymenoptera	Formicidae	Dolichoderinae	Dorymyrmex bicolor Wheeler, 1906	24.1422	-110.3108	WGS84		1	1993-03-15	15	3	1993	L. Quiroz	P. Gallina	Very high human impact	Mexico	BAJA CALIFORNIA SUR	La Paz
urn:catalog:INECOL:IEXA:IEXA-Hy-1859:965b37e316e3002a8022ea09939e1a47	PreservedSpecimen		INECOL	IEXA	IEXA-Hy-1859	Animalia	Arthropoda	Insecta	Hymenoptera	Formicidae	Formicinae	Camponotus pudorosus Emery, 1925	19.5186	-104.1789	WGS84		2	1990-12		12	1990	L. Quiroz	G. NOGUEIRA	Untransformed (no human impact)	Mexico	JALISCO	La Calera, Reserva de la Biosfera Sierra de Manantlan
urn:catalog:INECOL:IEXA:IEXA-Hy-1082:eaf256e3615d8a758e29b7b9f1ae7f9f	PreservedSpecimen		INECOL	IEXA	IEXA-Hy-1082	Animalia	Arthropoda	Insecta	Hymenoptera	Formicidae	Myrmicinae	Crematogaster erecta Mayr, 1866	19.4857	-96.348	WGS84		4	2015-09-29	29	9	2015	L. Quiroz	A. Balderas | D. L. Martinez | C. L. Franceschy | J. Baez	High human impact	Mexico	VERACRUZ	Paso de Dona Juana
urn:catalog:INECOL:IEXA:IEXA-Hy-58:28314ea714576b2fb4f97deebac0d6d9	PreservedSpecimen		INECOL	IEXA	IEXA-Hy-58	Animalia	Arthropoda	Insecta	Hymenoptera	Formicidae	Formicinae	Camponotus brettesi Forel, 1899	19.4406	-96.9475	WGS84		7	2006-09-28	28	9	2006	L. Quiroz	R. Arce | D. L. Martinez	Very high human impact	Mexico	VERACRUZ	Finca 'Dona Cuca'
urn:catalog:INECOL:IEXA:IEXA-Hy-790:b6ebda4d636896136fb6698de406c484	PreservedSpecimen		INECOL	IEXA	IEXA-Hy-790	Animalia	Arthropoda	Insecta	Hymenoptera	Formicidae	Myrmicinae	Pheidole nubicola Wilson, 2003	19.5183	-97.0042	WGS84		3	2008-04-18	18	4	2008	L. Quiroz	M. A. Garcia | J. E. Valenzuela | D. L. Martinez | L. Quiroz	Low human impact	Mexico	VERACRUZ	El Chivizcoyo
urn:catalog:INECOL:IEXA:IEXA-Hy-919:a91c951d495e444f7571070144d42f25	PreservedSpecimen		INECOL	IEXA	IEXA-Hy-919	Animalia	Arthropoda	Insecta	Hymenoptera	Formicidae	Pseudomyrmecinae	Pseudomyrmex elongatulus (Dalla Torre, 1892)	19.3297	-96.755	WGS84		5	2014-06-30	30	6	2014	R. Lasa	R. Lasa	Very high human impact	Mexico	VERACRUZ	Jalcomulco
urn:catalog:INECOL:IEXA:IEXA-Hy-1729:237cb7cdf9e59a9c35c30d8ca244823c	PreservedSpecimen		INECOL	IEXA	IEXA-Hy-1729	Animalia	Arthropoda	Insecta	Hymenoptera	Formicidae	Ponerinae	Odontomachus laticeps Roger, 1861	18.9306	-96.9669	WGS84		1	1991-01-02	2	1	1991	L. Quiroz	L. Delgado	Very high human impact	Mexico	VERACRUZ	Guadalupe del Barreal
urn:catalog:INECOL:IEXA:IEXA-Hy-1586:8a0dd867b9470019c19c26ae0b6bb26b	PreservedSpecimen		INECOL	IEXA	IEXA-Hy-1586	Animalia	Arthropoda	Insecta	Hymenoptera	Formicidae	Pseudomyrmecinae	Pseudomyrmex seminole Ward, 1985	18.8037	-99.2935	WGS84		1	1992-04-01	1	4	1992	P. S. Ward	L. Quiroz	High human impact	Mexico	MORELOS	Xochicalco
urn:catalog:INECOL:IEXA:IEXA-Hy-1104:2a85ad5df6ecf84d57e0d9315299cf2d	PreservedSpecimen		INECOL	IEXA	IEXA-Hy-1104	Animalia	Arthropoda	Insecta	Hymenoptera	Formicidae	Formicinae	Paratrechina longicornis (Latreille, 1802)	19.4857	-96.348	WGS84		7	2015-09-29	29	9	2015	L. Quiroz	A. Balderas | D. L. Martinez | C. L. Franceschy | J. Baez	High human impact	Mexico	VERACRUZ	Paso de Dona Juana
urn:catalog:INECOL:IEXA:IEXA-Hy-1016:6589a97cd5f831325a8430e6332340cb	PreservedSpecimen		INECOL	IEXA	IEXA-Hy-1016	Animalia	Arthropoda	Insecta	Hymenoptera	Formicidae	Myrmicinae	Wasmannia auropunctata (Roger, 1863)	19.4356	-96.8986	WGS84		2	2006-09-27	27	9	2006	L. Quiroz	R. Arce | D. L. Martinez	Very high human impact	Mexico	VERACRUZ	Finca 'El Zopilote'
urn:catalog:INECOL:IEXA:IEXA-Hy-1712:fa05a4eb92db90180017ccda64b789d5	PreservedSpecimen		INECOL	IEXA	IEXA-Hy-1712	Animalia	Arthropoda	Insecta	Hymenoptera	Formicidae	Ponerinae	Odontomachus yucatecus Brown, 1976	16.1178	-90.9242	WGS84		1	1982-01-02	2	1	1982	L. Quiroz	A. Garcia	Medium human impact	Mexico	CHIAPAS	Boca de Chajul
urn:catalog:INECOL:IEXA:IEXA-Hy-1915:6180a7375e91182605375a509cf7101c	PreservedSpecimen		INECOL	IEXA	IEXA-Hy-1915	Animalia	Arthropoda	Insecta	Hymenoptera	Formicidae	Formicinae	Camponotus rubrithorax Forel, 1899	20.3844	-98.9647	WGS84		3	1990-05-13	13	5	1990	G. R. Perez	J. H. Soto	Very high human impact	Mexico	HIDALGO	Santiago de Anaya
urn:catalog:INECOL:IEXA:IEXA-Hy-1488:ab553f64fd66fd7aedf77fb895ec093a	PreservedSpecimen		INECOL	IEXA	IEXA-Hy-1488	Animalia	Arthropoda	Insecta	Hymenoptera	Formicidae	Formicinae	Camponotus rubrithorax Forel, 1899	18.9809	-99.235	WGS84		1	1989-01-10	10	1	1989	G. R. Perez	P. Galindo	Very high human impact	Mexico	MORELOS	Chamilpa UAEM
urn:catalog:INECOL:IEXA:IEXA-Hy-547:6a13061de13e096733a18bbe6c5ebfd6	PreservedSpecimen		INECOL	IEXA	IEXA-Hy-547	Animalia	Arthropoda	Insecta	Hymenoptera	Formicidae	Myrmicinae	Strumigenys ludia Mann, 1922	19.055	-96.9444	WGS84		2	2006-11-15	15	11	2006	L. Quiroz	L. Quiroz	Very high human impact	Mexico	VERACRUZ	Finca 'El Cerrito'
urn:catalog:INECOL:IEXA:IEXA-Hy-1468:13de4752040e1066e47b6981cf574303	PreservedSpecimen		INECOL	IEXA	IEXA-Hy-1468	Animalia	Arthropoda	Insecta	Hymenoptera	Formicidae	Formicinae	Camponotus atriceps (Smith, 1858)	15.5077	-92.8398	WGS84		1	1982-12-17	17	12	1982	L. Quiroz	A. Garcia	High human impact	Mexico	CHIAPAS	La victoria
urn:catalog:INECOL:IEXA:IEXA-Hy-1613:dbd3244742147815d05bacf564d9aa17	PreservedSpecimen		INECOL	IEXA	IEXA-Hy-1613	Animalia	Arthropoda	Insecta	Hymenoptera	Formicidae	Pseudomyrmecinae	Pseudomyrmex ita (Forel, 1906)	19.3206	-96.7181	WGS84		1	1991-05-23	23	5	1991	L. Quiroz	L. Quiroz	Very high human impact	Mexico	VERACRUZ	Apazapan
urn:catalog:INECOL:IEXA:IEXA-Hy-822:06c08578ab33d84b874f82e459b933d2	PreservedSpecimen		INECOL	IEXA	IEXA-Hy-822	Animalia	Arthropoda	Insecta	Hymenoptera	Formicidae	Formicinae	Camponotus salvini Forel, 1899	18.8228	-97.005	WGS84		1	2014-05-24	24	5	2014	G. R. Perez	I. Landero	High human impact	Mexico	VERACRUZ	Campo Grande
urn:catalog:INECOL:IEXA:IEXA-Hy-730:f8793558363e0f263b4d4d69febb4602	PreservedSpecimen		INECOL	IEXA	IEXA-Hy-730	Animalia	Arthropoda	Insecta	Hymenoptera	Formicidae	Pseudomyrmecinae	Pseudomyrmex simplex (Smith, 1877)	19.055	-96.9444	WGS84		1	2006-11-17	17	11	2006	L. Quiroz	J. E. Valenzuela | C. Tlapanco	Very high human impact	Mexico	VERACRUZ	Finca 'El Cerrito'
urn:catalog:INECOL:IEXA:IEXA-Hy-610:8f809c8abcdc203f61e6a6e96e8111f4	PreservedSpecimen		INECOL	IEXA	IEXA-Hy-610	Animalia	Arthropoda	Insecta	Hymenoptera	Formicidae	Ponerinae	Odontomachus laticeps Roger, 1861	19.0411	-96.9125	WGS84		2	2005-09-22	22	9	2005	L. Quiroz	J. E. Valenzuela | D. L. Martinez	Very high human impact	Mexico	VERACRUZ	Finca 'El Plan'
urn:catalog:INECOL:IEXA:IEXA-Hy-414:9bd1c4ae307a38cd92ac2f3447131627	PreservedSpecimen		INECOL	IEXA	IEXA-Hy-414	Animalia	Arthropoda	Insecta	Hymenoptera	Formicidae	Dorylinae	Eciton burchellii (Westwood, 1842)	19.4331	-96.9651	WGS84		6	2004-06-25	25	6	2004	L. Quiroz	J. E. Valenzuela | L. Quiroz | D. L. Martinez	Very high human impact	Mexico	VERACRUZ	Cafetal 'onza'
urn:catalog:INECOL:IEXA:IEXA-Hy-1745:7d99828788bc89a154486a070c20fbcd	PreservedSpecimen		INECOL	IEXA	IEXA-Hy-1745	Animalia	Arthropoda	Insecta	Hymenoptera	Formicidae	Ponerinae	Odontomachus meinerti Forel, 1905	14.9736	-92.155	WGS84		1	1984-08-24	24	8	1984	L. Quiroz	A. Lopez	Very high human impact	Mexico	CHIAPAS	Rosario Izapa
urn:catalog:INECOL:IEXA:IEXA-Hy-192:9ac680a82e532a7ec3d101d098808155	PreservedSpecimen		INECOL	IEXA	IEXA-Hy-192	Animalia	Arthropoda	Insecta	Hymenoptera	Formicidae	Formicinae	Nylanderia steinheili (Forel, 1893)	19.4336	-96.8756	WGS84		18	2006-08-15	15	8	2006	L. Quiroz	D. L. Martinez | C. Tlapanco	Very high human impact	Mexico	VERACRUZ	Finca 'Armand'
urn:catalog:INECOL:IEXA:IEXA-Hy-450:d6da36d36e1312981024c69e0ede2505	PreservedSpecimen		INECOL	IEXA	IEXA-Hy-450	Animalia	Arthropoda	Insecta	Hymenoptera	Formicidae	Dorylinae	Neivamyrmex sumichrasti (Norton, 1868)	19.4606	-96.9961	WGS84		1	2005-05-26	26	5	2005	L. Quiroz	J. E. Valenzuela | C. Rojas	High human impact	Mexico	VERACRUZ	'Bosque Mesofilo Mascota'
urn:catalog:INECOL:IEXA:IEXA-Hy-862:63749acdc28c3fdc58769ee17353fa26	PreservedSpecimen		INECOL	IEXA	IEXA-Hy-862	Animalia	Arthropoda	Insecta	Hymenoptera	Formicidae	Formicinae	Brachymyrmex musculus Forel, 1899	19.6028	-96.3831	WGS84		4	2012-03-02	2	3	2012	L. Quiroz	M. A. Garcia | J. E. Valenzuela	Low human impact	Mexico	VERACRUZ	La Mancha
urn:catalog:INECOL:IEXA:IEXA-Hy-635:27019a70d00e3e0d1879adfa5bb7d7ad	PreservedSpecimen		INECOL	IEXA	IEXA-Hy-635	Animalia	Arthropoda	Insecta	Hymenoptera	Formicidae	Ponerinae	Pachycondyla ferruginea (Smith, 1858)	19.4321	-96.9506	WGS84		2	2006-03-03	3	3	2006	L. Quiroz	J. A. Gomez | D. L. Martinez | J. E. Valenzuela	Very high human impact	Mexico	VERACRUZ	Finca 'Martin Aluja'
urn:catalog:INECOL:IEXA:IEXA-Hy-545:ccbcc051b60e3a09ce53d5fc0f2ce374	PreservedSpecimen		INECOL	IEXA	IEXA-Hy-545	Animalia	Arthropoda	Insecta	Hymenoptera	Formicidae	Myrmicinae	Strumigenys ludia Mann, 1922	19.204	-96.8816	WGS84		6	2005-04-29	29	4	2005	L. Quiroz	L. Quiroz	Very high human impact	Mexico	VERACRUZ	Cafetal 'Vequia Bajo Monte'
urn:catalog:INECOL:IEXA:IEXA-Hy-1528:3dc93cf9c1df565520eb045145a46fe4	PreservedSpecimen		INECOL	IEXA	IEXA-Hy-1528	Animalia	Arthropoda	Insecta	Hymenoptera	Formicidae	Dorylinae	Labidus praedator (Smith, 1858)	19.4489	-96.9687	WGS84		1	2014-05-15	15	5	2014	L. Quiroz	L. Quiroz	Very high human impact	Mexico	VERACRUZ	Coatepec
urn:catalog:INECOL:IEXA:IEXA-Hy-2009:9b785b284aa54d86ab63be5d90162dba	PreservedSpecimen		INECOL	IEXA	IEXA-Hy-2009	Animalia	Arthropoda	Insecta	Hymenoptera	Formicidae	Dorylinae	Acanthostichus quirozi MacKay, 1996	18.5881	-95.0761	WGS84		1	1992-08-28	28	8	1992	W. P. MacKay	L. Quiroz	High human impact	Mexico	VERACRUZ	Est. Biol. Tropical 'Los Tuxtlas' UNAM
urn:catalog:INECOL:IEXA:IEXA-Hy-1870:d4d91e6a782247db490480a0cca0412e	PreservedSpecimen		INECOL	IEXA	IEXA-Hy-1870	Animalia	Arthropoda	Insecta	Hymenoptera	Formicidae	Formicinae	Camponotus atriceps (Smith, 1858)	18.9419	-96.9003	WGS84		2	1996-03-29	29	3	1996	G. R. Perez	E. Santos | L. Delgado	Very high human impact	Mexico	VERACRUZ	Km 2, Miguel Aguilar, Ojo de Agua Grande
urn:catalog:INECOL:IEXA:IEXA-Hy-323:4445b6cdf59c533e5e4205817ea23a1c	PreservedSpecimen		INECOL	IEXA	IEXA-Hy-323	Animalia	Arthropoda	Insecta	Hymenoptera	Formicidae	Dolichoderinae	Dorymyrmex bicolor Wheeler, 1906	19.3814	-96.9881	WGS84		7	2004-06-25	25	6	2004	L. Quiroz	J. E. Valenzuela | D. L. Martinez	Very high human impact	Mexico	VERACRUZ	Cafetal 'Teocelo'
urn:catalog:INECOL:IEXA:IEXA-Hy-1535:0417fc23a32a8954a47a06a4f683ef41	PreservedSpecimen		INECOL	IEXA	IEXA-Hy-1535	Animalia	Arthropoda	Insecta	Hymenoptera	Formicidae	Pseudomyrmecinae	Pseudomyrmex gracilis (Fabricius, 1804)	18.9297	-99.2319	WGS84		1	1999-09-12	12	9	1999	L. Quiroz	L. Quiroz	Very high human impact	Mexico	MORELOS	Cuernavaca
urn:catalog:INECOL:IEXA:IEXA-Hy-1499:7bdb6d838e4929480cdb0f49422067fc	PreservedSpecimen		INECOL	IEXA	IEXA-Hy-1499	Animalia	Arthropoda	Insecta	Hymenoptera	Formicidae	Formicinae	Camponotus novogranadensis Mayr, 1870	19.4307	-96.6923	WGS84		4	2016-05-29	29	5	2016	L. Quiroz	L. Quiroz	High human impact	Mexico	VERACRUZ	Cerro Gordo
urn:catalog:INECOL:IEXA:IEXA-Hy-89:59d17e8569088d04f4c5e413b21c43cf	PreservedSpecimen		INECOL	IEXA	IEXA-Hy-89	Animalia	Arthropoda	Insecta	Hymenoptera	Formicidae	Formicinae	Camponotus striatus (Smith, 1862)	19.0411	-96.9125	WGS84		1	2005-09-22	22	9	2005	L. Quiroz	J. E. Valenzuela | D. L. Martinez	Very high human impact	Mexico	VERACRUZ	Finca 'El Plan'
urn:catalog:INECOL:IEXA:IEXA-Hy-1239:3c7edee3137024a9ff37320703315d79	PreservedSpecimen		INECOL	IEXA	IEXA-Hy-1239	Animalia	Arthropoda	Insecta	Hymenoptera	Formicidae	Myrmicinae	Atta cephalotes (Linnaeus, 1758)	18.9967	-96.9033	WGS84		12	2006-07-07	7	7	2006	L. Quiroz	L. Delgado	High human impact	Mexico	VERACRUZ	Matlaquiahuitl
urn:catalog:INECOL:IEXA:IEXA-Hy-1706:e1a41ea46441beff6aadd84c1747b248	PreservedSpecimen		INECOL	IEXA	IEXA-Hy-1706	Animalia	Arthropoda	Insecta	Hymenoptera	Formicidae	Ponerinae	Odontomachus clarus Roger, 1861	18.9214	-99.2486	WGS84		1	1990-09		9	1990	L. Quiroz	L. Quiroz	Very high human impact	Mexico	MORELOS	Colonia Altavista
urn:catalog:INECOL:IEXA:IEXA-Hy-540:78c931978603be3e67131b3c8c05e4b1	PreservedSpecimen		INECOL	IEXA	IEXA-Hy-540	Animalia	Arthropoda	Insecta	Hymenoptera	Formicidae	Myrmicinae	Strumigenys eggersi Emery, 1890	19.204	-96.8816	WGS84		4	2005-04-29	29	4	2005	L. Quiroz	L. Quiroz	Very high human impact	Mexico	VERACRUZ	Cafetal 'Vequia Bajo Monte'
urn:catalog:INECOL:IEXA:IEXA-Hy-41:296e6bb71aaed7cb808b4675d78b4e34	PreservedSpecimen		INECOL	IEXA	IEXA-Hy-41	Animalia	Arthropoda	Insecta	Hymenoptera	Formicidae	Formicinae	Camponotus sericeiventris (Guerin-Meneville, 1838)	19.4303	-96.8819	WGS84		1	2006-08-16	16	8	2006	L. Quiroz	J. A. Gomez | D. L. Martinez	Very high human impact	Mexico	VERACRUZ	Finca 'Martinez'
urn:catalog:INECOL:IEXA:IEXA-Hy-1465:189b674a16250bfa3cb56a7022ef3b8c	PreservedSpecimen		INECOL	IEXA	IEXA-Hy-1465	Animalia	Arthropoda	Insecta	Hymenoptera	Formicidae	Formicinae	Camponotus atriceps (Smith, 1858)	17.3627	-99.465	WGS84		1	1986-01-01	1	1	1986	G. R. Perez	L. Quiroz	Medium human impact	Mexico	GUERRERO	Acahuizotla
urn:catalog:INECOL:IEXA:IEXA-Hy-1655:5b7a829c73ed7a196bd5e01687d98333	PreservedSpecimen		INECOL	IEXA	IEXA-Hy-1655	Animalia	Arthropoda	Insecta	Hymenoptera	Formicidae	Ectatomminae	Ectatomma ruidum (Roger, 1860)	18.7319	-88.4953	WGS84		1	1985-08-23	23	8	1985	L. Quiroz	O. Canul	Low human impact	Mexico	QUINTANA ROO	Rancho El Ramonal
urn:catalog:INECOL:IEXA:IEXA-Hy-1185:ddb161f6efb74be087591601d329c00c	PreservedSpecimen		INECOL	IEXA	IEXA-Hy-1185	Animalia	Arthropoda	Insecta	Hymenoptera	Formicidae	Dorylinae	Eciton burchellii (Westwood, 1842)	19.4536	-96.9379	WGS84		9	1994-06-24	24	6	1994	L. Quiroz	L. Quiroz	Very high human impact	Mexico	VERACRUZ	La Orduna
urn:catalog:INECOL:IEXA:IEXA-Hy-999:7caebbe7907f0d926b775d2c825fe6ee	PreservedSpecimen		INECOL	IEXA	IEXA-Hy-999	Animalia	Arthropoda	Insecta	Hymenoptera	Formicidae	Ponerinae	Pachycondyla harpax (Fabricius, 1804)	18.8228	-97.0058	WGS84		1	2012-03-05	5	3	2012	L. Quiroz	I. Landero | M. A. Garcia	High human impact	Mexico	VERACRUZ	Campo Grande
urn:catalog:INECOL:IEXA:IEXA-Hy-1589:456e56d4d3c183ba8e8d115c8ee20533	PreservedSpecimen		INECOL	IEXA	IEXA-Hy-1589	Animalia	Arthropoda	Insecta	Hymenoptera	Formicidae	Pseudomyrmecinae	Pseudomyrmex elongatulus (Dalla Torre, 1892)	19.5897	-96.38	WGS84		4	1992-05-06	6	5	1992	L. Quiroz	L. Quiroz	Low human impact	Mexico	VERACRUZ	La Mancha
urn:catalog:INECOL:IEXA:IEXA-Hy-54:a89f9a745da69368e6f8986729a26e84	PreservedSpecimen		INECOL	IEXA	IEXA-Hy-54	Animalia	Arthropoda	Insecta	Hymenoptera	Formicidae	Formicinae	Camponotus novogranadensis Mayr, 1870	19.4356	-96.8986	WGS84		2	2006-09-26	26	9	2006	L. Quiroz	D. L. Martinez | R. Arce	Very high human impact	Mexico	VERACRUZ	Finca 'El Zopilote'
urn:catalog:INECOL:IEXA:IEXA-Hy-407:b3857b9ce4d4e0724d4f65f12afb17b5	PreservedSpecimen		INECOL	IEXA	IEXA-Hy-407	Animalia	Arthropoda	Insecta	Hymenoptera	Formicidae	Myrmicinae	Crematogaster curvispinosa Mayr, 1862	19.204	-96.8816	WGS84		1	2005-04-29	29	4	2005	L. Quiroz	T. E. Martinez | L. Quiroz	Very high human impact	Mexico	VERACRUZ	Cafetal 'Vequia Bajo Monte'
urn:catalog:INECOL:IEXA:IEXA-Hy-1512:fbee9d57d09d64ce68cd32fcd691cf17	PreservedSpecimen		INECOL	IEXA	IEXA-Hy-1512	Animalia	Arthropoda	Insecta	Hymenoptera	Formicidae	Formicinae	Camponotus albicoxis Forel, 1899	19.5103	-96.9429	WGS84		2	2016-08-11	11	8	2016	L. Quiroz	J. Baez | C. Vargas	Very high human impact	Mexico	VERACRUZ	Jardin Botanico Clavijero
urn:catalog:INECOL:IEXA:IEXA-Hy-955:907ad29041ecf16a408e1a4c33197222	PreservedSpecimen		INECOL	IEXA	IEXA-Hy-955	Animalia	Arthropoda	Insecta	Hymenoptera	Formicidae	Myrmicinae	Crematogaster crinosa Mayr, 1862	19.3297	-96.755	WGS84		1	2014-06-23	23	6	2014	G. R. Perez	R. Lasa	Very high human impact	Mexico	VERACRUZ	Jalcomulco
urn:catalog:INECOL:IEXA:IEXA-Hy-498:4c26ff41ea456ff2e8bf3ad19e98a976	PreservedSpecimen		INECOL	IEXA	IEXA-Hy-498	Animalia	Arthropoda	Insecta	Hymenoptera	Formicidae	Myrmicinae	Octostruma balzani (Emery, 1894)	19.4406	-96.9475	WGS84		1	2006-09-29	29	9	2006	L. Quiroz	C. Tlapanco | J. E. Valenzuela	Very high human impact	Mexico	VERACRUZ	Finca 'Dona Cuca'
urn:catalog:INECOL:IEXA:IEXA-Hy-940:967901e6bd11069bd957aa850c6f5113	PreservedSpecimen		INECOL	IEXA	IEXA-Hy-940	Animalia	Arthropoda	Insecta	Hymenoptera	Formicidae	Myrmicinae	Solenopsis picea Emery, 1896	19.4189	-96.975	WGS84		1	2014-09-02	2	9	2014	L. Quiroz	R. Lasa	Very high human impact	Mexico	VERACRUZ	Entre San Marcos y Xico
urn:catalog:INECOL:IEXA:IEXA-Hy-1297:ace0fffe00e263f1bba7efe3c709cd3a	PreservedSpecimen		INECOL	IEXA	IEXA-Hy-1297	Animalia	Arthropoda	Insecta	Hymenoptera	Formicidae	Myrmicinae	Stenamma connectum Branstetter, 2013	19.4519	-97.0586	WGS84		6	2011-07-19	19	7	2011	G. R. Perez	F. Escobar | F. Alvarado	High human impact	Mexico	VERACRUZ	Ripario: Xico viejo
urn:catalog:INECOL:IEXA:IEXA-Hy-754:edbd635a994b7b9ad3115a01e067a524	PreservedSpecimen		INECOL	IEXA	IEXA-Hy-754	Animalia	Arthropoda	Insecta	Hymenoptera	Formicidae	Formicinae	Brachymyrmex depilis Emery, 1893	19.5183	-97.0042	WGS84		12	2008-04-18	18	4	2008	L. Quiroz	M. A. Garcia | J. E. Valenzuela | D. L. Martinez | L. Quiroz	Low human impact	Mexico	VERACRUZ	El Chivizcoyo
urn:catalog:INECOL:IEXA:IEXA-Hy-1816:aee0681e9c2a3474616e2efe7317d3ec	PreservedSpecimen		INECOL	IEXA	IEXA-Hy-1816	Animalia	Arthropoda	Insecta	Hymenoptera	Formicidae	Dorylinae	Nomamyrmex esenbeckii (Westwood, 1842)	18.9186	-99.2342	WGS84		7	1992-08-19	19	8	1992	L. Quiroz	P. Galindo	Very high human impact	Mexico	MORELOS	Cuernavaca
urn:catalog:INECOL:IEXA:IEXA-Hy-1615:b410cc3551d056e56a6bf1b08ef8915b	PreservedSpecimen		INECOL	IEXA	IEXA-Hy-1615	Animalia	Arthropoda	Insecta	Hymenoptera	Formicidae	Pseudomyrmecinae	Pseudomyrmex filiformis (Fabricius, 1804)	19.3206	-96.7181	WGS84		1	1991-08-28	28	8	1991	P. S. Ward	L. Quiroz	Very high human impact	Mexico	VERACRUZ	Apazapan
urn:catalog:INECOL:IEXA:IEXA-Hy-1682:e02e2185b7469bb34aa1035a4218503b	PreservedSpecimen		INECOL	IEXA	IEXA-Hy-1682	Animalia	Arthropoda	Insecta	Hymenoptera	Formicidae	Ectatomminae	Ectatomma tuberculatum (Olivier, 1792)	19.3319	-96.7617	WGS84		1	1991-10-16	16	10	1991	L. Quiroz	L. Quiroz	Very high human impact	Mexico	VERACRUZ	1 km al E de Jalcomulco
urn:catalog:INECOL:IEXA:IEXA-Hy-239:8d68a03bad1fe80295e3297e86432ff5	PreservedSpecimen		INECOL	IEXA	IEXA-Hy-239	Animalia	Arthropoda	Insecta	Hymenoptera	Formicidae	Formicinae	Brachymyrmex depilis Emery, 1893	19.4336	-96.8756	WGS84		1	2006-08-15	15	8	2006	L. Quiroz	J. E. Valenzuela | C. Tlapanco	Very high human impact	Mexico	VERACRUZ	Finca 'Armand'
urn:catalog:INECOL:IEXA:IEXA-Hy-588:531a3e370071d452005def36da44a719	PreservedSpecimen		INECOL	IEXA	IEXA-Hy-588	Animalia	Arthropoda	Insecta	Hymenoptera	Formicidae	Ponerinae	Hypoponera opacior (Forel, 1893)	19.4739	-96.955	WGS84		2	2005-06-20	20	6	2005	L. Quiroz	J. E. Valenzuela | D. L. Martinez | L. Quiroz	Very high human impact	Mexico	VERACRUZ	F. Cafetalera 'La Esmeralda'
urn:catalog:INECOL:IEXA:IEXA-Hy-457:c4a628af89ce593103d6f00c1b27a0e1	PreservedSpecimen		INECOL	IEXA	IEXA-Hy-457	Animalia	Arthropoda	Insecta	Hymenoptera	Formicidae	Myrmicinae	Atta cephalotes (Linnaeus, 1758)	19.204	-96.8816	WGS84		6	2005-04-29	29	4	2005	L. Quiroz	T. E. Martinez | L. Quiroz	Very high human impact	Mexico	VERACRUZ	Cafetal 'Vequia Bajo Monte'
urn:catalog:INECOL:IEXA:IEXA-Hy-724:1bb2566e6a4c5a94b8895615f0dbcac5	PreservedSpecimen		INECOL	IEXA	IEXA-Hy-724	Animalia	Arthropoda	Insecta	Hymenoptera	Formicidae	Pseudomyrmecinae	Pseudomyrmex simplex (Smith, 1877)	19.4406	-96.9475	WGS84		1	2006-09-29	29	9	2006	L. Quiroz	R. Arce | D. L. Martinez	Very high human impact	Mexico	VERACRUZ	Finca 'Dona Cuca'
urn:catalog:INECOL:IEXA:IEXA-Hy-369:a8442f672aca91d48389b5c9c4348d38	PreservedSpecimen		INECOL	IEXA	IEXA-Hy-369	Animalia	Arthropoda	Insecta	Hymenoptera	Formicidae	Ectatomminae	Gnamptogenys strigata (Norton, 1868)	19.4336	-96.8756	WGS84		1	2006-08-15	15	8	2006	L. Quiroz	D. L. Martinez | C. Tlapanco	Very high human impact	Mexico	VERACRUZ	Finca 'Armand'
urn:catalog:INECOL:IEXA:IEXA-Hy-1415:f43c0e57939ebeb11facb073cff25c18	PreservedSpecimen		INECOL	IEXA	IEXA-Hy-1415	Animalia	Arthropoda	Insecta	Hymenoptera	Formicidae	Dorylinae	Labidus praedator (Smith, 1858)	17.3657	-99.4705	WGS84		10	1987-01-19	19	1	1987	L. Quiroz	L. Quiroz	High human impact	Mexico	GUERRERO	Acahuizotla
urn:catalog:INECOL:IEXA:IEXA-Hy-1594:403e9c2d678b5537e14879481b93eb33	PreservedSpecimen		INECOL	IEXA	IEXA-Hy-1594	Animalia	Arthropoda	Insecta	Hymenoptera	Formicidae	Pseudomyrmecinae	Pseudomyrmex elongatus (Mayr, 1870)	14.9797	-92.1487	WGS84		1	1984-12-03	3	12	1984	P. S. Ward	A. Lopez	High human impact	Mexico	CHIAPAS	Rosario Izapa
urn:catalog:INECOL:IEXA:IEXA-Hy-2029:3624fb6d225e7428569f38b073e7090b	PreservedSpecimen		INECOL	IEXA	IEXA-Hy-2029	Animalia	Arthropoda	Insecta	Hymenoptera	Formicidae	Ponerinae	Neoponera apicalis (Latreille, 1802)	18.585	-95.07	WGS84		1	1998-04-14	14	4	1998	L. Quiroz	L. Quiroz	High human impact	Mexico	VERACRUZ	Estacion Biologica de los Tuxtlas
urn:catalog:INECOL:IEXA:IEXA-Hy-1397:c8be84874c2f494abe3acf056f0b595b	PreservedSpecimen		INECOL	IEXA	IEXA-Hy-1397	Animalia	Arthropoda	Insecta	Hymenoptera	Formicidae	Formicinae	Camponotus vicinus Mayr, 1870	26.4473	-106.3866	WGS84		2	1981-04-14	14	4	1981	W. P. MacKay	W. P. Mackay | E. E. Mackay	Very high human impact	Mexico	CHIHUAHUA	3 km S Vergel
urn:catalog:INECOL:IEXA:IEXA-Hy-1198:d0cb3c32e6bbd9fc15b7fb2926870d6e	PreservedSpecimen		INECOL	IEXA	IEXA-Hy-1198	Animalia	Arthropoda	Insecta	Hymenoptera	Formicidae	Dorylinae	Labidus coecus (Latreille, 1802)	18.4631	-95.0482	WGS84		1	1991-05-12	12	5	1991	L. Quiroz	F. CAPISTRAN	Low human impact	Mexico	VERACRUZ	Pipiapan
urn:catalog:INECOL:IEXA:IEXA-Hy-928:bacb56e9dd7638c8bc99e7af936b2e45	PreservedSpecimen		INECOL	IEXA	IEXA-Hy-928	Animalia	Arthropoda	Insecta	Hymenoptera	Formicidae	Formicinae	Nylanderia steinheili (Forel, 1893)	19.3297	-96.755	WGS84		1	2014-06-30	30	6	2014	G. R. Perez	R. Lasa	Very high human impact	Mexico	VERACRUZ	Jalcomulco
urn:catalog:INECOL:IEXA:IEXA-Hy-1829:5371fb6f54f3f2ea6218bb25a069e379	PreservedSpecimen		INECOL	IEXA	IEXA-Hy-1829	Animalia	Arthropoda	Insecta	Hymenoptera	Formicidae	Dorylinae	Neivamyrmex cornutus Watkins, 1975	18.9853	-99.0997	WGS84		4	1987-08-24	24	8	1987	L. Quiroz	L. Quiroz	Very high human impact	Mexico	MORELOS	Ixcatepec
urn:catalog:INECOL:IEXA:IEXA-Hy-2034:daa5f91965cbfc447d547ba2d11febd0	PreservedSpecimen		INECOL	IEXA	IEXA-Hy-2034	Animalia	Arthropoda	Insecta	Hymenoptera	Formicidae	Ponerinae	Pachycondyla harpax (Fabricius, 1804)	18.585	-95.07	WGS84		1	1991-04-26	26	4	1991	L. Quiroz	A. Diaz	High human impact	Mexico	VERACRUZ	Estacion Biologica de los Tuxtlas
urn:catalog:INECOL:IEXA:IEXA-Hy-1319:4d0e83d1513a36799f3a1128a03c62fb	PreservedSpecimen		INECOL	IEXA	IEXA-Hy-1319	Animalia	Arthropoda	Insecta	Hymenoptera	Formicidae	Myrmicinae	Stenamma excisum Branstetter, 2013	19.5344	-96.9978	WGS84		2	2011-07-13	13	7	2011	G. R. Perez	F. Escobar | F. Alvarado	Medium human impact	Mexico	VERACRUZ	Ripario: Pixquiac
urn:catalog:INECOL:IEXA:IEXA-Hy-1817:9ef3dd771c1ebb452d1b602515863398	PreservedSpecimen		INECOL	IEXA	IEXA-Hy-1817	Animalia	Arthropoda	Insecta	Hymenoptera	Formicidae	Dorylinae	Nomamyrmex esenbeckii (Westwood, 1842)	18.9214	-99.2486	WGS84		1	1990-09		9	1990	L. Quiroz	M. Hernandez	Very high human impact	Mexico	MORELOS	Colonia Altavista
urn:catalog:INECOL:IEXA:IEXA-Hy-1644:570cce72e3a926571ee705d1dcc7dca6	PreservedSpecimen		INECOL	IEXA	IEXA-Hy-1644	Animalia	Arthropoda	Insecta	Hymenoptera	Formicidae	Ponerinae	Pachycondyla harpax (Fabricius, 1804)	20.8208	-98.7292	WGS84		2	1981-11-28	28	11	1981	L. Quiroz	L. Quiroz	High human impact	Mexico	HIDALGO	Otongo
urn:catalog:INECOL:IEXA:IEXA-Hy-632:2c46afc7824d4bc4aebf8e34784d6e82	PreservedSpecimen		INECOL	IEXA	IEXA-Hy-632	Animalia	Arthropoda	Insecta	Hymenoptera	Formicidae	Ponerinae	Pachycondyla ferruginea (Smith, 1858)	19.4356	-96.8986	WGS84		1	2006-09-27	27	9	2006	L. Quiroz	C. Tlapanco | J. E. Valenzuela	Very high human impact	Mexico	VERACRUZ	Finca 'El Zopilote'
urn:catalog:INECOL:IEXA:IEXA-Hy-22:82eec491eb3efa6fb0b2e5b6fe48856a	PreservedSpecimen		INECOL	IEXA	IEXA-Hy-22	Animalia	Arthropoda	Insecta	Hymenoptera	Formicidae	Formicinae	Camponotus abscisus Roger, 1863	19.2158	-96.8853	WGS84		2	2004-09-30	30	9	2004	L. Quiroz	D. L. Martinez | L. Quiroz | J. E. Valenzuela	High human impact	Mexico	VERACRUZ	Finca cafetalera, El Mirador
urn:catalog:INECOL:IEXA:IEXA-Hy-1294:18708dd25a0376e4a9bec58f6171801d	PreservedSpecimen		INECOL	IEXA	IEXA-Hy-1294	Animalia	Arthropoda	Insecta	Hymenoptera	Formicidae	Myrmicinae	Stenamma connectum Branstetter, 2013	19.5167	-97.0069	WGS84		10	2011-07-15	15	7	2011	G. R. Perez	F. Escobar | F. Alvarado	Low human impact	Mexico	VERACRUZ	Ripario: Tony
urn:catalog:INECOL:IEXA:IEXA-Hy-1557:5e8b048f9a46d7b897ad36705302483a	PreservedSpecimen		INECOL	IEXA	IEXA-Hy-1557	Animalia	Arthropoda	Insecta	Hymenoptera	Formicidae	Pseudomyrmecinae	Pseudomyrmex simplex (Smith, 1877)	18.687	-99.2489	WGS84		2	1989-04-23	23	4	1989	P. S. Ward	L. Quiroz	Very high human impact	Mexico	MORELOS	Xoxocotla
urn:catalog:INECOL:IEXA:IEXA-Hy-1742:4c3ec79f8557a24be141fc584e79ccc5	PreservedSpecimen		INECOL	IEXA	IEXA-Hy-1742	Animalia	Arthropoda	Insecta	Hymenoptera	Formicidae	Ponerinae	Odontomachus chelifer (Latreille, 1802)	20.9875	-98.6608	WGS84		1	1981-08-27	27	8	1981	L. Quiroz	M. A. MORON | R. TERRON	High human impact	Mexico	HIDALGO	Tlanchinol
urn:catalog:INECOL:IEXA:IEXA-Hy-799:a6ac1da4135134579e978422ac8dee0b	PreservedSpecimen		INECOL	IEXA	IEXA-Hy-799	Animalia	Arthropoda	Insecta	Hymenoptera	Formicidae	Myrmicinae	Pheidole insipida Forel, 1899	19.3369	-97.03	WGS84		1	2008-08-24	24	8	2008	G. R. Perez	M. A. Garcia | J. E. Valenzuela	Very high human impact	Mexico	VERACRUZ	El Olmo
urn:catalog:INECOL:IEXA:IEXA-Hy-1654:db491366a23852bfd0d430848d333ad0	PreservedSpecimen		INECOL	IEXA	IEXA-Hy-1654	Animalia	Arthropoda	Insecta	Hymenoptera	Formicidae	Ectatomminae	Ectatomma ruidum (Roger, 1860)	19.6589	-104.0781	WGS84		10	1988-10-19	19	10	1988	L. Quiroz	L. Quiroz	Medium human impact	Mexico	JALISCO	Zenzontla
urn:catalog:INECOL:IEXA:IEXA-Hy-1935:06d3384862a28347ad80f4924f5df0f2	PreservedSpecimen		INECOL	IEXA	IEXA-Hy-1935	Animalia	Arthropoda	Insecta	Hymenoptera	Formicidae	Dolichoderinae	Azteca velox Forel, 1899	18.585	-95.07	WGS84		17	1992-08-28	28	8	1992	L. Quiroz	L. Quiroz	High human impact	Mexico	VERACRUZ	Estacion Biologica de los Tuxtlas
urn:catalog:INECOL:IEXA:IEXA-Hy-128:de7aa816a6940d21a9745181b6e6d18c	PreservedSpecimen		INECOL	IEXA	IEXA-Hy-128	Animalia	Arthropoda	Insecta	Hymenoptera	Formicidae	Myrmicinae	Solenopsis geminata (Fabricius, 1804)	19.204	-96.8816	WGS84		13	2005-04-29	29	4	2005	L. Quiroz	T. E. Martinez | L. Quiroz	Very high human impact	Mexico	VERACRUZ	Cafetal 'Vequia Bajo Monte'
urn:catalog:INECOL:IEXA:IEXA-Hy-150:47a16e4ad8a8c7f130e55f1b23205184	PreservedSpecimen		INECOL	IEXA	IEXA-Hy-150	Animalia	Arthropoda	Insecta	Hymenoptera	Formicidae	Myrmicinae	Monomorium ebeninum Forel, 1891	19.4336	-96.8756	WGS84		2	2006-08-15	15	8	2006	L. Quiroz	J. E. Valenzuela | C. Tlapanco	Very high human impact	Mexico	VERACRUZ	Finca 'Armand'
urn:catalog:INECOL:IEXA:IEXA-Hy-714:1999f1f3a7c501dca8ad318b4a8567cc	PreservedSpecimen		INECOL	IEXA	IEXA-Hy-714	Animalia	Arthropoda	Insecta	Hymenoptera	Formicidae	Pseudomyrmecinae	Pseudomyrmex pallidus (Smith, 1855)	19.2158	-96.8853	WGS84		3	2004-09-30	30	9	2004	L. Quiroz	D. L. Martinez | L. Quiroz | J. E. Valenzuela	High human impact	Mexico	VERACRUZ	Finca cafetalera, El Mirador
urn:catalog:INECOL:IEXA:IEXA-Hy-749:debdafbf40cb3e3fc64fc53074f438e9	PreservedSpecimen		INECOL	IEXA	IEXA-Hy-749	Animalia	Arthropoda	Insecta	Hymenoptera	Formicidae	Dorylinae	Labidus praedator (Smith, 1858)	19.5117	-96.9369	WGS84		3	2007-05-01	1	5	2007	L. Quiroz	C. Tlapanco | D. L. Martinez	High human impact	Mexico	VERACRUZ	Parque Ecologico
urn:catalog:INECOL:IEXA:IEXA-Hy-188:589c5db7234c113fb8b8aa3158c670bd	PreservedSpecimen		INECOL	IEXA	IEXA-Hy-188	Animalia	Arthropoda	Insecta	Hymenoptera	Formicidae	Formicinae	Nylanderia steinheili (Forel, 1893)	19.4356	-96.8986	WGS84		2	2006-09-26	26	9	2006	L. Quiroz	D. L. Martinez | R. Arce	Very high human impact	Mexico	VERACRUZ	Finca 'El Zopilote'
urn:catalog:INECOL:IEXA:IEXA-Hy-1991:76e84ab2c1f1f4861ad096d4fdeb1dfc	PreservedSpecimen		INECOL	IEXA	IEXA-Hy-1991	Animalia	Arthropoda	Insecta	Hymenoptera	Formicidae	Ponerinae	Odontomachus laticeps Roger, 1861	18.585	-95.07	WGS84		1	1999-05-18	18	5	1999	L. Quiroz	L. Quiroz	High human impact	Mexico	VERACRUZ	Estacion Biologica de los Tuxtlas
urn:catalog:INECOL:IEXA:IEXA-Hy-1689:1e07ba09dc7f4c448d29a75911071610	PreservedSpecimen		INECOL	IEXA	IEXA-Hy-1689	Animalia	Arthropoda	Insecta	Hymenoptera	Formicidae	Ponerinae	Pachycondyla stigma (Fabricius, 1804)	18.6408	-98.6897	WGS84		4	1989-06-25	25	6	1989	L. Quiroz	L. Quiroz	Very high human impact	Mexico	PUEBLA	Tepexco
urn:catalog:INECOL:IEXA:IEXA-Hy-74:5704c5ed9ac8c753e6349242ca3e6e46	PreservedSpecimen		INECOL	IEXA	IEXA-Hy-74	Animalia	Arthropoda	Insecta	Hymenoptera	Formicidae	Formicinae	Camponotus atriceps (Smith, 1858)	19.4739	-96.955	WGS84		13	2005-06-20	20	6	2005	L. Quiroz	J. E. Valenzuela | D. L. Martinez | L. Quiroz	Very high human impact	Mexico	VERACRUZ	F. Cafetalera 'La Esmeralda'
urn:catalog:INECOL:IEXA:IEXA-Hy-774:12e6f4d4f7c40a7f10bea4f569a7a36d	PreservedSpecimen		INECOL	IEXA	IEXA-Hy-774	Animalia	Arthropoda	Insecta	Hymenoptera	Formicidae	Pseudomyrmecinae	Pseudomyrmex viduus (Smith, 1858)	19.4664	-96.9342	WGS84		3	2004-07-21	21	7	2004	L. Quiroz	D. L. Martinez | L. Quiroz | J. E. Valenzuela	Very high human impact	Mexico	VERACRUZ	Cafetalera 'Monjes'
urn:catalog:INECOL:IEXA:IEXA-Hy-1034:7c83f54f9f0e57862bf224ab21216635	PreservedSpecimen		INECOL	IEXA	IEXA-Hy-1034	Animalia	Arthropoda	Insecta	Hymenoptera	Formicidae	Formicinae	Brachymyrmex heeri Forel, 1874	18.8242	-97.0067	WGS84		4	2014-04-15	15	4	2014	L. Quiroz	I. Landero	High human impact	Mexico	VERACRUZ	Campo Grande
urn:catalog:INECOL:IEXA:IEXA-Hy-1923:553a72aa6133dbf19a4d6ee10c3b3519	PreservedSpecimen		INECOL	IEXA	IEXA-Hy-1923	Animalia	Arthropoda	Insecta	Hymenoptera	Formicidae	Dolichoderinae	Dorymyrmex bicolor Wheeler, 1906	18.4472	-96.3583	WGS84		1	1992-12-07	7	12	1992	L. Quiroz	C. MORALES	Very high human impact	Mexico	VERACRUZ	Tierra blanca
urn:catalog:INECOL:IEXA:IEXA-Hy-1699:abf4513a21c2efe1e37242c34148a8a0	PreservedSpecimen		INECOL	IEXA	IEXA-Hy-1699	Animalia	Arthropoda	Insecta	Hymenoptera	Formicidae	Ponerinae	Odontomachus clarus Roger, 1861	18.9768	-99.2352	WGS84		8	1989-06-15	15	6	1989	L. Quiroz	A. Trejo	Very high human impact	Mexico	MORELOS	Colonia Maravillas
urn:catalog:INECOL:IEXA:IEXA-Hy-750:6af8e7314c96bde041062ef3c5876a30	PreservedSpecimen		INECOL	IEXA	IEXA-Hy-750	Animalia	Arthropoda	Insecta	Hymenoptera	Formicidae	Dorylinae	Labidus praedator (Smith, 1858)	19.5183	-97.0042	WGS84		1	2008-04-18	18	4	2008	L. Quiroz	M. A. Garcia | J. E. Valenzuela | D. L. Martinez | L. Quiroz	Low human impact	Mexico	VERACRUZ	El Chivizcoyo
urn:catalog:INECOL:IEXA:IEXA-Hy-2:626b66eb1d49908ecd6b7b68c70d1cb8	PreservedSpecimen		INECOL	IEXA	IEXA-Hy-2	Animalia	Arthropoda	Insecta	Hymenoptera	Formicidae	Formicinae	Camponotus atriceps (Smith, 1858)	19.1897	-96.9864	WGS84		2	2004-05-25	25	5	2004	L. Quiroz	T. E. Martinez | L. Quiroz	High human impact	Mexico	VERACRUZ	'Bosque Mesofilo Canadas'
urn:catalog:INECOL:IEXA:IEXA-Hy-1620:23380a0725d1738708ccfff9b63f720a	PreservedSpecimen		INECOL	IEXA	IEXA-Hy-1620	Animalia	Arthropoda	Insecta	Hymenoptera	Formicidae	Ponerinae	Pachycondyla harpax (Fabricius, 1804)	19.3178	-96.7142	WGS84		1	1991-04-25	25	4	1991	L. Quiroz	L. Quiroz	Very high human impact	Mexico	VERACRUZ	Apazapan
urn:catalog:INECOL:IEXA:IEXA-Hy-387:5ea2558aef0525302f4293fa35556ab7	PreservedSpecimen		INECOL	IEXA	IEXA-Hy-387	Animalia	Arthropoda	Insecta	Hymenoptera	Formicidae	Myrmicinae	Crematogaster sumichrasti Mayr, 1870	19.4331	-96.9651	WGS84		1	2004-06-25	25	6	2004	L. Quiroz	J. E. Valenzuela | L. Quiroz | D. L. Martinez	Very high human impact	Mexico	VERACRUZ	Cafetal 'onza'
urn:catalog:INECOL:IEXA:IEXA-Hy-320:7f1af1fa17c94547bbe5054dad90e61c	PreservedSpecimen		INECOL	IEXA	IEXA-Hy-320	Animalia	Arthropoda	Insecta	Hymenoptera	Formicidae	Dolichoderinae	Azteca velox Forel, 1899	19.204	-96.8816	WGS84		5	2005-04-29	29	4	2005	L. Quiroz	T. E. Martinez | L. Quiroz	Very high human impact	Mexico	VERACRUZ	Cafetal 'Vequia Bajo Monte'
urn:catalog:INECOL:IEXA:IEXA-Hy-1532:7d9c3a78441a1f0377ba1b2005d50ec1	PreservedSpecimen		INECOL	IEXA	IEXA-Hy-1532	Animalia	Arthropoda	Insecta	Hymenoptera	Formicidae	Pseudomyrmecinae	Pseudomyrmex gracilis (Fabricius, 1804)	18.8715	-99.1203	WGS84		1	1998-07-23	23	7	1998	L. Quiroz	L. Quiroz	Medium human impact	Mexico	MORELOS	Canon Lobos
urn:catalog:INECOL:IEXA:IEXA-Hy-986:1ab508b8b55ad6c8baeec3198daaf22e	PreservedSpecimen		INECOL	IEXA	IEXA-Hy-986	Animalia	Arthropoda	Insecta	Hymenoptera	Formicidae	Ectatomminae	Gnamptogenys strigata (Norton, 1868)	18.8194	-97.0008	WGS84		1	2012-03-15	15	3	2012	M. A. Garcia	I. Landero | M. A. Garcia	Medium human impact	Mexico	VERACRUZ	Campo Grande
urn:catalog:INECOL:IEXA:IEXA-Hy-447:9f1cfcd34ebc9f8c4b098f4667a01372	PreservedSpecimen		INECOL	IEXA	IEXA-Hy-447	Animalia	Arthropoda	Insecta	Hymenoptera	Formicidae	Dorylinae	Labidus praedator (Smith, 1858)	19.0411	-96.9125	WGS84		3	2005-09-22	22	9	2005	L. Quiroz	J. E. Valenzuela | D. L. Martinez	Very high human impact	Mexico	VERACRUZ	Finca 'El Plan'
urn:catalog:INECOL:IEXA:IEXA-Hy-720:832a04f85b313903873493d0a23bfb2e	PreservedSpecimen		INECOL	IEXA	IEXA-Hy-720	Animalia	Arthropoda	Insecta	Hymenoptera	Formicidae	Pseudomyrmecinae	Pseudomyrmex simplex (Smith, 1877)	19.4303	-96.8819	WGS84		1	2006-08-18	18	8	2006	L. Quiroz	C. Tlapanco | J. E. Valenzuela	Very high human impact	Mexico	VERACRUZ	Finca 'Martinez'
urn:catalog:INECOL:IEXA:IEXA-Hy-49:7a6fb75771fa258476c4962f4caf1834	PreservedSpecimen		INECOL	IEXA	IEXA-Hy-49	Animalia	Arthropoda	Insecta	Hymenoptera	Formicidae	Formicinae	Camponotus brettesi Forel, 1899	19.4356	-96.8986	WGS84		3	2006-09-26	26	9	2006	L. Quiroz	C. Tlapanco | J. E. Valenzuela	Very high human impact	Mexico	VERACRUZ	Finca 'El Zopilote'
urn:catalog:INECOL:IEXA:IEXA-Hy-1250:57d8ef5f8c8cce0d2fb8f6a405ba0afc	PreservedSpecimen		INECOL	IEXA	IEXA-Hy-1250	Animalia	Arthropoda	Insecta	Hymenoptera	Formicidae	Myrmicinae	Tranopelta gilva Mayr, 1866	18.5852	-95.075	WGS84		8	2001-07-07	7	7	2001	G. R. Perez	J. E. Valenzuela	High human impact	Mexico	VERACRUZ	Estacion Biologica de los Tuxtlas
urn:catalog:INECOL:IEXA:IEXA-Hy-968:bed6570f2d819b3e5c2acb46c1e1c189	PreservedSpecimen		INECOL	IEXA	IEXA-Hy-968	Animalia	Arthropoda	Insecta	Hymenoptera	Formicidae	Pseudomyrmecinae	Pseudomyrmex gracilis (Fabricius, 1804)	18.8269	-97.0086	WGS84		2	2012-03-15	15	3	2012	M. A. Garcia	I. Landero | M. A. Garcia	Very high human impact	Mexico	VERACRUZ	Campo Grande
urn:catalog:INECOL:IEXA:IEXA-Hy-1683:7e5f86dcde0e65492ab11ddd55bb1f8f	PreservedSpecimen		INECOL	IEXA	IEXA-Hy-1683	Animalia	Arthropoda	Insecta	Hymenoptera	Formicidae	Ectatomminae	Ectatomma tuberculatum (Olivier, 1792)	19.3319	-96.7617	WGS84		3	1991-08-21	21	8	1991	L. Quiroz	L. Quiroz	Very high human impact	Mexico	VERACRUZ	1 km al E de Jalcomulco
urn:catalog:INECOL:IEXA:IEXA-Hy-126:099ac8106787d8684c288e628269e5e3	PreservedSpecimen		INECOL	IEXA	IEXA-Hy-126	Animalia	Arthropoda	Insecta	Hymenoptera	Formicidae	Myrmicinae	Solenopsis geminata (Fabricius, 1804)	19.2158	-96.8853	WGS84		1	2004-09-30	30	9	2004	L. Quiroz	D. L. Martinez | L. Quiroz | J. E. Valenzuela	High human impact	Mexico	VERACRUZ	Finca cafetalera, El Mirador
urn:catalog:INECOL:IEXA:IEXA-Hy-386:6d6119b3a4097a6800859411dfda8cc7	PreservedSpecimen		INECOL	IEXA	IEXA-Hy-386	Animalia	Arthropoda	Insecta	Hymenoptera	Formicidae	Myrmicinae	Crematogaster sumichrasti Mayr, 1870	19.4331	-96.9651	WGS84		3	2004-06-25	25	6	2004	L. Quiroz	J. E. Valenzuela | L. Quiroz | D. L. Martinez	Very high human impact	Mexico	VERACRUZ	Cafetal 'onza'
urn:catalog:INECOL:IEXA:IEXA-Hy-1186:d75b79e2d9b4dc4a29e8180f42dac346	PreservedSpecimen		INECOL	IEXA	IEXA-Hy-1186	Animalia	Arthropoda	Insecta	Hymenoptera	Formicidae	Dorylinae	Eciton burchellii (Westwood, 1842)	19.3276	-96.7209	WGS84		4	1992-07-30	30	7	1992	L. Quiroz	L. Quiroz	Very high human impact	Mexico	VERACRUZ	700 m al NE de Apazapan
urn:catalog:INECOL:IEXA:IEXA-Hy-1278:01c715ed0271120ecb529db4ca1eabbf	PreservedSpecimen		INECOL	IEXA	IEXA-Hy-1278	Animalia	Arthropoda	Insecta	Hymenoptera	Formicidae	Myrmicinae	Stenamma vexator Branstetter, 2013	19.4008	-97.09	WGS84		13	2011-07-12	12	7	2011	M. G. Branstetter	F. Escobar | F. Alvarado	Low human impact	Mexico	VERACRUZ	Ripario: Buenavista
urn:catalog:INECOL:IEXA:IEXA-Hy-2033:8278ace674b56d17123afb6f618915b7	PreservedSpecimen		INECOL	IEXA	IEXA-Hy-2033	Animalia	Arthropoda	Insecta	Hymenoptera	Formicidae	Ponerinae	Pachycondyla harpax (Fabricius, 1804)	18.585	-95.07	WGS84		9	1992-06-27	27	6	1992	L. Quiroz	L. Quiroz	High human impact	Mexico	VERACRUZ	Estacion Biologica de los Tuxtlas
urn:catalog:INECOL:IEXA:IEXA-Hy-1730:921209cd87020bb06e47cbf9d08feb11	PreservedSpecimen		INECOL	IEXA	IEXA-Hy-1730	Animalia	Arthropoda	Insecta	Hymenoptera	Formicidae	Ponerinae	Odontomachus laticeps Roger, 1861	15.8625	-97.0667	WGS84		15	1993-10		10	1993	L. Quiroz	L. Delgado	Very high human impact	Mexico	OAXACA	Puerto Escondido
urn:catalog:INECOL:IEXA:IEXA-Hy-685:ebcde08cbdd6b940375c77a8b9b9095f	PreservedSpecimen		INECOL	IEXA	IEXA-Hy-685	Animalia	Arthropoda	Insecta	Hymenoptera	Formicidae	Pseudomyrmecinae	Pseudomyrmex subater (Wheeler, 1914)	19.4336	-96.8756	WGS84		1	2006-08-16	16	8	2006	L. Quiroz	C. Tlapanco | J. E. Valenzuela	Very high human impact	Mexico	VERACRUZ	Finca 'Armand'
urn:catalog:INECOL:IEXA:IEXA-Hy-1441:dca5222f14b276583927ba9739526c1e	PreservedSpecimen		INECOL	IEXA	IEXA-Hy-1441	Animalia	Arthropoda	Insecta	Hymenoptera	Formicidae	Dorylinae	Labidus praedator (Smith, 1858)	17.3987	-99.4668	WGS84		6	1989-07-30	30	7	1989	L. Quiroz	L. Quiroz	Very high human impact	Mexico	GUERRERO	Palo blanco
urn:catalog:INECOL:IEXA:IEXA-Hy-1900:428d4ebd5e624788eaf78e4e78b1417e	PreservedSpecimen		INECOL	IEXA	IEXA-Hy-1900	Animalia	Arthropoda	Insecta	Hymenoptera	Formicidae	Formicinae	Camponotus linnaei Forel, 1886	14.9736	-92.155	WGS84		1	1984-11-30	30	11	1984	G. R. Perez	A. Lopez	Very high human impact	Mexico	CHIAPAS	Rosario Izapa
urn:catalog:INECOL:IEXA:IEXA-Hy-1310:95c50ba273df7b56f6686f16dd7e5dcd	PreservedSpecimen		INECOL	IEXA	IEXA-Hy-1310	Animalia	Arthropoda	Insecta	Hymenoptera	Formicidae	Myrmicinae	Stenamma connectum Branstetter, 2013	19.5169	-96.9867	WGS84		2	2011-07-13	13	7	2011	G. R. Perez	F. Escobar | F. Alvarado	High human impact	Mexico	VERACRUZ	Ripario: Trucha feliz
urn:catalog:INECOL:IEXA:IEXA-Hy-102:6240826ed56e5f3e1cdee2b38e507c2d	PreservedSpecimen		INECOL	IEXA	IEXA-Hy-102	Animalia	Arthropoda	Insecta	Hymenoptera	Formicidae	Myrmicinae	Solenopsis geminata (Fabricius, 1804)	19.4303	-96.8819	WGS84		5	2006-08-18	18	8	2006	L. Quiroz	J. A. Gomez | D. L. Martinez	Very high human impact	Mexico	VERACRUZ	Finca 'Martinez'
urn:catalog:INECOL:IEXA:IEXA-Hy-1796:d4aae9bf50eb5a56cf166791e47fbe41	PreservedSpecimen		INECOL	IEXA	IEXA-Hy-1796	Animalia	Arthropoda	Insecta	Hymenoptera	Formicidae	Dorylinae	Neivamyrmex impudens (Mann, 1922)	18.9673	-99.0574	WGS84		1	1990-10-09	9	10	1990	L. Quiroz	L. Quiroz	Very high human impact	Mexico	MORELOS	Tecmilco
urn:catalog:INECOL:IEXA:IEXA-Hy-953:c26fb12f7d24f26e87db2faeaf326212	PreservedSpecimen		INECOL	IEXA	IEXA-Hy-953	Animalia	Arthropoda	Insecta	Hymenoptera	Formicidae	Myrmicinae	Crematogaster crinosa Mayr, 1862	19.3264	-96.7228	WGS84		4	2014-05-01	1	5	2014	G. R. Perez	R. Lasa	Very high human impact	Mexico	VERACRUZ	Apazapan
urn:catalog:INECOL:IEXA:IEXA-Hy-1099:0accfe2c41688b80b36c81032fdace56	PreservedSpecimen		INECOL	IEXA	IEXA-Hy-1099	Animalia	Arthropoda	Insecta	Hymenoptera	Formicidae	Dolichoderinae	Forelius damiani Guerrero & Fernandez, 2008	19.4762	-96.7853	WGS84		5	2015-09-29	29	9	2015	L. Quiroz	A. Balderas | D. L. Martinez | C. L. Franceschy | J. Baez	Very high human impact	Mexico	VERACRUZ	Corral Falso
urn:catalog:INECOL:IEXA:IEXA-Hy-1063:63a4573cc7acea974bf649a9b1d7679c	PreservedSpecimen		INECOL	IEXA	IEXA-Hy-1063	Animalia	Arthropoda	Insecta	Hymenoptera	Formicidae	Formicinae	Camponotus mucronatus Emery, 1890	19.4857	-96.348	WGS84		1	2015-09-29	29	9	2015	L. Quiroz	A. Balderas | D. L. Martinez | C. L. Franceschy | J. Baez	High human impact	Mexico	VERACRUZ	Paso de Dona Juana
urn:catalog:INECOL:IEXA:IEXA-Hy-194:ac4fec31a20e21438611b1cdcdcaf62b	PreservedSpecimen		INECOL	IEXA	IEXA-Hy-194	Animalia	Arthropoda	Insecta	Hymenoptera	Formicidae	Formicinae	Nylanderia steinheili (Forel, 1893)	19.4336	-96.8756	WGS84		2	2006-08-15	15	8	2006	L. Quiroz	J. A. Gomez | D. L. Martinez	Very high human impact	Mexico	VERACRUZ	Finca 'Armand'
urn:catalog:INECOL:IEXA:IEXA-Hy-1716:e823dd913913ed9d390075089b3cca54	PreservedSpecimen		INECOL	IEXA	IEXA-Hy-1716	Animalia	Arthropoda	Insecta	Hymenoptera	Formicidae	Ponerinae	Odontomachus yucatecus Brown, 1976	19.3206	-96.7181	WGS84		1	2000-06-22	22	6	2000	L. Quiroz	L. Quiroz	Very high human impact	Mexico	VERACRUZ	Apazapan
urn:catalog:INECOL:IEXA:IEXA-Hy-275:196c9bde5592a3b523eb5a9a4b1a31e4	PreservedSpecimen		INECOL	IEXA	IEXA-Hy-275	Animalia	Arthropoda	Insecta	Hymenoptera	Formicidae	Myrmicinae	Adelomyrmex silvestrii (Menozzi, 1931)	19.204	-96.8816	WGS84		2	2005-04-29	29	4	2005	L. Quiroz	L. Quiroz	Very high human impact	Mexico	VERACRUZ	Cafetal 'Vequia Bajo Monte'
urn:catalog:INECOL:IEXA:IEXA-Hy-1387:9a08b475687e16941444434ea73e20d2	PreservedSpecimen		INECOL	IEXA	IEXA-Hy-1387	Animalia	Arthropoda	Insecta	Hymenoptera	Formicidae	Formicinae	Camponotus rectangularis Emery, 1890	19.8181	-104.1577	WGS84		5	1987-05-29	29	5	1987	W. P. MacKay	L. E. Rivera	High human impact	Mexico	JALISCO	El Limon
urn:catalog:INECOL:IEXA:IEXA-Hy-382:ba5247bd985130d51d44da2f58716cd9	PreservedSpecimen		INECOL	IEXA	IEXA-Hy-382	Animalia	Arthropoda	Insecta	Hymenoptera	Formicidae	Ectatomminae	Gnamptogenys strigata (Norton, 1868)	19.055	-96.9444	WGS84		2	2006-11-17	17	11	2006	L. Quiroz	D. L. Martinez | R. Arce	Very high human impact	Mexico	VERACRUZ	Finca 'El Cerrito'
urn:catalog:INECOL:IEXA:IEXA-Hy-1439:cd8726f139c7cc4c4741afbc03855481	PreservedSpecimen		INECOL	IEXA	IEXA-Hy-1439	Animalia	Arthropoda	Insecta	Hymenoptera	Formicidae	Dorylinae	Labidus praedator (Smith, 1858)	17.3987	-99.4668	WGS84		11	1986-10-24	24	10	1986	L. Quiroz	L. Quiroz	Very high human impact	Mexico	GUERRERO	Palo blanco
urn:catalog:INECOL:IEXA:IEXA-Hy-926:18eb7aa3522eaaf88786c565078e264e	PreservedSpecimen		INECOL	IEXA	IEXA-Hy-926	Animalia	Arthropoda	Insecta	Hymenoptera	Formicidae	Dolichoderinae	Dolichoderus lutosus (Smith, 1858)	19.3297	-96.755	WGS84		1	2014-06-30	30	6	2014	G. R. Perez	R. Lasa	Very high human impact	Mexico	VERACRUZ	Jalcomulco
urn:catalog:INECOL:IEXA:IEXA-Hy-1784:fbc42d470f21680d3545482913bae0c2	PreservedSpecimen		INECOL	IEXA	IEXA-Hy-1784	Animalia	Arthropoda	Insecta	Hymenoptera	Formicidae	Dorylinae	Labidus coecus (Latreille, 1802)	18.9278	-99.1968	WGS84		1	1992-05-08	8	5	1992	L. Quiroz	P. Galindo	Very high human impact	Mexico	MORELOS	F. Magon
urn:catalog:INECOL:IEXA:IEXA-Hy-985:1f8fdda790564a874b75f19adac0355a	PreservedSpecimen		INECOL	IEXA	IEXA-Hy-985	Animalia	Arthropoda	Insecta	Hymenoptera	Formicidae	Pseudomyrmecinae	Pseudomyrmex gracilis (Fabricius, 1804)	18.8194	-97.0008	WGS84		1	2012-03-15	15	3	2012	M. A. Garcia	I. Landero | M. A. Garcia	Medium human impact	Mexico	VERACRUZ	Campo Grande
urn:catalog:INECOL:IEXA:IEXA-Hy-1896:5b9b3156f3e0528f19b1e548de9a2d37	PreservedSpecimen		INECOL	IEXA	IEXA-Hy-1896	Animalia	Arthropoda	Insecta	Hymenoptera	Formicidae	Formicinae	Camponotus pellarius Wheeler, 1914	20.3807	-98.9619	WGS84		4	1990-03-10	10	3	1990	G. R. Perez	V. M. R.	Very high human impact	Mexico	HIDALGO	Santiago de Anaya
urn:catalog:INECOL:IEXA:IEXA-Hy-515:9f26a028d545948ee760bbd412fb383b	PreservedSpecimen		INECOL	IEXA	IEXA-Hy-515	Animalia	Arthropoda	Insecta	Hymenoptera	Formicidae	Myrmicinae	Procryptocerus scabriusculus Forel, 1899	19.4356	-96.8986	WGS84		3	2006-09-26	26	9	2006	L. Quiroz	C. Tlapanco | J. E. Valenzuela	Very high human impact	Mexico	VERACRUZ	Finca 'El Zopilote'
urn:catalog:INECOL:IEXA:IEXA-Hy-96:b4406238784596d21b2a335114773d7e	PreservedSpecimen		INECOL	IEXA	IEXA-Hy-96	Animalia	Arthropoda	Insecta	Hymenoptera	Formicidae	Myrmicinae	Solenopsis geminata (Fabricius, 1804)	19.4336	-96.8756	WGS84		6	2006-08-16	16	8	2006	L. Quiroz	D. L. Martinez | C. Tlapanco	Very high human impact	Mexico	VERACRUZ	Finca 'Armand'
urn:catalog:INECOL:IEXA:IEXA-Hy-24:eee372d65de288d5189774b62225d5dd	PreservedSpecimen		INECOL	IEXA	IEXA-Hy-24	Animalia	Arthropoda	Insecta	Hymenoptera	Formicidae	Formicinae	Camponotus brettesi Forel, 1899	19.2158	-96.8853	WGS84		2	2004-09-30	30	9	2004	L. Quiroz	D. L. Martinez | L. Quiroz | J. E. Valenzuela	High human impact	Mexico	VERACRUZ	Finca cafetalera, El Mirador
urn:catalog:INECOL:IEXA:IEXA-Hy-523:eaeb3e6c724b96e66aaaacd7e0464d8c	PreservedSpecimen		INECOL	IEXA	IEXA-Hy-523	Animalia	Arthropoda	Insecta	Hymenoptera	Formicidae	Myrmicinae	Strumigenys brevicornis Mann, 1922	19.4303	-96.8819	WGS84		11	2006-08-18	18	8	2006	L. Quiroz	D. L. Martinez | C. Tlapanco	Very high human impact	Mexico	VERACRUZ	Finca 'Martinez'
urn:catalog:INECOL:IEXA:IEXA-Hy-1484:ef1d763575c4c1401fc45a11620ed35f	PreservedSpecimen		INECOL	IEXA	IEXA-Hy-1484	Animalia	Arthropoda	Insecta	Hymenoptera	Formicidae	Formicinae	Camponotus rubrithorax Forel, 1899	18.3326	-97.4576	WGS84		3	1995-09-24	24	9	1995	G. R. Perez	L. Quiroz	High human impact	Mexico	PUEBLA	Jardin Botanico
urn:catalog:INECOL:IEXA:IEXA-Hy-62:7ac8a3c2ab39434f9e9699e2ec1ea0b6	PreservedSpecimen		INECOL	IEXA	IEXA-Hy-62	Animalia	Arthropoda	Insecta	Hymenoptera	Formicidae	Formicinae	Camponotus piceatus Norton, 1868	19.4406	-96.9475	WGS84		3	2006-09-29	29	9	2006	L. Quiroz	C. Tlapanco | J. E. Valenzuela	Very high human impact	Mexico	VERACRUZ	Finca 'Dona Cuca'
urn:catalog:INECOL:IEXA:IEXA-Hy-1756:f0605c3a3670318e29a99dc04a6cbbce	PreservedSpecimen		INECOL	IEXA	IEXA-Hy-1756	Animalia	Arthropoda	Insecta	Hymenoptera	Formicidae	Ectatomminae	Ectatomma ruidum (Roger, 1860)	23.4433	-104.261	WGS84		1	1987-04-11	11	4	1987	L. Quiroz	S. Anduaga | E. Santos	Untransformed (no human impact)	Mexico	DURANGO	Reserva de la Biosfera La Michilia
urn:catalog:INECOL:IEXA:IEXA-Hy-1245:000fd466d6738c78a76a770e45d21d73	PreservedSpecimen		INECOL	IEXA	IEXA-Hy-1245	Animalia	Arthropoda	Insecta	Hymenoptera	Formicidae	Formicinae	Camponotus linnaei Forel, 1886	18.5852	-95.075	WGS84		1	2006-06-19	19	6	2006	G. R. Perez	J. E. Valenzuela	High human impact	Mexico	VERACRUZ	Estacion Biologica de los Tuxtlas
urn:catalog:INECOL:IEXA:IEXA-Hy-569:af62a744d3f26bc0ce3af86e92233ef3	PreservedSpecimen		INECOL	IEXA	IEXA-Hy-569	Animalia	Arthropoda	Insecta	Hymenoptera	Formicidae	Myrmicinae	Pheidole punctatissima Mayr, 1870	19.204	-96.8816	WGS84		7	2005-04-29	29	4	2005	L. Quiroz	T. E. Martinez | L. Quiroz	Very high human impact	Mexico	VERACRUZ	Cafetal 'Vequia Bajo Monte'
urn:catalog:INECOL:IEXA:IEXA-Hy-30:537dc028ec3ee7d274b5bc43d097c33f	PreservedSpecimen		INECOL	IEXA	IEXA-Hy-30	Animalia	Arthropoda	Insecta	Hymenoptera	Formicidae	Formicinae	Camponotus atriceps (Smith, 1858)	19.4664	-96.9342	WGS84		2	2004-07-21	21	7	2004	L. Quiroz	D. L. Martinez | L. Quiroz | J. E. Valenzuela	Very high human impact	Mexico	VERACRUZ	Cafetalera 'Monjes'
urn:catalog:INECOL:IEXA:IEXA-Hy-1349:3a4b10d1797be689a3cea6f4d0c71ec5	PreservedSpecimen		INECOL	IEXA	IEXA-Hy-1349	Animalia	Arthropoda	Insecta	Hymenoptera	Formicidae	Formicinae	Camponotus atriceps (Smith, 1858)	18.6422	-98.6759	WGS84		2	1989-06-25	25	6	1989	W. P. MacKay	C. Deloya	Medium human impact	Mexico	PUEBLA	Tepexco
urn:catalog:INECOL:IEXA:IEXA-Hy-75:5717df665687ca92379629343616f9a4	PreservedSpecimen		INECOL	IEXA	IEXA-Hy-75	Animalia	Arthropoda	Insecta	Hymenoptera	Formicidae	Formicinae	Camponotus abscisus Roger, 1863	19.4739	-96.955	WGS84		9	2005-06-20	20	6	2005	L. Quiroz	J. E. Valenzuela | D. L. Martinez | L. Quiroz	Very high human impact	Mexico	VERACRUZ	F. Cafetalera 'La Esmeralda'
urn:catalog:INECOL:IEXA:IEXA-Hy-286:04be6f5acbfdb99b4683d2827dbd303f	PreservedSpecimen		INECOL	IEXA	IEXA-Hy-286	Animalia	Arthropoda	Insecta	Hymenoptera	Formicidae	Dolichoderinae	Forelius damiani Guerrero & Fernandez, 2008	19.4331	-96.9651	WGS84		6	2004-06-25	25	6	2004	L. Quiroz	J. E. Valenzuela | L. Quiroz | D. L. Martinez	Very high human impact	Mexico	VERACRUZ	Cafetal 'onza'
urn:catalog:INECOL:IEXA:IEXA-Hy-383:9dbf1918a5403b70a234527713ca5dca	PreservedSpecimen		INECOL	IEXA	IEXA-Hy-383	Animalia	Arthropoda	Insecta	Hymenoptera	Formicidae	Ectatomminae	Holcoponera bisulca (Kempf & Brown, 1968)	19.3814	-96.9881	WGS84		1	2004-06-25	25	6	2004	L. Quiroz	J. E. Valenzuela | D. L. Martinez	Very high human impact	Mexico	VERACRUZ	Cafetal 'Teocelo'
urn:catalog:INECOL:IEXA:IEXA-Hy-216:b07a07c4331517348ef2a07e82eb12cf	PreservedSpecimen		INECOL	IEXA	IEXA-Hy-216	Animalia	Arthropoda	Insecta	Hymenoptera	Formicidae	Formicinae	Nylanderia steinheili (Forel, 1893)	19.0411	-96.9125	WGS84		3	2005-09-22	22	9	2005	L. Quiroz	J. E. Valenzuela | D. L. Martinez	Very high human impact	Mexico	VERACRUZ	Finca 'El Plan'
urn:catalog:INECOL:IEXA:IEXA-Hy-224:be57d6f31bdf4d16976c14812bd68e9a	PreservedSpecimen		INECOL	IEXA	IEXA-Hy-224	Animalia	Arthropoda	Insecta	Hymenoptera	Formicidae	Formicinae	Brachymyrmex depilis Emery, 1893	19.4331	-96.9651	WGS84		3	2004-06-25	25	6	2004	L. Quiroz	J. E. Valenzuela | L. Quiroz | D. L. Martinez	Very high human impact	Mexico	VERACRUZ	Cafetal 'onza'
urn:catalog:INECOL:IEXA:IEXA-Hy-475:979087985842cd4f76c8bef5b7a6b91e	PreservedSpecimen		INECOL	IEXA	IEXA-Hy-475	Animalia	Arthropoda	Insecta	Hymenoptera	Formicidae	Myrmicinae	Cephalotes multispinosus (Norton, 1868)	19.4356	-96.8986	WGS84		10	2006-09-26	26	9	2006	L. Quiroz	C. Tlapanco | J. E. Valenzuela	Very high human impact	Mexico	VERACRUZ	Finca 'El Zopilote'
urn:catalog:INECOL:IEXA:IEXA-Hy-1629:ea10dc7ede5ff61e17397ed4ba23cb41	PreservedSpecimen		INECOL	IEXA	IEXA-Hy-1629	Animalia	Arthropoda	Insecta	Hymenoptera	Formicidae	Ponerinae	Neoponera apicalis (Latreille, 1802)	20.8208	-98.7292	WGS84		5	1981-07-28	28	7	1981	L. Quiroz	L. Quiroz	High human impact	Mexico	HIDALGO	Otongo
urn:catalog:INECOL:IEXA:IEXA-Hy-33:65ca0412f1990daa4b38ea157879fdce	PreservedSpecimen		INECOL	IEXA	IEXA-Hy-33	Animalia	Arthropoda	Insecta	Hymenoptera	Formicidae	Formicinae	Camponotus sericeiventris (Guerin-Meneville, 1838)	19.4336	-96.8756	WGS84		20	2006-08-15	15	8	2006	L. Quiroz	J. E. Valenzuela | C. Tlapanco	Very high human impact	Mexico	VERACRUZ	Finca 'Armand'
urn:catalog:INECOL:IEXA:IEXA-Hy-1329:ed0d5af070f6d8d0bc64831c9d89a7dd	PreservedSpecimen		INECOL	IEXA	IEXA-Hy-1329	Animalia	Arthropoda	Insecta	Hymenoptera	Formicidae	Ponerinae	Ponera pennsylvanica Buckley, 1866	19.3872	-97.0853	WGS84		1	2012-05-02	2	5	2012	G. R. Perez	F. Escobar | F. Alvarado	Low human impact	Mexico	VERACRUZ	Ripario: Tlalchy
urn:catalog:INECOL:IEXA:IEXA-Hy-591:b9ac36754af6b75c57e4ce238a215a48	PreservedSpecimen		INECOL	IEXA	IEXA-Hy-591	Animalia	Arthropoda	Insecta	Hymenoptera	Formicidae	Ponerinae	Hypoponera opacior (Forel, 1893)	19.2061	-96.8844	WGS84		2	2004-09-29	29	9	2004	L. Quiroz	J. A. Gomez | D. L. Martinez | J. E. Valenzuela	Very high human impact	Mexico	VERACRUZ	(DLVSE) Cafetal
urn:catalog:INECOL:IEXA:IEXA-Hy-604:f1fbb71d57ef3063acf0250671bd55b3	PreservedSpecimen		INECOL	IEXA	IEXA-Hy-604	Animalia	Arthropoda	Insecta	Hymenoptera	Formicidae	Ponerinae	Neoponera carinulata (Roger, 1861)	19.204	-96.8816	WGS84		1	2005-04-29	29	4	2005	L. Quiroz	T. E. Martinez | L. Quiroz	Very high human impact	Mexico	VERACRUZ	Cafetal 'Vequia Bajo Monte'
urn:catalog:INECOL:IEXA:IEXA-Hy-93:8cea6f7a61c750ad78ad831f33b2f50a	PreservedSpecimen		INECOL	IEXA	IEXA-Hy-93	Animalia	Arthropoda	Insecta	Hymenoptera	Formicidae	Formicinae	Camponotus brettesi Forel, 1899	19.055	-96.9444	WGS84		3	2006-11-15	15	11	2006	L. Quiroz	C. Tlapanco | J. E. Valenzuela	Very high human impact	Mexico	VERACRUZ	Finca 'El Cerrito'
urn:catalog:INECOL:IEXA:IEXA-Hy-1210:d6c989080eae0461dbf60a75807cead9	PreservedSpecimen		INECOL	IEXA	IEXA-Hy-1210	Animalia	Arthropoda	Insecta	Hymenoptera	Formicidae	Dorylinae	Neivamyrmex fuscipennis (Smith, 1942)	18.9307	-99.2325	WGS84		1	1999-07		7	1999	L. Quiroz	L. Quiroz	Very high human impact	Mexico	MORELOS	Cuernavaca
urn:catalog:INECOL:IEXA:IEXA-Hy-1581:785ed3a219d3a49b4c178ee133ca9404	PreservedSpecimen		INECOL	IEXA	IEXA-Hy-1581	Animalia	Arthropoda	Insecta	Hymenoptera	Formicidae	Pseudomyrmecinae	Pseudomyrmex cubaensis (Forel, 1901)	18.4402	-99.0249	WGS84		1	2000-05-09	9	5	2000	L. Quiroz	L. Quiroz	Very high human impact	Mexico	MORELOS	Huautla
urn:catalog:INECOL:IEXA:IEXA-Hy-132:136d07f0ae691b4d3f2f00368d04a37f	PreservedSpecimen		INECOL	IEXA	IEXA-Hy-132	Animalia	Arthropoda	Insecta	Hymenoptera	Formicidae	Myrmicinae	Solenopsis geminata (Fabricius, 1804)	19.4606	-96.9961	WGS84		2	2005-05-26	26	5	2005	L. Quiroz	L. Quiroz	High human impact	Mexico	VERACRUZ	'Bosque Mesofilo Mascota'
urn:catalog:INECOL:IEXA:IEXA-Hy-1042:eb26ed417a8dc27ada5beb36465dc91a	PreservedSpecimen		INECOL	IEXA	IEXA-Hy-1042	Animalia	Arthropoda	Insecta	Hymenoptera	Formicidae	Ectatomminae	Gnamptogenys strigata (Norton, 1868)	18.5856	-95.077	WGS84		1	2001-07-07	7	7	2001	L. Quiroz	J. E. Valenzuela	Medium human impact	Mexico	VERACRUZ	Estacion Biologica de los Tuxtlas
urn:catalog:INECOL:IEXA:IEXA-Hy-1152:7b7072cd17bfb5b51fd39a3e3e9603a9	PreservedSpecimen		INECOL	IEXA	IEXA-Hy-1152	Animalia	Arthropoda	Insecta	Hymenoptera	Formicidae	Dolichoderinae	Dorymyrmex insanus (Buckley, 1866)	19.3303	-98.2181	WGS84		2	2013-10-14	14	10	2013	L. Quiroz	M. E. Galindo	Very high human impact	Mexico	TLAXCALA	Tlaxcala
urn:catalog:INECOL:IEXA:IEXA-Hy-327:326003caf12fcb9dc435b95297a9e603	PreservedSpecimen		INECOL	IEXA	IEXA-Hy-327	Animalia	Arthropoda	Insecta	Hymenoptera	Formicidae	Dolichoderinae	Dorymyrmex bicolor Wheeler, 1906	19.4336	-96.8756	WGS84		2	2006-08-15	15	8	2006	L. Quiroz	J. A. Gomez | D. L. Martinez	Very high human impact	Mexico	VERACRUZ	Finca 'Armand'
urn:catalog:INECOL:IEXA:IEXA-Hy-1746:033dc7242031e3e6e66dc2be25f51875	PreservedSpecimen		INECOL	IEXA	IEXA-Hy-1746	Animalia	Arthropoda	Insecta	Hymenoptera	Formicidae	Ponerinae	Odontomachus yucatecus Brown, 1976	14.9736	-92.155	WGS84		1	1997-07-30	30	7	1997	L. Quiroz	A. Garcia	Very high human impact	Mexico	CHIAPAS	Rosario Izapa
urn:catalog:INECOL:IEXA:IEXA-Hy-1133:bf2495d80d05b088a1fb3edf32751c79	PreservedSpecimen		INECOL	IEXA	IEXA-Hy-1133	Animalia	Arthropoda	Insecta	Hymenoptera	Formicidae	Myrmicinae	Stenamma pelophilum Branstetter, 2013	19.1897	-96.9864	WGS84		3	2004-05-25	25	5	2004	M. G. Branstetter	J. E. Valenzuela | D. L. Martinez	High human impact	Mexico	VERACRUZ	'Bosque Mesofilo Canadas'
urn:catalog:INECOL:IEXA:IEXA-Hy-1744:711e3a4a56c35e8bd48450c4c8f9bf6f	PreservedSpecimen		INECOL	IEXA	IEXA-Hy-1744	Animalia	Arthropoda	Insecta	Hymenoptera	Formicidae	Ponerinae	Odontomachus chelifer (Latreille, 1802)	20.7856	-98.7292	WGS84		3	1981-09-27	27	9	1981	L. Quiroz	M. A. MORON | R. TERRON	Very high human impact	Mexico	HIDALGO	Otongo
urn:catalog:INECOL:IEXA:IEXA-Hy-607:745ca97a27fceb12b33527e719ddda4e	PreservedSpecimen		INECOL	IEXA	IEXA-Hy-607	Animalia	Arthropoda	Insecta	Hymenoptera	Formicidae	Ponerinae	Neoponera verenae Forel, 1922	19.055	-96.9444	WGS84		1	2006-11-17	17	11	2006	L. Quiroz	D. L. Martinez | R. Arce	Very high human impact	Mexico	VERACRUZ	Finca 'El Cerrito'
urn:catalog:INECOL:IEXA:IEXA-Hy-1301:7480b356214c775cece10b0e29b4382a	PreservedSpecimen		INECOL	IEXA	IEXA-Hy-1301	Animalia	Arthropoda	Insecta	Hymenoptera	Formicidae	Myrmicinae	Stenamma connectum Branstetter, 2013	19.3872	-97.0853	WGS84		2	2011-07-18	18	7	2011	G. R. Perez	F. Escobar | F. Alvarado	Low human impact	Mexico	VERACRUZ	Ripario: Tlalchy
urn:catalog:INECOL:IEXA:IEXA-Hy-205:4884f03fcf9bae6ebc8966e0f08705d0	PreservedSpecimen		INECOL	IEXA	IEXA-Hy-205	Animalia	Arthropoda	Insecta	Hymenoptera	Formicidae	Formicinae	Nylanderia steinheili (Forel, 1893)	19.2158	-96.8853	WGS84		5	2004-09-30	30	9	2004	L. Quiroz	D. L. Martinez | L. Quiroz | J. E. Valenzuela	High human impact	Mexico	VERACRUZ	Finca cafetalera, El Mirador
urn:catalog:INECOL:IEXA:IEXA-Hy-599:b268d59f6fe873e831d502470f22e354	PreservedSpecimen		INECOL	IEXA	IEXA-Hy-599	Animalia	Arthropoda	Insecta	Hymenoptera	Formicidae	Ponerinae	Hypoponera parva (Forel, 1909)	19.4336	-96.8756	WGS84		2	2006-08-15	15	8	2006	L. Quiroz	D. L. Martinez | C. Tlapanco	Very high human impact	Mexico	VERACRUZ	Finca 'Armand'
urn:catalog:INECOL:IEXA:IEXA-Hy-1789:3a777fae042132111e3eadafc462e16b	PreservedSpecimen		INECOL	IEXA	IEXA-Hy-1789	Animalia	Arthropoda	Insecta	Hymenoptera	Formicidae	Dorylinae	Neivamyrmex cornutus Watkins, 1975	18.9759	-99.0372	WGS84		7	1989-07-08	8	7	1989	L. Quiroz	L. Quiroz	High human impact	Mexico	MORELOS	Amatlan
urn:catalog:INECOL:IEXA:IEXA-Hy-666:7b1a799ae1578d53eb7c2c9858a55373	PreservedSpecimen		INECOL	IEXA	IEXA-Hy-666	Animalia	Arthropoda	Insecta	Hymenoptera	Formicidae	Pseudomyrmecinae	Pseudomyrmex cubaensis (Forel, 1901)	19.4331	-96.9651	WGS84		3	2004-06-25	25	6	2004	L. Quiroz	J. E. Valenzuela | L. Quiroz | D. L. Martinez	Very high human impact	Mexico	VERACRUZ	Cafetal 'onza'
urn:catalog:INECOL:IEXA:IEXA-Hy-1799:2a1edf086cb799a3f90451d3dea2d1c9	PreservedSpecimen		INECOL	IEXA	IEXA-Hy-1799	Animalia	Arthropoda	Insecta	Hymenoptera	Formicidae	Dorylinae	Neivamyrmex impudens (Mann, 1922)	18.9848	-99.032	WGS84		1	1991-02-02	2	2	1991	L. Quiroz	L. Quiroz	Low human impact	Mexico	MORELOS	Tepoztlan
urn:catalog:INECOL:IEXA:IEXA-Hy-584:a96a6b865141fff7e64c57d9eb904099	PreservedSpecimen		INECOL	IEXA	IEXA-Hy-584	Animalia	Arthropoda	Insecta	Hymenoptera	Formicidae	Ponerinae	Hypoponera opacior (Forel, 1893)	19.4331	-96.9651	WGS84		3	2004-06-25	25	6	2004	L. Quiroz	J. E. Valenzuela | L. Quiroz | D. L. Martinez	Very high human impact	Mexico	VERACRUZ	Cafetal 'onza'
urn:catalog:INECOL:IEXA:IEXA-Hy-1918:cf0cc4f6756461348214ecca1c914943	PreservedSpecimen		INECOL	IEXA	IEXA-Hy-1918	Animalia	Arthropoda	Insecta	Hymenoptera	Formicidae	Formicinae	Camponotus conspicuus (Smith, 1858)	18.8631	-100.45	WGS84		4	1997-09-18	18	9	1997	G. R. Perez	A. MORALES	Low human impact	Mexico	MEXICO	Nanchichitla
urn:catalog:INECOL:IEXA:IEXA-Hy-852:194b63cff8072fa685f80d63a3ad46d5	PreservedSpecimen		INECOL	IEXA	IEXA-Hy-852	Animalia	Arthropoda	Insecta	Hymenoptera	Formicidae	Ponerinae	Neoponera unidentata (Mayr, 1862)	18.8228	-97.005	WGS84		1	2014-04-15	15	4	2014	G. R. Perez	I. Landero	High human impact	Mexico	VERACRUZ	Campo Grande
urn:catalog:INECOL:IEXA:IEXA-Hy-1955:e886260a88a11faeb78b095b3353c255	PreservedSpecimen		INECOL	IEXA	IEXA-Hy-1955	Animalia	Arthropoda	Insecta	Hymenoptera	Formicidae	Dolichoderinae	Dolichoderus bispinosus (Olivier, 1792)	18.7319	-88.4953	WGS84		2	1984-06-19	19	6	1984	L. Quiroz	O. Canul	Low human impact	Mexico	QUINTANA ROO	Rancho El Ramonal
urn:catalog:INECOL:IEXA:IEXA-Hy-810:5091c36cb76ef4abf4aa62a00a9adbac	PreservedSpecimen		INECOL	IEXA	IEXA-Hy-810	Animalia	Arthropoda	Insecta	Hymenoptera	Formicidae	Myrmicinae	Strumigenys crementa (Bolton, 2000)	19.5117	-96.9369	WGS84		18	2007-05-01	1	5	2007	L. Quiroz	C. Tlapanco | D. L. Martinez	High human impact	Mexico	VERACRUZ	Parque Ecologico
urn:catalog:INECOL:IEXA:IEXA-Hy-1600:497016a24305b9ceaa639313f7795f30	PreservedSpecimen		INECOL	IEXA	IEXA-Hy-1600	Animalia	Arthropoda	Insecta	Hymenoptera	Formicidae	Pseudomyrmecinae	Pseudomyrmex ferrugineus (Smith, 1877)	19.5897	-96.38	WGS84		2	1992-06-27	27	6	1992	L. Quiroz	L. Quiroz	Low human impact	Mexico	VERACRUZ	La Mancha
urn:catalog:INECOL:IEXA:IEXA-Hy-318:b44d29f77599aa202b6453000fd3b1cc	PreservedSpecimen		INECOL	IEXA	IEXA-Hy-318	Animalia	Arthropoda	Insecta	Hymenoptera	Formicidae	Dolichoderinae	Azteca velox Forel, 1899	19.3814	-96.9881	WGS84		4	2004-06-25	25	6	2004	L. Quiroz	T. E. Martinez | L. Quiroz	Very high human impact	Mexico	VERACRUZ	Cafetal 'Teocelo'
urn:catalog:INECOL:IEXA:IEXA-Hy-707:c0db87651ffa233e6a9be26baaf80f65	PreservedSpecimen		INECOL	IEXA	IEXA-Hy-707	Animalia	Arthropoda	Insecta	Hymenoptera	Formicidae	Pseudomyrmecinae	Pseudomyrmex pallidus (Smith, 1855)	19.4356	-96.8986	WGS84		1	2006-09-26	26	9	2006	L. Quiroz	D. L. Martinez | R. Arce	Very high human impact	Mexico	VERACRUZ	Finca 'El Zopilote'
urn:catalog:INECOL:IEXA:IEXA-Hy-1095:07dc69bb2e1587c63d911301154a64b9	PreservedSpecimen		INECOL	IEXA	IEXA-Hy-1095	Animalia	Arthropoda	Insecta	Hymenoptera	Formicidae	Ectatomminae	Ectatomma ruidum (Roger, 1860)	19.3277	-96.6328	WGS84		2	2015-10-01	1	10	2015	L. Quiroz	A. Balderas | D. L. Martinez | R. A. Carrera | M. Amezcua | J. Baez	Very high human impact	Mexico	VERACRUZ	Carretera Apazapan-Carrizal
urn:catalog:INECOL:IEXA:IEXA-Hy-1937:7a304494af8687e6911c3f5bc61c7ce3	PreservedSpecimen		INECOL	IEXA	IEXA-Hy-1937	Animalia	Arthropoda	Insecta	Hymenoptera	Formicidae	Dolichoderinae	Dolichoderus bispinosus (Olivier, 1792)	18.585	-95.07	WGS84		6	1998-06-18	18	6	1998	L. Quiroz	L. Quiroz	High human impact	Mexico	VERACRUZ	Estacion Biologica de los Tuxtlas
urn:catalog:INECOL:IEXA:IEXA-Hy-140:399332c530e788b83a5984d3767bc68b	PreservedSpecimen		INECOL	IEXA	IEXA-Hy-140	Animalia	Arthropoda	Insecta	Hymenoptera	Formicidae	Myrmicinae	Monomorium ebeninum Forel, 1891	19.4664	-96.9342	WGS84		3	2004-07-21	21	7	2004	L. Quiroz	D. L. Martinez | L. Quiroz | J. E. Valenzuela	Very high human impact	Mexico	VERACRUZ	Cafetalera 'Monjes'
urn:catalog:INECOL:IEXA:IEXA-Hy-1470:070a004d3d3565071c72dc4f0e0c4ad9	PreservedSpecimen		INECOL	IEXA	IEXA-Hy-1470	Animalia	Arthropoda	Insecta	Hymenoptera	Formicidae	Formicinae	Camponotus atriceps (Smith, 1858)	14.9872	-92.1545	WGS84		1	1987-02-26	26	2	1987	L. Quiroz	R. De Los Santos | A. Garcia	Very high human impact	Mexico	CHIAPAS	Rancho El Carmen
urn:catalog:INECOL:IEXA:IEXA-Hy-814:b6dac899423b0528c9f405c67252cd74	PreservedSpecimen		INECOL	IEXA	IEXA-Hy-814	Animalia	Arthropoda	Insecta	Hymenoptera	Formicidae	Myrmicinae	Strumigenys brevicornis Mann, 1922	19.5183	-97.0042	WGS84		7	2008-04-18	18	4	2008	L. Quiroz	M. A. Garcia | J. E. Valenzuela | D. L. Martinez | L. Quiroz	Low human impact	Mexico	VERACRUZ	El Chivizcoyo
urn:catalog:INECOL:IEXA:IEXA-Hy-95:5d08cfeacc4b99d23b1e572741e5cec0	PreservedSpecimen		INECOL	IEXA	IEXA-Hy-95	Animalia	Arthropoda	Insecta	Hymenoptera	Formicidae	Myrmicinae	Solenopsis geminata (Fabricius, 1804)	19.4336	-96.8756	WGS84		1	2006-08-16	16	8	2006	L. Quiroz	J. A. Gomez | D. L. Martinez	Very high human impact	Mexico	VERACRUZ	Finca 'Armand'
urn:catalog:INECOL:IEXA:IEXA-Hy-1793:b63e4b88ecee0d3e4521b835f1186a4c	PreservedSpecimen		INECOL	IEXA	IEXA-Hy-1793	Animalia	Arthropoda	Insecta	Hymenoptera	Formicidae	Dorylinae	Neivamyrmex melanocephalus (Emery, 1895)	18.8575	-99.1089	WGS84		2	1989-07-14	14	7	1989	L. Quiroz	L. Quiroz	High human impact	Mexico	MORELOS	Canon Lobos
urn:catalog:INECOL:IEXA:IEXA-Hy-930:012debb39e2a352a1787b8c1bd3c0a7e	PreservedSpecimen		INECOL	IEXA	IEXA-Hy-930	Animalia	Arthropoda	Insecta	Hymenoptera	Formicidae	Myrmicinae	Pheidole punctatissima Mayr, 1870	19.3297	-96.755	WGS84		1	2014-06-02	2	6	2014	R. Lasa	R. Lasa	Very high human impact	Mexico	VERACRUZ	Jalcomulco
urn:catalog:INECOL:IEXA:IEXA-Hy-1274:d81d9e5123a43eae6599bd8930ca95c7	PreservedSpecimen		INECOL	IEXA	IEXA-Hy-1274	Animalia	Arthropoda	Insecta	Hymenoptera	Formicidae	Myrmicinae	Stenamma vexator Branstetter, 2013	19.5167	-97.0069	WGS84		7	2011-07-15	15	7	2011	G. R. Perez	F. Escobar | F. Alvarado	Low human impact	Mexico	VERACRUZ	Ripario: Tony
urn:catalog:INECOL:IEXA:IEXA-Hy-1662:34841f948c9978caa6250f7e3c91df68	PreservedSpecimen		INECOL	IEXA	IEXA-Hy-1662	Animalia	Arthropoda	Insecta	Hymenoptera	Formicidae	Ponerinae	Pachycondyla harpax (Fabricius, 1804)	19.5786	-88.0453	WGS84		3	1985-08-23	23	8	1985	L. Quiroz	O. Canul	Very high human impact	Mexico	QUINTANA ROO	Vigia Chico
urn:catalog:INECOL:IEXA:IEXA-Hy-993:76201896484070b2b5903c0975d92d1f	PreservedSpecimen		INECOL	IEXA	IEXA-Hy-993	Animalia	Arthropoda	Insecta	Hymenoptera	Formicidae	Formicinae	Brachymyrmex depilis Emery, 1893	18.8242	-97.0067	WGS84		3	2014-05-24	24	5	2014	L. Quiroz	I. Landero	High human impact	Mexico	VERACRUZ	Campo Grande
urn:catalog:INECOL:IEXA:IEXA-Hy-1571:e1681e27105d8628a146f4c1a21a0593	PreservedSpecimen		INECOL	IEXA	IEXA-Hy-1571	Animalia	Arthropoda	Insecta	Hymenoptera	Formicidae	Pseudomyrmecinae	Pseudomyrmex pallidus (Smith, 1855)	18.9673	-99.0574	WGS84		2	2001-05-11	11	5	2001	L. Quiroz	L. Quiroz	Very high human impact	Mexico	MORELOS	Tecmilco
urn:catalog:INECOL:IEXA:IEXA-Hy-43:42de7e2ce927f7a42f529c2fc373865c	PreservedSpecimen		INECOL	IEXA	IEXA-Hy-43	Animalia	Arthropoda	Insecta	Hymenoptera	Formicidae	Formicinae	Camponotus atriceps (Smith, 1858)	19.4303	-96.8819	WGS84		1	2006-08-16	16	8	2006	L. Quiroz	C. Tlapanco | J. E. Valenzuela	Very high human impact	Mexico	VERACRUZ	Finca 'Martinez'
urn:catalog:INECOL:IEXA:IEXA-Hy-1538:fdc372bf533422e60db2894c2d240d8c	PreservedSpecimen		INECOL	IEXA	IEXA-Hy-1538	Animalia	Arthropoda	Insecta	Hymenoptera	Formicidae	Pseudomyrmecinae	Pseudomyrmex gracilis (Fabricius, 1804)	18.9297	-99.2319	WGS84		1	2000-07-15	15	7	2000	L. Quiroz	L. Quiroz	Very high human impact	Mexico	MORELOS	Cuernavaca
urn:catalog:INECOL:IEXA:IEXA-Hy-7:ce6f9fd7475b9b44986a4fea888bb4da	PreservedSpecimen		INECOL	IEXA	IEXA-Hy-7	Animalia	Arthropoda	Insecta	Hymenoptera	Formicidae	Formicinae	Camponotus piceatus Norton, 1868	19.204	-96.8816	WGS84		3	2005-04-29	29	4	2005	L. Quiroz	T. E. Martinez | L. Quiroz	Very high human impact	Mexico	VERACRUZ	Cafetal 'Vequia Bajo Monte'
urn:catalog:INECOL:IEXA:IEXA-Hy-175:42967492008ebf58272d5bdfda39e270	PreservedSpecimen		INECOL	IEXA	IEXA-Hy-175	Animalia	Arthropoda	Insecta	Hymenoptera	Formicidae	Formicinae	Nylanderia steinheili (Forel, 1893)	19.4739	-96.955	WGS84		1	2005-06-20	20	6	2005	L. Quiroz	J. E. Valenzuela | D. L. Martinez | L. Quiroz	Very high human impact	Mexico	VERACRUZ	F. Cafetalera 'La Esmeralda'
urn:catalog:INECOL:IEXA:IEXA-Hy-834:d0eb4c13da4604948ad0db24ad913200	PreservedSpecimen		INECOL	IEXA	IEXA-Hy-834	Animalia	Arthropoda	Insecta	Hymenoptera	Formicidae	Dorylinae	Labidus praedator (Smith, 1858)	18.8242	-97.0067	WGS84		1	2014-05-24	24	5	2014	G. R. Perez	I. Landero	High human impact	Mexico	VERACRUZ	Campo Grande
urn:catalog:INECOL:IEXA:IEXA-Hy-1337:9e20a1b1adf292b566e85e9588a255f2	PreservedSpecimen		INECOL	IEXA	IEXA-Hy-1337	Animalia	Arthropoda	Insecta	Hymenoptera	Formicidae	Formicinae	Camponotus substitutus Emery, 1894	22.2907	-97.8744	WGS84		2	2007-07-22	22	7	2007	L. Quiroz	L. Quiroz	Very high human impact	Mexico	TAMAULIPAS	Tampico
urn:catalog:INECOL:IEXA:IEXA-Hy-792:0a76c6efb6e0f9f667ea99c54294d7c3	PreservedSpecimen		INECOL	IEXA	IEXA-Hy-792	Animalia	Arthropoda	Insecta	Hymenoptera	Formicidae	Myrmicinae	Pheidole nubicola Wilson, 2003	19.5117	-96.9369	WGS84		3	2007-05-01	1	5	2007	L. Quiroz	D. L. Martinez | C. Tlapanco	High human impact	Mexico	VERACRUZ	Parque Ecologico
urn:catalog:INECOL:IEXA:IEXA-Hy-816:4f6b5ca6b599d23d121dabb0b6a7613f	PreservedSpecimen		INECOL	IEXA	IEXA-Hy-816	Animalia	Arthropoda	Insecta	Hymenoptera	Formicidae	Ponerinae	Leptogenys elongata (Buckley, 1866)	19.5117	-96.9369	WGS84		1	2007-05-01	1	5	2007	L. Quiroz	C. Tlapanco | D. L. Martinez	High human impact	Mexico	VERACRUZ	Parque Ecologico
urn:catalog:INECOL:IEXA:IEXA-Hy-4:f0702e049b4a7a04a36bee5e04fc6b95	PreservedSpecimen		INECOL	IEXA	IEXA-Hy-4	Animalia	Arthropoda	Insecta	Hymenoptera	Formicidae	Formicinae	Camponotus novogranadensis Mayr, 1870	19.204	-96.8816	WGS84		4	2005-04-29	29	4	2005	L. Quiroz	T. E. Martinez | L. Quiroz	Very high human impact	Mexico	VERACRUZ	Cafetal 'Vequia Bajo Monte'
urn:catalog:INECOL:IEXA:IEXA-Hy-1324:c2d75c50b86ef7637b895c22fe45baa4	PreservedSpecimen		INECOL	IEXA	IEXA-Hy-1324	Animalia	Arthropoda	Insecta	Hymenoptera	Formicidae	Ectatomminae	Gnamptogenys strigata (Norton, 1868)	19.3872	-97.0853	WGS84		2	2012-05-02	2	5	2012	G. R. Perez	F. Escobar | F. Alvarado	Low human impact	Mexico	VERACRUZ	Ripario: Tlalchy
urn:catalog:INECOL:IEXA:IEXA-Hy-805:7c61c20087b423ac93b8d7a5c211d3ca	PreservedSpecimen		INECOL	IEXA	IEXA-Hy-805	Animalia	Arthropoda	Insecta	Hymenoptera	Formicidae	Myrmicinae	Pheidole flavens Roger, 1863	19.5117	-96.9369	WGS84		6	2007-05-01	1	5	2007	L. Quiroz	C. Tlapanco | D. L. Martinez	High human impact	Mexico	VERACRUZ	Parque Ecologico
urn:catalog:INECOL:IEXA:IEXA-Hy-207:98aaf9c52b89a2dff984306aecf2714c	PreservedSpecimen		INECOL	IEXA	IEXA-Hy-207	Animalia	Arthropoda	Insecta	Hymenoptera	Formicidae	Formicinae	Nylanderia steinheili (Forel, 1893)	19.2158	-96.8853	WGS84		2	2004-09-30	30	9	2004	L. Quiroz	D. L. Martinez | L. Quiroz | J. E. Valenzuela	High human impact	Mexico	VERACRUZ	Finca cafetalera, El Mirador
urn:catalog:INECOL:IEXA:IEXA-Hy-1335:d111682288c9b264ec3d8bb1daf918af	PreservedSpecimen		INECOL	IEXA	IEXA-Hy-1335	Animalia	Arthropoda	Insecta	Hymenoptera	Formicidae	Ponerinae	Ponera pennsylvanica Buckley, 1866	19.5169	-96.9867	WGS84		1	2012-05-02	2	5	2012	G. R. Perez	F. Escobar | F. Alvarado	High human impact	Mexico	VERACRUZ	Ripario: Trucha feliz
urn:catalog:INECOL:IEXA:IEXA-Hy-1332:0a157dee83c60051b7d02c363f98ab09	PreservedSpecimen		INECOL	IEXA	IEXA-Hy-1332	Animalia	Arthropoda	Insecta	Hymenoptera	Formicidae	Ponerinae	Ponera pennsylvanica Buckley, 1866	19.3869	-97.0683	WGS84		1	2012-05-02	2	5	2012	G. R. Perez	F. Escobar | F. Alvarado	High human impact	Mexico	VERACRUZ	Ripario: Puente de Dios
urn:catalog:INECOL:IEXA:IEXA-Hy-217:6f04480bc189c0dc567c0a68f9aa6022	PreservedSpecimen		INECOL	IEXA	IEXA-Hy-217	Animalia	Arthropoda	Insecta	Hymenoptera	Formicidae	Formicinae	Nylanderia steinheili (Forel, 1893)	19.0411	-96.9125	WGS84		4	2005-09-22	22	9	2005	L. Quiroz	J. E. Valenzuela | D. L. Martinez	Very high human impact	Mexico	VERACRUZ	Finca 'El Plan'
urn:catalog:INECOL:IEXA:IEXA-Hy-52:4ed8b14424ed06cad5963eb9fc0c63e1	PreservedSpecimen		INECOL	IEXA	IEXA-Hy-52	Animalia	Arthropoda	Insecta	Hymenoptera	Formicidae	Formicinae	Camponotus novogranadensis Mayr, 1870	19.4356	-96.8986	WGS84		4	2006-09-26	26	9	2006	L. Quiroz	C. Tlapanco | J. E. Valenzuela	Very high human impact	Mexico	VERACRUZ	Finca 'El Zopilote'
urn:catalog:INECOL:IEXA:IEXA-Hy-1792:e4ecfa2684a663168d02fceae95bbcef	PreservedSpecimen		INECOL	IEXA	IEXA-Hy-1792	Animalia	Arthropoda	Insecta	Hymenoptera	Formicidae	Dorylinae	Neivamyrmex melanocephalus (Emery, 1895)	18.9853	-99.0997	WGS84		13	1989-09-03	3	9	1989	L. Quiroz	L. Quiroz	Very high human impact	Mexico	MORELOS	Ixcatepec
urn:catalog:INECOL:IEXA:IEXA-Hy-1670:1523e4253385e0567f5feeabdff01ace	PreservedSpecimen		INECOL	IEXA	IEXA-Hy-1670	Animalia	Arthropoda	Insecta	Hymenoptera	Formicidae	Ponerinae	Pachycondyla harpax (Fabricius, 1804)	19.5786	-88.0453	WGS84		2	1988-08-23	23	8	1988	L. Quiroz	O. Canul	Very high human impact	Mexico	QUINTANA ROO	Rancho 'El 24'
urn:catalog:INECOL:IEXA:IEXA-Hy-1828:a7ee9a90f436648d6142a7def56c6280	PreservedSpecimen		INECOL	IEXA	IEXA-Hy-1828	Animalia	Arthropoda	Insecta	Hymenoptera	Formicidae	Dorylinae	Neivamyrmex nigrescens (Cresson, 1872)	18.9448	-99.3093	WGS84		21	1990-07-09	9	7	1990	L. Quiroz	L. Quiroz	Very high human impact	Mexico	MORELOS	Buena Vista
urn:catalog:INECOL:IEXA:IEXA-Hy-2012:85511c33941c03fabdf502365dcba4c6	PreservedSpecimen		INECOL	IEXA	IEXA-Hy-2012	Animalia	Arthropoda	Insecta	Hymenoptera	Formicidae	Formicinae	Camponotus melinus Mackay, 1997	19.15	-99.1833	WGS84		1	1946-11-14	14	11	1946	W. P. MacKay	W. Ross	Low human impact	Mexico	DISTRITO FEDERAL	15 miS. El Guarda
urn:catalog:INECOL:IEXA:IEXA-Hy-121:59bf8d7cdef5d36800b9bd4cc69b0446	PreservedSpecimen		INECOL	IEXA	IEXA-Hy-121	Animalia	Arthropoda	Insecta	Hymenoptera	Formicidae	Myrmicinae	Solenopsis geminata (Fabricius, 1804)	19.4664	-96.9342	WGS84		6	2004-07-21	21	7	2004	L. Quiroz	D. L. Martinez | L. Quiroz | J. E. Valenzuela	Very high human impact	Mexico	VERACRUZ	Cafetalera 'Monjes'
urn:catalog:INECOL:IEXA:IEXA-Hy-1863:e2446f9112590ba1b65ea0bbd518a868	PreservedSpecimen		INECOL	IEXA	IEXA-Hy-1863	Animalia	Arthropoda	Insecta	Hymenoptera	Formicidae	Formicinae	Camponotus atriceps (Smith, 1858)	19.3196	-97.4891	WGS84		1	1992-06-20	20	6	1992	L. Quiroz	L. Quiroz	High human impact	Mexico	PUEBLA	La Mina
urn:catalog:INECOL:IEXA:IEXA-Hy-1531:f9164ae1b47619dde852a3a49e6d5dd5	PreservedSpecimen		INECOL	IEXA	IEXA-Hy-1531	Animalia	Arthropoda	Insecta	Hymenoptera	Formicidae	Pseudomyrmecinae	Pseudomyrmex gracilis (Fabricius, 1804)	19.3175	-96.7151	WGS84		1	1991-09-04	4	9	1991	L. Quiroz	L. Quiroz	Very high human impact	Mexico	VERACRUZ	Apazapan
urn:catalog:INECOL:IEXA:IEXA-Hy-866:dd026288b1cb91efa3cca55772808eff	PreservedSpecimen		INECOL	IEXA	IEXA-Hy-866	Animalia	Arthropoda	Insecta	Hymenoptera	Formicidae	Myrmicinae	Paratrachymyrmex intermedius (Forel, 1909)	19.5994	-96.3767	WGS84		4	2011-08-06	6	8	2011	L. Quiroz	M. A. Garcia | J. E. Valenzuela	Untransformed (no human impact)	Mexico	VERACRUZ	La Mancha
urn:catalog:INECOL:IEXA:IEXA-Hy-332:77cdd38b1416369a3ada8a651b7f18f8	PreservedSpecimen		INECOL	IEXA	IEXA-Hy-332	Animalia	Arthropoda	Insecta	Hymenoptera	Formicidae	Dolichoderinae	Dorymyrmex bicolor Wheeler, 1906	19.2049	-96.8882	WGS84		7	2004-06-25	25	6	2004	L. Quiroz	T. E. Martinez | L. Quiroz	Very high human impact	Mexico	VERACRUZ	Cafetal 'Vequia Estandar'
urn:catalog:INECOL:IEXA:IEXA-Hy-1014:6ab8f1f281b72c507fee35dde3aaa0e1	PreservedSpecimen		INECOL	IEXA	IEXA-Hy-1014	Animalia	Arthropoda	Insecta	Hymenoptera	Formicidae	Dolichoderinae	Dolichoderus lutosus (Smith, 1858)	19.5994	-96.3767	WGS84		4	2011-08-06	6	8	2011	G. R. Perez	M. A. Garcia | J. E. Valenzuela	Untransformed (no human impact)	Mexico	VERACRUZ	La Mancha
urn:catalog:INECOL:IEXA:IEXA-Hy-849:1ccc05936aad69bbd4522a65c0b86141	PreservedSpecimen		INECOL	IEXA	IEXA-Hy-849	Animalia	Arthropoda	Insecta	Hymenoptera	Formicidae	Formicinae	Camponotus mucronatus Emery, 1890	18.8242	-97.0067	WGS84		1	2014-04-15	15	4	2014	G. R. Perez	I. Landero	High human impact	Mexico	VERACRUZ	Campo Grande
urn:catalog:INECOL:IEXA:IEXA-Hy-1367:912240173fde2211b6b477709854f7b2	PreservedSpecimen		INECOL	IEXA	IEXA-Hy-1367	Animalia	Arthropoda	Insecta	Hymenoptera	Formicidae	Formicinae	Camponotus novogranadensis Mayr, 1870	18.7319	-88.4953	WGS84		3	1985-08-23	23	8	1985	W. P. MacKay	O. Canul	Low human impact	Mexico	QUINTANA ROO	Rancho El Ramonal
urn:catalog:INECOL:IEXA:IEXA-Hy-1260:d3509967a5ec005a3df0faf067558727	PreservedSpecimen		INECOL	IEXA	IEXA-Hy-1260	Animalia	Arthropoda	Insecta	Hymenoptera	Formicidae	Dolichoderinae	Liometopum apiculatum Mayr, 1870	21.1537	-101.2272	WGS84		12	1995-08-29	29	8	1995	G. R. Perez	R. Cano | L. Delgado	Low human impact	Mexico	GUANAJUATO	La Piedra Sentada, Sierra de Santa Rosa
urn:catalog:INECOL:IEXA:IEXA-Hy-947:4d2b6c6a66a97a3a239eb5a919a02847	PreservedSpecimen		INECOL	IEXA	IEXA-Hy-947	Animalia	Arthropoda	Insecta	Hymenoptera	Formicidae	Myrmicinae	Cephalotes scutulatus (Smith, 1867)	19.3264	-96.7228	WGS84		5	2014-05-01	1	5	2014	G. R. Perez	R. Lasa	Very high human impact	Mexico	VERACRUZ	Apazapan
urn:catalog:INECOL:IEXA:IEXA-Hy-1785:87a8fa3a97232f1e3b0670baa8b11ad5	PreservedSpecimen		INECOL	IEXA	IEXA-Hy-1785	Animalia	Arthropoda	Insecta	Hymenoptera	Formicidae	Dorylinae	Labidus coecus (Latreille, 1802)	18.9848	-99.032	WGS84		1	1989-06-21	21	6	1989	L. Quiroz	L. Quiroz	Low human impact	Mexico	MORELOS	Tepoztlan
urn:catalog:INECOL:IEXA:IEXA-Hy-967:55962eb79b51066aa6e0af42e685f666	PreservedSpecimen		INECOL	IEXA	IEXA-Hy-967	Animalia	Arthropoda	Insecta	Hymenoptera	Formicidae	Myrmicinae	Pheidole punctatissima Mayr, 1870	18.8269	-97.0086	WGS84		3	2012-03-15	15	3	2012	D. L. Martinez	I. Landero | M. A. Garcia	Very high human impact	Mexico	VERACRUZ	Campo Grande
urn:catalog:INECOL:IEXA:IEXA-Hy-1114:a15e4d33422962f109e6590d613e814b	PreservedSpecimen		INECOL	IEXA	IEXA-Hy-1114	Animalia	Arthropoda	Insecta	Hymenoptera	Formicidae	Pseudomyrmecinae	Pseudomyrmex gracilis (Fabricius, 1804)	19.3335	-96.742	WGS84		1	2015-10-01	1	10	2015	L. Quiroz	A. Balderas | D. L. Martinez | R. A. Carrera | M. Amezcua | J. Baez	Very high human impact	Mexico	VERACRUZ	El molino
urn:catalog:INECOL:IEXA:IEXA-Hy-255:e4d21ad8dacfa69161d8fbaed17e250b	PreservedSpecimen		INECOL	IEXA	IEXA-Hy-255	Animalia	Arthropoda	Insecta	Hymenoptera	Formicidae	Formicinae	Brachymyrmex musculus Forel, 1899	19.4303	-96.8819	WGS84		6	2006-08-18	18	8	2006	L. Quiroz	D. L. Martinez | C. Tlapanco	Very high human impact	Mexico	VERACRUZ	Finca 'Martinez'
urn:catalog:INECOL:IEXA:IEXA-Hy-739:858bda7a9cbfb395df7ea0d5c09313b0	PreservedSpecimen		INECOL	IEXA	IEXA-Hy-739	Animalia	Arthropoda	Insecta	Hymenoptera	Formicidae	Formicinae	Camponotus atriceps (Smith, 1858)	19.5117	-96.9369	WGS84		2	2007-05-01	1	5	2007	L. Quiroz	D. L. Martinez | C. Tlapanco	High human impact	Mexico	VERACRUZ	Parque Ecologico
urn:catalog:INECOL:IEXA:IEXA-Hy-497:03ed1a80f7423733cd80a20ba0f9459f	PreservedSpecimen		INECOL	IEXA	IEXA-Hy-497	Animalia	Arthropoda	Insecta	Hymenoptera	Formicidae	Myrmicinae	Octostruma balzani (Emery, 1894)	19.4356	-96.8986	WGS84		6	2006-09-26	26	9	2006	L. Quiroz	D. L. Martinez | C. Tlapanco	Very high human impact	Mexico	VERACRUZ	Finca 'El Zopilote'
urn:catalog:INECOL:IEXA:IEXA-Hy-154:89f17f2330f547ea3863c203f8680a0e	PreservedSpecimen		INECOL	IEXA	IEXA-Hy-154	Animalia	Arthropoda	Insecta	Hymenoptera	Formicidae	Myrmicinae	Monomorium ebeninum Forel, 1891	19.2049	-96.8882	WGS84		4	2004-06-25	25	6	2004	L. Quiroz	T. E. Martinez | L. Quiroz	Very high human impact	Mexico	VERACRUZ	Cafetal 'Vequia Estandar'
urn:catalog:INECOL:IEXA:IEXA-Hy-63:dbbaebeabcd12ce3299f5acf96755f71	PreservedSpecimen		INECOL	IEXA	IEXA-Hy-63	Animalia	Arthropoda	Insecta	Hymenoptera	Formicidae	Formicinae	Camponotus abscisus Roger, 1863	19.4406	-96.9475	WGS84		1	2006-09-28	28	9	2006	L. Quiroz	C. Tlapanco | J. E. Valenzuela	Very high human impact	Mexico	VERACRUZ	Finca 'Dona Cuca'
urn:catalog:INECOL:IEXA:IEXA-Hy-1537:8524dc20da27226a531a63618e0b52f5	PreservedSpecimen		INECOL	IEXA	IEXA-Hy-1537	Animalia	Arthropoda	Insecta	Hymenoptera	Formicidae	Pseudomyrmecinae	Pseudomyrmex gracilis (Fabricius, 1804)	18.9297	-99.2319	WGS84		2	2000-09		9	2000	L. Quiroz	L. Quiroz	Very high human impact	Mexico	MORELOS	Cuernavaca
urn:catalog:INECOL:IEXA:IEXA-Hy-667:2b14c2a500219294b36cdb9fc6a3d7e2	PreservedSpecimen		INECOL	IEXA	IEXA-Hy-667	Animalia	Arthropoda	Insecta	Hymenoptera	Formicidae	Pseudomyrmecinae	Pseudomyrmex cubaensis (Forel, 1901)	19.4303	-96.8819	WGS84		16	2006-08-18	18	8	2006	L. Quiroz	C. Tlapanco | J. E. Valenzuela	Very high human impact	Mexico	VERACRUZ	Finca 'Martinez'
urn:catalog:INECOL:IEXA:IEXA-Hy-757:5edf007abd12fb020b34eec1b6f4462b	PreservedSpecimen		INECOL	IEXA	IEXA-Hy-757	Animalia	Arthropoda	Insecta	Hymenoptera	Formicidae	Ectatomminae	Gnamptogenys strigata (Norton, 1868)	19.5117	-96.9369	WGS84		1	2007-05-01	1	5	2007	L. Quiroz	D. L. Martinez | C. Tlapanco	High human impact	Mexico	VERACRUZ	Parque Ecologico
urn:catalog:INECOL:IEXA:IEXA-Hy-1813:51f5970ed55f30e22e05bf3d7aa0fe45	PreservedSpecimen		INECOL	IEXA	IEXA-Hy-1813	Animalia	Arthropoda	Insecta	Hymenoptera	Formicidae	Dorylinae	Nomamyrmex esenbeckii (Westwood, 1842)	18.9781	-99.0358	WGS84		1	1990-06-21	21	6	1990	L. Quiroz	L. Quiroz	Medium human impact	Mexico	MORELOS	Amatlan
urn:catalog:INECOL:IEXA:IEXA-Hy-623:9d160bf7911d979b9216db79d3944afa	PreservedSpecimen		INECOL	IEXA	IEXA-Hy-623	Animalia	Arthropoda	Insecta	Hymenoptera	Formicidae	Ponerinae	Pachycondyla harpax (Fabricius, 1804)	19.0411	-96.9125	WGS84		2	2005-09-22	22	9	2005	L. Quiroz	J. E. Valenzuela | D. L. Martinez	Very high human impact	Mexico	VERACRUZ	Finca 'El Plan'
urn:catalog:INECOL:IEXA:IEXA-Hy-1912:63d25ba6e4e566d380df003871830a43	PreservedSpecimen		INECOL	IEXA	IEXA-Hy-1912	Animalia	Arthropoda	Insecta	Hymenoptera	Formicidae	Formicinae	Camponotus senex (Smith, 1858)	18.4194	-95.1136	WGS84		1	1993-08-02	2	8	1993	G. R. Perez	R. S.	High human impact	Mexico	VERACRUZ	Catemaco
urn:catalog:INECOL:IEXA:IEXA-Hy-268:155a9ff5abd0ee060cbce6af5411d60b	PreservedSpecimen		INECOL	IEXA	IEXA-Hy-268	Animalia	Arthropoda	Insecta	Hymenoptera	Formicidae	Formicinae	Brachymyrmex musculus Forel, 1899	19.2061	-96.8844	WGS84		6	2004-09-29	29	9	2004	L. Quiroz	D. L. Martinez | L. Quiroz | J. E. Valenzuela	Very high human impact	Mexico	VERACRUZ	(DLVSE) Cafetal
urn:catalog:INECOL:IEXA:IEXA-Hy-230:17e6c23c833f57dfdebb747bfc38cd49	PreservedSpecimen		INECOL	IEXA	IEXA-Hy-230	Animalia	Arthropoda	Insecta	Hymenoptera	Formicidae	Formicinae	Brachymyrmex depilis Emery, 1893	19.4356	-96.8986	WGS84		1	2006-09-27	27	9	2006	L. Quiroz	R. Arce | D. L. Martinez	Very high human impact	Mexico	VERACRUZ	Finca 'El Zopilote'
urn:catalog:INECOL:IEXA:IEXA-Hy-1718:bbe08fd290b1369f8857d7da205f9bdc	PreservedSpecimen		INECOL	IEXA	IEXA-Hy-1718	Animalia	Arthropoda	Insecta	Hymenoptera	Formicidae	Ponerinae	Odontomachus laticeps Roger, 1861	18.7572	-98.9838	WGS84		1	1989-06		6	1989	L. Quiroz	L. Quiroz	Very high human impact	Mexico	MORELOS	Villa de Ayala
urn:catalog:INECOL:IEXA:IEXA-Hy-1630:08970216783fc2fc9a231bd7844045a2	PreservedSpecimen		INECOL	IEXA	IEXA-Hy-1630	Animalia	Arthropoda	Insecta	Hymenoptera	Formicidae	Ponerinae	Neoponera apicalis (Latreille, 1802)	20.8208	-98.7292	WGS84		1	1981-09-27	27	9	1981	L. Quiroz	L. Quiroz	High human impact	Mexico	HIDALGO	Otongo
urn:catalog:INECOL:IEXA:IEXA-Hy-1849:380fae4c17dd6ee805f9bbe357608999	PreservedSpecimen		INECOL	IEXA	IEXA-Hy-1849	Animalia	Arthropoda	Insecta	Hymenoptera	Formicidae	Formicinae	Camponotus picipes (Olivier, 1792)	19.3196	-97.4891	WGS84		2	1992-03-19	19	3	1992	L. Quiroz	L. Quiroz	High human impact	Mexico	PUEBLA	La Mina
urn:catalog:INECOL:IEXA:IEXA-Hy-1469:03568fe46c0e577e3bdcd78aa9ba2f4c	PreservedSpecimen		INECOL	IEXA	IEXA-Hy-1469	Animalia	Arthropoda	Insecta	Hymenoptera	Formicidae	Formicinae	Camponotus atriceps (Smith, 1858)	23.3961	-105.9368	WGS84		1	1994-06-11	11	6	1994	L. Quiroz	G. NOGUEIRA	High human impact	Mexico	SINALOA	Copala
urn:catalog:INECOL:IEXA:IEXA-Hy-45:72059c6de3b1fb5d9e7e9ce0f4013f28	PreservedSpecimen		INECOL	IEXA	IEXA-Hy-45	Animalia	Arthropoda	Insecta	Hymenoptera	Formicidae	Formicinae	Camponotus sericeiventris (Guerin-Meneville, 1838)	19.4321	-96.9506	WGS84		1	2006-03-08	8	3	2006	L. Quiroz	J. A. Gomez | D. L. Martinez | J. E. Valenzuela	Very high human impact	Mexico	VERACRUZ	Finca 'Martin Aluja'
urn:catalog:INECOL:IEXA:IEXA-Hy-1947:0236f0287f69d37d7853820808c441e5	PreservedSpecimen		INECOL	IEXA	IEXA-Hy-1947	Animalia	Arthropoda	Insecta	Hymenoptera	Formicidae	Dolichoderinae	Dolichoderus bispinosus (Olivier, 1792)	16.1178	-90.9242	WGS84		1	1984-10		10	1984	L. Quiroz	C. Deloya	Medium human impact	Mexico	CHIAPAS	Boca de Chajul
urn:catalog:INECOL:IEXA:IEXA-Hy- 1618:e3c73a7e65ff0cd7c0bc2655b59f0e71	PreservedSpecimen		INECOL	IEXA	IEXA-Hy- 1618	Animalia	Arthropoda	Insecta	Hymenoptera	Formicidae	Ponerinae	Neoponera unidentata (Mayr, 1862)	18.586	-95.0756	WGS84		1	1992-08-28	28	8	1992	L. Quiroz	L. Quiroz	High human impact	Mexico	VERACRUZ	Estacion Biologica de los Tuxtlas
urn:catalog:INECOL:IEXA:IEXA-Hy-474:a811f4c934e0c6c6266a2f3aaafb744c	PreservedSpecimen		INECOL	IEXA	IEXA-Hy-474	Animalia	Arthropoda	Insecta	Hymenoptera	Formicidae	Myrmicinae	Cephalotes multispinosus (Norton, 1868)	19.4356	-96.8986	WGS84		1	2006-09-26	26	9	2006	L. Quiroz	D. L. Martinez | R. Arce	Very high human impact	Mexico	VERACRUZ	Finca 'El Zopilote'
urn:catalog:INECOL:IEXA:IEXA-Hy-552:2fac2df302d15321fc516ecec337343e	PreservedSpecimen		INECOL	IEXA	IEXA-Hy-552	Animalia	Arthropoda	Insecta	Hymenoptera	Formicidae	Myrmicinae	Strumigenys louisianae Roger, 1863	19.4321	-96.9506	WGS84		2	2006-03-08	8	3	2006	L. Quiroz	J. A. Gomez | D. L. Martinez | J. E. Valenzuela	Very high human impact	Mexico	VERACRUZ	Finca 'Martin Aluja'
urn:catalog:INECOL:IEXA:IEXA-Hy-1473:473c189889d3d28f751fee04b23a9f6d	PreservedSpecimen		INECOL	IEXA	IEXA-Hy-1473	Animalia	Arthropoda	Insecta	Hymenoptera	Formicidae	Myrmicinae	Cephalotes multispinosus (Norton, 1868)	19.589	-96.8382	WGS84		2	2015-12-12	12	12	2015	L. Quiroz	L. Delgado	Very high human impact	Mexico	VERACRUZ	San Antonio Paso del Toro
urn:catalog:INECOL:IEXA:IEXA-Hy-908:7ca4a3b4fc87149e73e7e0c364d42b1b	PreservedSpecimen		INECOL	IEXA	IEXA-Hy-908	Animalia	Arthropoda	Insecta	Hymenoptera	Formicidae	Myrmicinae	Cyphomyrmex rimosus (Spinola, 1851)	19.6008	-96.3842	WGS84		2	2014-11-21	21	11	2014	L. Quiroz	M. A. Garcia | J. E. Valenzuela	Medium human impact	Mexico	VERACRUZ	La Mancha
urn:catalog:INECOL:IEXA:IEXA-Hy-389:0892d72d42bf7e731c5a75f29971023c	PreservedSpecimen		INECOL	IEXA	IEXA-Hy-389	Animalia	Arthropoda	Insecta	Hymenoptera	Formicidae	Myrmicinae	Crematogaster sumichrasti Mayr, 1870	19.4664	-96.9342	WGS84		1	2004-07-21	21	7	2004	L. Quiroz	D. L. Martinez | L. Quiroz | J. E. Valenzuela	Very high human impact	Mexico	VERACRUZ	Cafetalera 'Monjes'
urn:catalog:INECOL:IEXA:IEXA-Hy-1811:a06132f09122d5d0a25fad162547994a	PreservedSpecimen		INECOL	IEXA	IEXA-Hy-1811	Animalia	Arthropoda	Insecta	Hymenoptera	Formicidae	Dorylinae	Nomamyrmex esenbeckii (Westwood, 1842)	18.9786	-99.2429	WGS84		27	1992-08-20	20	8	1992	L. Quiroz	P. Galindo	Very high human impact	Mexico	MORELOS	Chamilpa UAEM
urn:catalog:INECOL:IEXA:IEXA-Hy-69:0d5d39cb5d43ce51464756d120d91324	PreservedSpecimen		INECOL	IEXA	IEXA-Hy-69	Animalia	Arthropoda	Insecta	Hymenoptera	Formicidae	Formicinae	Camponotus brettesi Forel, 1899	19.4321	-96.9506	WGS84		2	2006-03-08	8	3	2006	L. Quiroz	J. A. Gomez | D. L. Martinez | J. E. Valenzuela	Very high human impact	Mexico	VERACRUZ	Finca 'Martin Aluja'
urn:catalog:INECOL:IEXA:IEXA-Hy-344:ccd64d96a8b24d16c386310003237d27	PreservedSpecimen		INECOL	IEXA	IEXA-Hy-344	Animalia	Arthropoda	Insecta	Hymenoptera	Formicidae	Dolichoderinae	Tapinoma litorale Wheeler, 1905	19.4356	-96.8986	WGS84		3	2006-09-26	26	9	2006	L. Quiroz	D. L. Martinez | R. Arce	Very high human impact	Mexico	VERACRUZ	Finca 'El Zopilote'
urn:catalog:INECOL:IEXA:IEXA-Hy-678:49b0dc404ce39037fba4c90e27a14e1e	PreservedSpecimen		INECOL	IEXA	IEXA-Hy-678	Animalia	Arthropoda	Insecta	Hymenoptera	Formicidae	Pseudomyrmecinae	Pseudomyrmex ejectus (Smith, 1858)	19.4303	-96.8819	WGS84		1	2006-08-18	18	8	2006	L. Quiroz	C. Tlapanco | J. E. Valenzuela	Very high human impact	Mexico	VERACRUZ	Finca 'Martinez'
urn:catalog:INECOL:IEXA:IEXA-Hy-117:6dabd3f3dfa04ba52e6ae023c350c70c	PreservedSpecimen		INECOL	IEXA	IEXA-Hy-117	Animalia	Arthropoda	Insecta	Hymenoptera	Formicidae	Myrmicinae	Solenopsis geminata (Fabricius, 1804)	19.4331	-96.9651	WGS84		15	2004-06-25	25	6	2004	L. Quiroz	J. E. Valenzuela | L. Quiroz | D. L. Martinez	Very high human impact	Mexico	VERACRUZ	Cafetal 'onza'
urn:catalog:INECOL:IEXA:IEXA-Hy-1675:6ec974d1ffedfa385ce7e7a7c245c5a0	PreservedSpecimen		INECOL	IEXA	IEXA-Hy-1675	Animalia	Arthropoda	Insecta	Hymenoptera	Formicidae	Ponerinae	Neoponera apicalis (Latreille, 1802)	19.3206	-96.7181	WGS84		1	1991-04-25	25	4	1991	L. Quiroz	L. Quiroz	Very high human impact	Mexico	VERACRUZ	Apazapan
urn:catalog:INECOL:IEXA:IEXA-Hy-1413:f61f21eb5380a621fdee581f09750700	PreservedSpecimen		INECOL	IEXA	IEXA-Hy-1413	Animalia	Arthropoda	Insecta	Hymenoptera	Formicidae	Dorylinae	Labidus praedator (Smith, 1858)	18.5857	-95.0752	WGS84		64	1992-06-27	27	6	1992	L. Quiroz	L. Quiroz	High human impact	Mexico	VERACRUZ	Estacion Biologica de los Tuxtlas
urn:catalog:INECOL:IEXA:IEXA-Hy-1544:cb9597b209dbaca6da17a1df7686abae	PreservedSpecimen		INECOL	IEXA	IEXA-Hy-1544	Animalia	Arthropoda	Insecta	Hymenoptera	Formicidae	Pseudomyrmecinae	Pseudomyrmex gracilis (Fabricius, 1804)	18.7295	-99.113	WGS84		1	1988-02-02	2	2	1988	L. Quiroz	A. Burgos	Very high human impact	Mexico	MORELOS	Las Estacas
urn:catalog:INECOL:IEXA:IEXA-Hy-1958:c5f65324f557654b32a11ec8d65a74e1	PreservedSpecimen		INECOL	IEXA	IEXA-Hy-1958	Animalia	Arthropoda	Insecta	Hymenoptera	Formicidae	Dolichoderinae	Dorymyrmex bicolor Wheeler, 1906	18.585	-95.07	WGS84		1	1992-09-28	28	9	1992	L. Quiroz	L. Quiroz	High human impact	Mexico	VERACRUZ	Estacion Biologica de los Tuxtlas
urn:catalog:INECOL:IEXA:IEXA-Hy-1119:85e3db39210895cc3d14ca305e5ae316	PreservedSpecimen		INECOL	IEXA	IEXA-Hy-1119	Animalia	Arthropoda	Insecta	Hymenoptera	Formicidae	Myrmicinae	Solenopsis geminata (Fabricius, 1804)	19.4857	-96.348	WGS84		3	2015-09-29	29	9	2015	L. Quiroz	A. Balderas | D. L. Martinez | C. L. Franceschy | J. Baez	High human impact	Mexico	VERACRUZ	Paso de Dona Juana
urn:catalog:INECOL:IEXA:IEXA-Hy-516:2e6e39d7bad3f72144b8970d60eee1dc	PreservedSpecimen		INECOL	IEXA	IEXA-Hy-516	Animalia	Arthropoda	Insecta	Hymenoptera	Formicidae	Myrmicinae	Procryptocerus scabriusculus Forel, 1899	19.4356	-96.8986	WGS84		2	2006-09-26	26	9	2006	L. Quiroz	C. Tlapanco | J. E. Valenzuela	Very high human impact	Mexico	VERACRUZ	Finca 'El Zopilote'
urn:catalog:INECOL:IEXA:IEXA-Hy-114:9c10932fbec2ff9d86b2dbfc86b867b2	PreservedSpecimen		INECOL	IEXA	IEXA-Hy-114	Animalia	Arthropoda	Insecta	Hymenoptera	Formicidae	Myrmicinae	Solenopsis geminata (Fabricius, 1804)	19.3814	-96.9881	WGS84		2	2004-06-25	25	6	2004	L. Quiroz	J. E. Valenzuela | D. L. Martinez	Very high human impact	Mexico	VERACRUZ	Cafetal 'Teocelo'
urn:catalog:INECOL:IEXA:IEXA-Hy-600:ad6db5b7cedb58a12a5821eb417d8596	PreservedSpecimen		INECOL	IEXA	IEXA-Hy-600	Animalia	Arthropoda	Insecta	Hymenoptera	Formicidae	Ponerinae	Hypoponera parva (Forel, 1909)	19.0411	-96.9125	WGS84		1	2005-09-22	22	9	2005	L. Quiroz	J. E. Valenzuela | D. L. Martinez	Very high human impact	Mexico	VERACRUZ	Finca 'El Plan'
urn:catalog:INECOL:IEXA:IEXA-Hy-1482:46a710d277f788b47b2573a4bc6005bb	PreservedSpecimen		INECOL	IEXA	IEXA-Hy-1482	Animalia	Arthropoda	Insecta	Hymenoptera	Formicidae	Formicinae	Camponotus planatus Roger, 1863	19.5934	-96.3806	WGS84		5	1992-05-06	6	5	1992	G. R. Perez	L. Quiroz	Low human impact	Mexico	VERACRUZ	El Morro de la Mancha
urn:catalog:INECOL:IEXA:IEXA-Hy-738:83b50ff50e87e81b83b0c6cadcafbc15	PreservedSpecimen		INECOL	IEXA	IEXA-Hy-738	Animalia	Arthropoda	Insecta	Hymenoptera	Formicidae	Formicinae	Camponotus atriceps (Smith, 1858)	19.5117	-96.9369	WGS84		6	2007-05-01	1	5	2007	L. Quiroz	D. L. Martinez | C. Tlapanco	High human impact	Mexico	VERACRUZ	Parque Ecologico
urn:catalog:INECOL:IEXA:IEXA-Hy-668:be606f973c5f8e6fb2be2183c15c18bd	PreservedSpecimen		INECOL	IEXA	IEXA-Hy-668	Animalia	Arthropoda	Insecta	Hymenoptera	Formicidae	Pseudomyrmecinae	Pseudomyrmex cubaensis (Forel, 1901)	19.4356	-96.8986	WGS84		9	2006-09-26	26	9	2006	L. Quiroz	C. Tlapanco | J. E. Valenzuela	Very high human impact	Mexico	VERACRUZ	Finca 'El Zopilote'
urn:catalog:INECOL:IEXA:IEXA-Hy-819:bcc8a85b4acb10a46de1b94fe82be3c5	PreservedSpecimen		INECOL	IEXA	IEXA-Hy-819	Animalia	Arthropoda	Insecta	Hymenoptera	Formicidae	Ponerinae	Ponera exotica Smith, 1962	19.5183	-97.0042	WGS84		8	2008-04-18	18	4	2008	L. Quiroz	M. A. Garcia | J. E. Valenzuela | D. L. Martinez | L. Quiroz	Low human impact	Mexico	VERACRUZ	El Chivizcoyo
urn:catalog:INECOL:IEXA:IEXA-Hy-938:db9fdf2534242ba7d29d5b383ac66d41	PreservedSpecimen		INECOL	IEXA	IEXA-Hy-938	Animalia	Arthropoda	Insecta	Hymenoptera	Formicidae	Myrmicinae	Nesomyrmex echinatinodis (Forel, 1886)	19.3378	-96.7314	WGS84		1	2014-07-07	7	7	2014	L. Quiroz	R. Lasa	High human impact	Mexico	VERACRUZ	Apazapan
urn:catalog:INECOL:IEXA:IEXA-Hy-1851:ff0f42e353853e1d80f43141a88a26cc	PreservedSpecimen		INECOL	IEXA	IEXA-Hy-1851	Animalia	Arthropoda	Insecta	Hymenoptera	Formicidae	Formicinae	Camponotus picipes (Olivier, 1792)	19.0876	-97.677	WGS84		2	1992-02-18	18	2	1992	L. Quiroz	L. Quiroz	Very high human impact	Mexico	PUEBLA	Ocotal
urn:catalog:INECOL:IEXA:IEXA-Hy-830:c5c8bc80b08400dfc006628014a63f0a	PreservedSpecimen		INECOL	IEXA	IEXA-Hy-830	Animalia	Arthropoda	Insecta	Hymenoptera	Formicidae	Myrmicinae	Crematogaster sumichrasti Mayr, 1870	18.8228	-97.005	WGS84		3	2014-06-20	20	6	2014	G. R. Perez	I. Landero	High human impact	Mexico	VERACRUZ	Campo Grande
urn:catalog:INECOL:IEXA:IEXA-Hy-366:765a9e1a7d7bb5437f2c186d5a7c2a7f	PreservedSpecimen		INECOL	IEXA	IEXA-Hy-366	Animalia	Arthropoda	Insecta	Hymenoptera	Formicidae	Ectatomminae	Gnamptogenys strigata (Norton, 1868)	19.4356	-96.8986	WGS84		1	2006-09-27	27	9	2006	L. Quiroz	R. Arce | D. L. Martinez	Very high human impact	Mexico	VERACRUZ	Finca 'El Zopilote'
urn:catalog:INECOL:IEXA:IEXA-Hy-785:74f03ee17dd0e6a0fe226bce0cbdad38	PreservedSpecimen		INECOL	IEXA	IEXA-Hy-785	Animalia	Arthropoda	Insecta	Hymenoptera	Formicidae	Myrmicinae	Pheidole xyston Wilson, 2003	19.1897	-96.9864	WGS84		1	2004-05-25	25	5	2004	G. R. Perez	J. E. Valenzuela | D. L. Martinez	High human impact	Mexico	VERACRUZ	'Bosque Mesofilo Canadas'
urn:catalog:INECOL:IEXA:IEXA-Hy-151:95dcfd467a5935fb49066dbafe00c4fe	PreservedSpecimen		INECOL	IEXA	IEXA-Hy-151	Animalia	Arthropoda	Insecta	Hymenoptera	Formicidae	Myrmicinae	Monomorium ebeninum Forel, 1891	19.4336	-96.8756	WGS84		7	2006-08-15	15	8	2006	L. Quiroz	J. A. Gomez | D. L. Martinez	Very high human impact	Mexico	VERACRUZ	Finca 'Armand'
urn:catalog:INECOL:IEXA:IEXA-Hy-1727:bb0f57135338ac82cd00d3972422a561	PreservedSpecimen		INECOL	IEXA	IEXA-Hy-1727	Animalia	Arthropoda	Insecta	Hymenoptera	Formicidae	Ponerinae	Odontomachus laticeps Roger, 1861	19.3206	-96.7181	WGS84		1	1991-05-23	23	5	1991	L. Quiroz	L. Quiroz	Very high human impact	Mexico	VERACRUZ	Apazapan
urn:catalog:INECOL:IEXA:IEXA-Hy-143:8c46264f5ecdb206786546c618d28944	PreservedSpecimen		INECOL	IEXA	IEXA-Hy-143	Animalia	Arthropoda	Insecta	Hymenoptera	Formicidae	Myrmicinae	Monomorium ebeninum Forel, 1891	19.4303	-96.8819	WGS84		18	2005-08-16	16	8	2005	L. Quiroz	C. Tlapanco | J. E. Valenzuela	Very high human impact	Mexico	VERACRUZ	Finca 'Martinez'
urn:catalog:INECOL:IEXA:IEXA-Hy-1728:b169b5174cf6112093b1cd714dec8e4d	PreservedSpecimen		INECOL	IEXA	IEXA-Hy-1728	Animalia	Arthropoda	Insecta	Hymenoptera	Formicidae	Ponerinae	Odontomachus laticeps Roger, 1861	19.3206	-96.7181	WGS84		1	1991-06-19	19	6	1991	L. Quiroz	L. Quiroz	Very high human impact	Mexico	VERACRUZ	Apazapan
urn:catalog:INECOL:IEXA:IEXA-Hy-1290:26f59aa1a9160391916b9b3450ae8354	PreservedSpecimen		INECOL	IEXA	IEXA-Hy-1290	Animalia	Arthropoda	Insecta	Hymenoptera	Formicidae	Myrmicinae	Stenamma vexator Branstetter, 2013	19.3872	-97.0853	WGS84		7	2011-07-18	18	7	2011	M. G. Branstetter	F. Escobar | F. Alvarado	Low human impact	Mexico	VERACRUZ	Ripario: Tlalchy
urn:catalog:INECOL:IEXA:IEXA-Hy-990:bbc08844f1341d1a562a16ae021fa54c	PreservedSpecimen		INECOL	IEXA	IEXA-Hy-990	Animalia	Arthropoda	Insecta	Hymenoptera	Formicidae	Formicinae	Brachymyrmex obscurior Forel, 1893	18.8228	-97.005	WGS84		2	2014-05-24	24	5	2014	L. Quiroz	I. Landero	High human impact	Mexico	VERACRUZ	Campo Grande
urn:catalog:INECOL:IEXA:IEXA-Hy-886:677ec3b49611a8064d0511c2244de9a9	PreservedSpecimen		INECOL	IEXA	IEXA-Hy-886	Animalia	Arthropoda	Insecta	Hymenoptera	Formicidae	Myrmicinae	Monomorium floricola (Jerdon, 1851)	19.5994	-96.3767	WGS84		2	2011-08-06	6	8	2011	L. Quiroz	M. A. Garcia | J. E. Valenzuela	Untransformed (no human impact)	Mexico	VERACRUZ	La Mancha
urn:catalog:INECOL:IEXA:IEXA-Hy-675:f8d6d98ae4883e9aab3dffa9ea1d6e61	PreservedSpecimen		INECOL	IEXA	IEXA-Hy-675	Animalia	Arthropoda	Insecta	Hymenoptera	Formicidae	Pseudomyrmecinae	Pseudomyrmex ejectus (Smith, 1858)	19.3814	-96.9881	WGS84		3	2004-06-25	25	6	2004	L. Quiroz	T. E. Martinez | L. Quiroz	Very high human impact	Mexico	VERACRUZ	Cafetal 'Teocelo'
urn:catalog:INECOL:IEXA:IEXA-Hy-1334:cfeb44aef45683fd4c1acbd5ea783205	PreservedSpecimen		INECOL	IEXA	IEXA-Hy-1334	Animalia	Arthropoda	Insecta	Hymenoptera	Formicidae	Ponerinae	Ponera pennsylvanica Buckley, 1866	19.4567	-97.03	WGS84		1	2012-05-02	2	5	2012	G. R. Perez	F. Escobar | F. Alvarado	Medium human impact	Mexico	VERACRUZ	Ripario: Micoxtla
urn:catalog:INECOL:IEXA:IEXA-Hy-958:42fa71caa961ff154d80f86694b1ee5f	PreservedSpecimen		INECOL	IEXA	IEXA-Hy-958	Animalia	Arthropoda	Insecta	Hymenoptera	Formicidae	Formicinae	Camponotus textor Forel, 1899	19.3297	-96.755	WGS84		1	2014-06-02	2	6	2014	G. R. Perez	R. Lasa	Very high human impact	Mexico	VERACRUZ	Jalcomulco
urn:catalog:INECOL:IEXA:IEXA-Hy-173:cee4268989387dcd8b2bd0f60c49c09e	PreservedSpecimen		INECOL	IEXA	IEXA-Hy-173	Animalia	Arthropoda	Insecta	Hymenoptera	Formicidae	Formicinae	Nylanderia steinheili (Forel, 1893)	19.4664	-96.9342	WGS84		1	2004-07-21	21	7	2004	L. Quiroz	D. L. Martinez | L. Quiroz | J. E. Valenzuela	Very high human impact	Mexico	VERACRUZ	Cafetalera 'Monjes'
urn:catalog:INECOL:IEXA:IEXA-Hy-427:73bb8c9580088445caefb5a1eef1d1c6	PreservedSpecimen		INECOL	IEXA	IEXA-Hy-427	Animalia	Arthropoda	Insecta	Hymenoptera	Formicidae	Dorylinae	Labidus coecus (Latreille, 1802)	19.4356	-96.8986	WGS84		6	2006-09-26	26	9	2006	L. Quiroz	D. L. Martinez | C. Tlapanco	Very high human impact	Mexico	VERACRUZ	Finca 'El Zopilote'
urn:catalog:INECOL:IEXA:IEXA-Hy-683:f6c9536bc85f4745ac94e2f6bac6cce3	PreservedSpecimen		INECOL	IEXA	IEXA-Hy-683	Animalia	Arthropoda	Insecta	Hymenoptera	Formicidae	Pseudomyrmecinae	Pseudomyrmex ejectus (Smith, 1858)	19.2049	-96.8882	WGS84		2	2004-06-25	25	6	2004	L. Quiroz	T. E. Martinez | L. Quiroz	Very high human impact	Mexico	VERACRUZ	Cafetal 'Vequia Estandar'
urn:catalog:INECOL:IEXA:IEXA-Hy-1116:c61c562f6404ff3b4bbfe36a137d7279	PreservedSpecimen		INECOL	IEXA	IEXA-Hy-1116	Animalia	Arthropoda	Insecta	Hymenoptera	Formicidae	Myrmicinae	Solenopsis geminata (Fabricius, 1804)	19.3335	-96.742	WGS84		3	2015-10-01	1	10	2015	L. Quiroz	A. Balderas | D. L. Martinez | R. A. Carrera | M. Amezcua | J. Baez	Very high human impact	Mexico	VERACRUZ	El molino
urn:catalog:INECOL:IEXA:IEXA-Hy-915:a40170404ac446797eb960478d81b390	PreservedSpecimen		INECOL	IEXA	IEXA-Hy-915	Animalia	Arthropoda	Insecta	Hymenoptera	Formicidae	Formicinae	Camponotus atriceps (Smith, 1858)	19.3297	-96.755	WGS84		2	2014-06-02	2	6	2014	G. R. Perez	R. Lasa	Very high human impact	Mexico	VERACRUZ	Jalcomulco
urn:catalog:INECOL:IEXA:IEXA-Hy-1106:28feb3e97bf1529f64d7959476f91741	PreservedSpecimen		INECOL	IEXA	IEXA-Hy-1106	Animalia	Arthropoda	Insecta	Hymenoptera	Formicidae	Pseudomyrmecinae	Pseudomyrmex boopis (Roger, 1863)	19.3335	-96.742	WGS84		1	2015-10-01	1	10	2015	L. Quiroz	A. Balderas | D. L. Martinez | R. A. Carrera | M. Amezcua | J. Baez	Very high human impact	Mexico	VERACRUZ	El molino
urn:catalog:INECOL:IEXA:IEXA-Hy-1985:c18e4ce5bab2a38e24ab0dde0bb28380	PreservedSpecimen		INECOL	IEXA	IEXA-Hy-1985	Animalia	Arthropoda	Insecta	Hymenoptera	Formicidae	Dolichoderinae	Dorymyrmex pyramicus (Roger, 1863)	18.5753	-99.5089	WGS84		1	1996-04-05	5	4	1996	L. Quiroz		Low human impact	Mexico	GUERRERO	Las Granadas
urn:catalog:INECOL:IEXA:IEXA-Hy-83:7f02fbc87e7dda80da52bf854d70d6de	PreservedSpecimen		INECOL	IEXA	IEXA-Hy-83	Animalia	Arthropoda	Insecta	Hymenoptera	Formicidae	Formicinae	Camponotus novogranadensis Mayr, 1870	19.2049	-96.8882	WGS84		2	2005-04-29	29	4	2005	L. Quiroz	T. E. Martinez | L. Quiroz	Very high human impact	Mexico	VERACRUZ	Cafetal 'Vequia Estandar'
urn:catalog:INECOL:IEXA:IEXA-Hy-8:db26328a36c53679932bd47fd97a5404	PreservedSpecimen		INECOL	IEXA	IEXA-Hy-8	Animalia	Arthropoda	Insecta	Hymenoptera	Formicidae	Formicinae	Camponotus striatus (Smith, 1862)	19.204	-96.8816	WGS84		1	2005-04-29	29	4	2005	L. Quiroz	T. E. Martinez | L. Quiroz	Very high human impact	Mexico	VERACRUZ	Cafetal 'Vequia Bajo Monte'
urn:catalog:INECOL:IEXA:IEXA-Hy-1667:06b8fa12cdfdbe20ff39737c1baf0e6c	PreservedSpecimen		INECOL	IEXA	IEXA-Hy-1667	Animalia	Arthropoda	Insecta	Hymenoptera	Formicidae	Ponerinae	Neoponera villosa (Fabricius, 1804)	21.27	-99.0542	WGS84		1	1997-07-16	16	7	1997	L. Quiroz	R. Novelo | L. Delgado	High human impact	Mexico	QUERETARO	Neblinas, Rio Tancuilin
urn:catalog:INECOL:IEXA:IEXA-Hy-375:54b157acb7518be18c1b1a554e51a741	PreservedSpecimen		INECOL	IEXA	IEXA-Hy-375	Animalia	Arthropoda	Insecta	Hymenoptera	Formicidae	Ectatomminae	Gnamptogenys strigata (Norton, 1868)	19.2158	-96.8853	WGS84		3	2004-09-30	30	9	2004	L. Quiroz	D. L. Martinez | L. Quiroz | J. E. Valenzuela	High human impact	Mexico	VERACRUZ	Finca cafetalera, El Mirador
urn:catalog:INECOL:IEXA:IEXA-Hy-21:63da7bae374b37965d96bf50af636aee	PreservedSpecimen		INECOL	IEXA	IEXA-Hy-21	Animalia	Arthropoda	Insecta	Hymenoptera	Formicidae	Formicinae	Camponotus atriceps (Smith, 1858)	19.4331	-96.9651	WGS84		1	2004-06-25	25	6	2004	L. Quiroz	J. E. Valenzuela | L. Quiroz | D. L. Martinez	Very high human impact	Mexico	VERACRUZ	Cafetal 'onza'
urn:catalog:INECOL:IEXA:IEXA-Hy-1603:482980125af86b62cb47fef481602e53	PreservedSpecimen		INECOL	IEXA	IEXA-Hy-1603	Animalia	Arthropoda	Insecta	Hymenoptera	Formicidae	Pseudomyrmecinae	Pseudomyrmex championi (Forel, 1899)	19.15	-96.9667	WGS84		3	1997-09-18	18	9	1997	L. Quiroz	L. Quiroz	Very high human impact	Mexico	VERACRUZ	Huatusco
urn:catalog:INECOL:IEXA:IEXA-Hy-568:dab02e11c92bd18b93ae7d2195dfd753	PreservedSpecimen		INECOL	IEXA	IEXA-Hy-568	Animalia	Arthropoda	Insecta	Hymenoptera	Formicidae	Myrmicinae	Pheidole punctatissima Mayr, 1870	19.1897	-96.9864	WGS84		1	2004-05-25	25	5	2004	L. Quiroz	J. E. Valenzuela | D. L. Martinez	High human impact	Mexico	VERACRUZ	'Bosque Mesofilo Canadas'
urn:catalog:INECOL:IEXA:IEXA-Hy-1645:77ef6610eaadeb5f2f9c4ab7f74e567e	PreservedSpecimen		INECOL	IEXA	IEXA-Hy-1645	Animalia	Arthropoda	Insecta	Hymenoptera	Formicidae	Ponerinae	Pachycondyla harpax (Fabricius, 1804)	20.8208	-98.7292	WGS84		2	1981-07-28	28	7	1981	L. Quiroz	L. Quiroz	High human impact	Mexico	HIDALGO	Otongo
urn:catalog:INECOL:IEXA:IEXA-Hy-60:fc51e83040b95f9f788b99a09e299df7	PreservedSpecimen		INECOL	IEXA	IEXA-Hy-60	Animalia	Arthropoda	Insecta	Hymenoptera	Formicidae	Formicinae	Camponotus abscisus Roger, 1863	19.4406	-96.9475	WGS84		2	2006-09-28	28	9	2006	L. Quiroz	R. Arce | D. L. Martinez	Very high human impact	Mexico	VERACRUZ	Finca 'Dona Cuca'
urn:catalog:INECOL:IEXA:IEXA-Hy-392:88138e5e4afb48d059735b5f9c84e1d8	PreservedSpecimen		INECOL	IEXA	IEXA-Hy-392	Animalia	Arthropoda	Insecta	Hymenoptera	Formicidae	Myrmicinae	Crematogaster sumichrasti Mayr, 1870	19.4303	-96.8819	WGS84		1	2006-08-16	16	8	2006	L. Quiroz	C. Tlapanco | J. E. Valenzuela	Very high human impact	Mexico	VERACRUZ	Finca 'Martinez'
urn:catalog:INECOL:IEXA:IEXA-Hy-1147:9e48a048ce270bf44c193119098765e3	PreservedSpecimen		INECOL	IEXA	IEXA-Hy-1147	Animalia	Arthropoda	Insecta	Hymenoptera	Formicidae	Myrmicinae	Pheidole deceptrix Forel, 1899	19.3314	-98.2156	WGS84		1	2013-09-14	14	9	2013	L. Quiroz	O. R. Leyva	Very high human impact	Mexico	TLAXCALA	Tizatlan
urn:catalog:INECOL:IEXA:IEXA-Hy-422:c0d7f01339a5ad00df6e52d0db5c4aeb	PreservedSpecimen		INECOL	IEXA	IEXA-Hy-422	Animalia	Arthropoda	Insecta	Hymenoptera	Formicidae	Dorylinae	Eciton burchellii (Westwood, 1842)	19.0411	-96.9125	WGS84		3	2005-09-22	22	9	2005	L. Quiroz	J. E. Valenzuela | D. L. Martinez	Very high human impact	Mexico	VERACRUZ	Finca 'El Plan'
urn:catalog:INECOL:IEXA:IEXA-Hy-137:c9344ad175558684b24cbc63788ddee8	PreservedSpecimen		INECOL	IEXA	IEXA-Hy-137	Animalia	Arthropoda	Insecta	Hymenoptera	Formicidae	Myrmicinae	Monomorium ebeninum Forel, 1891	19.4331	-96.9651	WGS84		3	2004-06-25	25	6	2004	L. Quiroz	J. E. Valenzuela | L. Quiroz | D. L. Martinez	Very high human impact	Mexico	VERACRUZ	Cafetal 'onza'
urn:catalog:INECOL:IEXA:IEXA-Hy-1954:d4b5b82445bf04f71c3706ea3cddaea2	PreservedSpecimen		INECOL	IEXA	IEXA-Hy-1954	Animalia	Arthropoda	Insecta	Hymenoptera	Formicidae	Dolichoderinae	Dolichoderus bispinosus (Olivier, 1792)	18.7142	-88.5149	WGS84		2	1985-05-10	10	5	1985	L. Quiroz	O. Canul	Untransformed (no human impact)	Mexico	QUINTANA ROO	3 km al Sur del Ramonal
urn:catalog:INECOL:IEXA:IEXA-Hy-627:9d0616bf7ce9c38f1f44d5201c5ddc84	PreservedSpecimen		INECOL	IEXA	IEXA-Hy-627	Animalia	Arthropoda	Insecta	Hymenoptera	Formicidae	Ponerinae	Pachycondyla ferruginea (Smith, 1858)	19.3814	-96.9881	WGS84		1	2004-06-25	25	6	2004	L. Quiroz	T. E. Martinez | L. Quiroz	Very high human impact	Mexico	VERACRUZ	Cafetal 'Teocelo'
urn:catalog:INECOL:IEXA:IEXA-Hy-1948:40a8c8a0b5f3553278ba58e7acbee1c6	PreservedSpecimen		INECOL	IEXA	IEXA-Hy-1948	Animalia	Arthropoda	Insecta	Hymenoptera	Formicidae	Dolichoderinae	Dolichoderus bispinosus (Olivier, 1792)	16.1178	-90.9242	WGS84		1	1984-12-12	12	12	1984	L. Quiroz	C. Deloya	Medium human impact	Mexico	CHIAPAS	Boca de Chajul
urn:catalog:INECOL:IEXA:IEXA-Hy-937:b773214977a36aa11d42ee2e7eae3cfd	PreservedSpecimen		INECOL	IEXA	IEXA-Hy-937	Animalia	Arthropoda	Insecta	Hymenoptera	Formicidae	Pseudomyrmecinae	Pseudomyrmex viduus (Smith, 1858)	19.3297	-96.755	WGS84		1	2014-06-02	2	6	2014	G. R. Perez	R. Lasa	Very high human impact	Mexico	VERACRUZ	Jalcomulco
urn:catalog:INECOL:IEXA:IEXA-Hy-274:95b6bab0f1ca3b5dbb21c9f1fedc444a	PreservedSpecimen		INECOL	IEXA	IEXA-Hy-274	Animalia	Arthropoda	Insecta	Hymenoptera	Formicidae	Myrmicinae	Adelomyrmex silvestrii (Menozzi, 1931)	19.4356	-96.8986	WGS84		1	2006-09-26	26	9	2006	L. Quiroz	D. L. Martinez | C. Tlapanco	Very high human impact	Mexico	VERACRUZ	Finca 'El Zopilote'
urn:catalog:INECOL:IEXA:IEXA-Hy-2032:a8017090afb2acabc4f4c4ef5b04b4da	PreservedSpecimen		INECOL	IEXA	IEXA-Hy-2032	Animalia	Arthropoda	Insecta	Hymenoptera	Formicidae	Ponerinae	Pachycondyla harpax (Fabricius, 1804)	18.585	-95.07	WGS84		6	1992-05-22	22	5	1992	L. Quiroz	L. Quiroz	High human impact	Mexico	VERACRUZ	Estacion Biologica de los Tuxtlas
urn:catalog:INECOL:IEXA:IEXA-Hy-1317:f977d6bd7a026bd637f73a47342c4f92	PreservedSpecimen		INECOL	IEXA	IEXA-Hy-1317	Animalia	Arthropoda	Insecta	Hymenoptera	Formicidae	Myrmicinae	Stenamma pelophilum Branstetter, 2013	19.4567	-97.03	WGS84		1	2011-07-14	14	7	2011	M. G. Branstetter	F. Escobar | F. Alvarado	Medium human impact	Mexico	VERACRUZ	Ripario: Micoxtla
urn:catalog:INECOL:IEXA:IEXA-Hy-561:2d4677abc49e9046542c8ded8f4b684a	PreservedSpecimen		INECOL	IEXA	IEXA-Hy-561	Animalia	Arthropoda	Insecta	Hymenoptera	Formicidae	Myrmicinae	Pheidole punctatissima Mayr, 1870	19.4303	-96.8819	WGS84		2	2006-08-18	18	8	2006	L. Quiroz	C. Tlapanco | J. E. Valenzuela	Very high human impact	Mexico	VERACRUZ	Finca 'Martinez'
urn:catalog:INECOL:IEXA:IEXA-Hy-694:6dc5a035c00b35258f18da581639ef28	PreservedSpecimen		INECOL	IEXA	IEXA-Hy-694	Animalia	Arthropoda	Insecta	Hymenoptera	Formicidae	Pseudomyrmecinae	Pseudomyrmex gracilis (Fabricius, 1804)	19.2049	-96.8882	WGS84		2	2004-06-25	25	6	2004	L. Quiroz	T. E. Martinez | L. Quiroz	Very high human impact	Mexico	VERACRUZ	Cafetal 'Vequia Estandar'
urn:catalog:INECOL:IEXA:IEXA-Hy-1404:580cf16affaf38fd4da73d6f03e9b726	PreservedSpecimen		INECOL	IEXA	IEXA-Hy-1404	Animalia	Arthropoda	Insecta	Hymenoptera	Formicidae	Dorylinae	Labidus praedator (Smith, 1858)	17.3987	-99.4668	WGS84		9	1987-01-19	19	1	1987	L. Quiroz	L. Delgado	Very high human impact	Mexico	GUERRERO	Palo blanco
urn:catalog:INECOL:IEXA:IEXA-Hy-1553:eb9bd254faed2410a79c8cda5c1855bf	PreservedSpecimen		INECOL	IEXA	IEXA-Hy-1553	Animalia	Arthropoda	Insecta	Hymenoptera	Formicidae	Pseudomyrmecinae	Pseudomyrmex gracilis (Fabricius, 1804)	19.6047	-96.3831	WGS84		4	2002-01-20	20	1	2002	L. Quiroz	L. Quiroz	Low human impact	Mexico	VERACRUZ	La Mancha
urn:catalog:INECOL:IEXA:IEXA-Hy-461:d61305d918ed07257e11dfd883bb234f	PreservedSpecimen		INECOL	IEXA	IEXA-Hy-461	Animalia	Arthropoda	Insecta	Hymenoptera	Formicidae	Myrmicinae	Atta cephalotes (Linnaeus, 1758)	19.2158	-96.8853	WGS84		1	2004-09-30	30	9	2004	L. Quiroz	D. L. Martinez | L. Quiroz | J. E. Valenzuela	High human impact	Mexico	VERACRUZ	Finca cafetalera, El Mirador
urn:catalog:INECOL:IEXA:IEXA-Hy-1045:34808feb1a55b8472ce3dcab6752fcde	PreservedSpecimen		INECOL	IEXA	IEXA-Hy-1045	Animalia	Arthropoda	Insecta	Hymenoptera	Formicidae	Formicinae	Camponotus novogranadensis Mayr, 1870	18.3424	-99.5392	WGS84		3	1989-06-20	20	6	1989	K. Flores	L. Delgado	Very high human impact	Mexico	GUERRERO	Iguala
urn:catalog:INECOL:IEXA:IEXA-Hy-1973:7df02d9398a8e7d107b36082e12a413c	PreservedSpecimen		INECOL	IEXA	IEXA-Hy-1973	Animalia	Arthropoda	Insecta	Hymenoptera	Formicidae	Dolichoderinae	Azteca velox Forel, 1899	18.585	-95.07	WGS84		2	1993-09-19	19	9	1993	L. Quiroz	L. Quiroz	High human impact	Mexico	VERACRUZ	Estacion Biologica de los Tuxtlas
urn:catalog:INECOL:IEXA:IEXA-Hy-307:dd2037cd1d14f43f37c0e8f53ae06f96	PreservedSpecimen		INECOL	IEXA	IEXA-Hy-307	Animalia	Arthropoda	Insecta	Hymenoptera	Formicidae	Dolichoderinae	Forelius damiani Guerrero & Fernandez, 2008	19.2061	-96.8844	WGS84		9	2004-09-29	29	9	2004	L. Quiroz	D. L. Martinez | L. Quiroz | J. E. Valenzuela	Very high human impact	Mexico	VERACRUZ	(DLVSE) Cafetal
urn:catalog:INECOL:IEXA:IEXA-Hy-1412:32de4a33aba052997bbc2f97de0ba6b4	PreservedSpecimen		INECOL	IEXA	IEXA-Hy-1412	Animalia	Arthropoda	Insecta	Hymenoptera	Formicidae	Dorylinae	Labidus praedator (Smith, 1858)	18.5857	-95.0752	WGS84		47	1992-05-21	21	5	1992	L. Quiroz	L. Quiroz	High human impact	Mexico	VERACRUZ	Estacion Biologica de los Tuxtlas
urn:catalog:INECOL:IEXA:IEXA-Hy-185:66779bdfb523417178ca4b4830d06b11	PreservedSpecimen		INECOL	IEXA	IEXA-Hy-185	Animalia	Arthropoda	Insecta	Hymenoptera	Formicidae	Formicinae	Nylanderia steinheili (Forel, 1893)	19.4356	-96.8986	WGS84		3	2006-09-27	27	9	2006	L. Quiroz	C. Tlapanco | J. E. Valenzuela	Very high human impact	Mexico	VERACRUZ	Finca 'El Zopilote'
urn:catalog:INECOL:IEXA:IEXA-Hy-189:4af5781ff6cf28125cc29a2b7c3f3363	PreservedSpecimen		INECOL	IEXA	IEXA-Hy-189	Animalia	Arthropoda	Insecta	Hymenoptera	Formicidae	Formicinae	Nylanderia steinheili (Forel, 1893)	19.4356	-96.8986	WGS84		4	2006-09-27	27	9	2006	L. Quiroz	C. Tlapanco | J. E. Valenzuela	Very high human impact	Mexico	VERACRUZ	Finca 'El Zopilote'
urn:catalog:INECOL:IEXA:IEXA-Hy-1072:7ada6665f3052a23e49f614ae5802c6e	PreservedSpecimen		INECOL	IEXA	IEXA-Hy-1072	Animalia	Arthropoda	Insecta	Hymenoptera	Formicidae	Myrmicinae	Cephalotes multispinosus (Norton, 1868)	19.3332	-96.7584	WGS84		1	2015-10-01	1	10	2015	L. Quiroz	A. Balderas | D. L. Martinez | R. A. Carrera | M. Amezcua | J. Baez	Very high human impact	Mexico	VERACRUZ	A 0.52 km NE centro de Jalcomulco
urn:catalog:INECOL:IEXA:IEXA-Hy-1356:1399f9c876f7f92ee27e2ef67d4c5bb1	PreservedSpecimen		INECOL	IEXA	IEXA-Hy-1356	Animalia	Arthropoda	Insecta	Hymenoptera	Formicidae	Formicinae	Camponotus atriceps (Smith, 1858)	18.7404	-99.157	WGS84		1	1984-08-05	5	8	1984	W. P. MacKay	C. Deloya	Medium human impact	Mexico	MORELOS	Acamilpa
urn:catalog:INECOL:IEXA:IEXA-Hy-593:69aac01d70be95fdef6f72ba0d991143	PreservedSpecimen		INECOL	IEXA	IEXA-Hy-593	Animalia	Arthropoda	Insecta	Hymenoptera	Formicidae	Ponerinae	Hypoponera nitidula (Emery, 1890)	19.204	-96.8816	WGS84		6	2005-04-29	29	4	2005	L. Quiroz	L. Quiroz	Very high human impact	Mexico	VERACRUZ	Cafetal 'Vequia Bajo Monte'
urn:catalog:INECOL:IEXA:IEXA-Hy-1047:1247c94390a01e79075a8df68392cb7e	PreservedSpecimen		INECOL	IEXA	IEXA-Hy-1047	Animalia	Arthropoda	Insecta	Hymenoptera	Formicidae	Formicinae	Camponotus novogranadensis Mayr, 1870	18.597	-99.4828	WGS84		3	1996-04-04	4	4	1996	K. Flores	M. Piso	Medium human impact	Mexico	GUERRERO	Las Granadas
urn:catalog:INECOL:IEXA:IEXA-Hy-1953:d17ff7916fca77276e2390b87c9fc301	PreservedSpecimen		INECOL	IEXA	IEXA-Hy-1953	Animalia	Arthropoda	Insecta	Hymenoptera	Formicidae	Dolichoderinae	Dolichoderus bispinosus (Olivier, 1792)	18.7142	-88.5149	WGS84		6	1985-02-11	11	2	1985	L. Quiroz	J. Camal | O. Canul	Untransformed (no human impact)	Mexico	QUINTANA ROO	3 km al Sur del Ramonal
urn:catalog:INECOL:IEXA:IEXA-Hy-1972:4675ceb5b95ecef55678eace76bf3114	PreservedSpecimen		INECOL	IEXA	IEXA-Hy-1972	Animalia	Arthropoda	Insecta	Hymenoptera	Formicidae	Dolichoderinae	Azteca velox Forel, 1899	18.585	-95.07	WGS84		2	1999-03-09	9	3	1999	L. Quiroz	E. Gonzalez	High human impact	Mexico	VERACRUZ	Estacion Biologica de los Tuxtlas
urn:catalog:INECOL:IEXA:IEXA-Hy-1195:e1cd4ddbbcc4b41e4b2795afdae2fe50	PreservedSpecimen		INECOL	IEXA	IEXA-Hy-1195	Animalia	Arthropoda	Insecta	Hymenoptera	Formicidae	Dorylinae	Labidus coecus (Latreille, 1802)	18.9504	-98.9778	WGS84		12	1982-05-02	2	5	1982	L. Quiroz	L. Quiroz	Very high human impact	Mexico	MORELOS	El Bebedero
urn:catalog:INECOL:IEXA:IEXA-Hy-1305:c9b1743a15116005782989f124b5083e	PreservedSpecimen		INECOL	IEXA	IEXA-Hy-1305	Animalia	Arthropoda	Insecta	Hymenoptera	Formicidae	Myrmicinae	Stenamma connectum Branstetter, 2013	19.4669	-97.0775	WGS84		4	2011-07-19	19	7	2011	G. R. Perez	F. Escobar | F. Alvarado	High human impact	Mexico	VERACRUZ	Ripario: Matlalapa
urn:catalog:INECOL:IEXA:IEXA-Hy-1791:3a94dd0ced4391a106b6371a6b4eea4f	PreservedSpecimen		INECOL	IEXA	IEXA-Hy-1791	Animalia	Arthropoda	Insecta	Hymenoptera	Formicidae	Dorylinae	Neivamyrmex melanocephalus (Emery, 1895)	18.7542	-99.4492	WGS84		38	1989-09-06	6	9	1989	L. Quiroz	L. Quiroz	Very high human impact	Mexico	MORELOS	Cocoyotla
urn:catalog:INECOL:IEXA:IEXA-Hy-247:4b218834154b856ce219b706c5076af0	PreservedSpecimen		INECOL	IEXA	IEXA-Hy-247	Animalia	Arthropoda	Insecta	Hymenoptera	Formicidae	Formicinae	Brachymyrmex depilis Emery, 1893	19.055	-96.9444	WGS84		6	2006-11-17	17	11	2006	L. Quiroz	J. E. Valenzuela | C. Tlapanco	Very high human impact	Mexico	VERACRUZ	Finca 'El Cerrito'
urn:catalog:INECOL:IEXA:IEXA-Hy-782:5a33aa45d636f59193eeefa50f7d048e	PreservedSpecimen		INECOL	IEXA	IEXA-Hy-782	Animalia	Arthropoda	Insecta	Hymenoptera	Formicidae	Myrmicinae	Pheidole xyston Wilson, 2003	19.4606	-96.9961	WGS84		1	2005-05-26	26	5	2005	G. R. Perez	L. Quiroz | J. E. Valenzuela	High human impact	Mexico	VERACRUZ	'Bosque Mesofilo Mascota'
urn:catalog:INECOL:IEXA:IEXA-Hy-506:bda206e5d85d6dad4c1d9b72440af367	PreservedSpecimen		INECOL	IEXA	IEXA-Hy-506	Animalia	Arthropoda	Insecta	Hymenoptera	Formicidae	Myrmicinae	Octostruma trithrix Longino, 2013	19.4303	-96.8819	WGS84		2	2006-08-18	18	8	2006	L. Quiroz	D. L. Martinez | C. Tlapanco	Very high human impact	Mexico	VERACRUZ	Finca 'Martinez'
urn:catalog:INECOL:IEXA:IEXA-Hy-811:400d57ed8e153e1de7fb9bd8c1aa6e26	PreservedSpecimen		INECOL	IEXA	IEXA-Hy-811	Animalia	Arthropoda	Insecta	Hymenoptera	Formicidae	Myrmicinae	Strumigenys crementa (Bolton, 2000)	19.3369	-97.03	WGS84		9	2008-08-24	24	8	2008	L. Quiroz	M. A. Garcia | J. E. Valenzuela	Very high human impact	Mexico	VERACRUZ	El Olmo
urn:catalog:INECOL:IEXA:IEXA-Hy-115:d89021598085f3c3cc3a4f5c4908e508	PreservedSpecimen		INECOL	IEXA	IEXA-Hy-115	Animalia	Arthropoda	Insecta	Hymenoptera	Formicidae	Myrmicinae	Solenopsis geminata (Fabricius, 1804)	19.3814	-96.9881	WGS84		20	2004-06-25	25	6	2004	L. Quiroz	J. E. Valenzuela | D. L. Martinez	Very high human impact	Mexico	VERACRUZ	Cafetal 'Teocelo'
urn:catalog:INECOL:IEXA:IEXA-Hy-425:7ba2234b5318da67de700146f2d1a8ed	PreservedSpecimen		INECOL	IEXA	IEXA-Hy-425	Animalia	Arthropoda	Insecta	Hymenoptera	Formicidae	Dorylinae	Labidus coecus (Latreille, 1802)	19.4664	-96.9342	WGS84		3	2004-07-21	21	7	2004	L. Quiroz	D. L. Martinez | L. Quiroz | J. E. Valenzuela	Very high human impact	Mexico	VERACRUZ	Cafetalera 'Monjes'
urn:catalog:INECOL:IEXA:IEXA-Hy-909:80942e2c6deee2a73a71d5384c55ac9c	PreservedSpecimen		INECOL	IEXA	IEXA-Hy-909	Animalia	Arthropoda	Insecta	Hymenoptera	Formicidae	Dolichoderinae	Dolichoderus lutosus (Smith, 1858)	19.6008	-96.3842	WGS84		1	2014-11-21	21	11	2014	G. R. Perez	M. A. Garcia | J. E. Valenzuela	Medium human impact	Mexico	VERACRUZ	La Mancha
urn:catalog:INECOL:IEXA:IEXA-Hy-933:5e1c7bf26db37ceb9f951392281717ef	PreservedSpecimen		INECOL	IEXA	IEXA-Hy-933	Animalia	Arthropoda	Insecta	Hymenoptera	Formicidae	Formicinae	Paratrechina longicornis (Latreille, 1802)	19.4472	-96.4022	WGS84		1	2014-09-15	15	9	2014	L. Quiroz	R. Lasa	Very high human impact	Mexico	VERACRUZ	Zempoala
urn:catalog:INECOL:IEXA:IEXA-Hy-1311:810145713c94785be76031d327df79fe	PreservedSpecimen		INECOL	IEXA	IEXA-Hy-1311	Animalia	Arthropoda	Insecta	Hymenoptera	Formicidae	Myrmicinae	Stenamma connectum Branstetter, 2013	19.4567	-97.03	WGS84		4	2011-07-14	14	7	2011	G. R. Perez	F. Escobar | F. Alvarado	Medium human impact	Mexico	VERACRUZ	Ripario: Micoxtla
urn:catalog:INECOL:IEXA:IEXA-Hy-223:5d0af4718e6922896afdb1543f218726	PreservedSpecimen		INECOL	IEXA	IEXA-Hy-223	Animalia	Arthropoda	Insecta	Hymenoptera	Formicidae	Formicinae	Brachymyrmex depilis Emery, 1893	19.4331	-96.9651	WGS84		5	2004-06-25	25	6	2004	L. Quiroz	T. E. Martinez | L. Quiroz	Very high human impact	Mexico	VERACRUZ	Cafetal 'onza'
urn:catalog:INECOL:IEXA:IEXA-Hy-1801:a6967479c9fa9fc2a8179b224c7bcd0b	PreservedSpecimen		INECOL	IEXA	IEXA-Hy-1801	Animalia	Arthropoda	Insecta	Hymenoptera	Formicidae	Dorylinae	Neivamyrmex graciellae (Mann, 1926)	18.9853	-99.0997	WGS84		1	1990-10-11	11	10	1990	L. Quiroz	L. Quiroz	Very high human impact	Mexico	MORELOS	Tezcal
urn:catalog:INECOL:IEXA:IEXA-Hy-1831:aeeb8380ecca9a3be9cd549dc0f5a1e0	PreservedSpecimen		INECOL	IEXA	IEXA-Hy-1831	Animalia	Arthropoda	Insecta	Hymenoptera	Formicidae	Dorylinae	Neivamyrmex cornutus Watkins, 1975	18.6408	-98.6897	WGS84		2	1990-11-05	5	11	1990	L. Quiroz	L. Quiroz	Very high human impact	Mexico	PUEBLA	Tepexco
urn:catalog:INECOL:IEXA:IEXA-Hy-267:05407994f1c2c0f74537b9a20c9fd7f2	PreservedSpecimen		INECOL	IEXA	IEXA-Hy-267	Animalia	Arthropoda	Insecta	Hymenoptera	Formicidae	Formicinae	Brachymyrmex musculus Forel, 1899	19.2049	-96.8882	WGS84		2	2004-06-25	25	6	2004	L. Quiroz	L. Quiroz	Very high human impact	Mexico	VERACRUZ	Cafetal 'Vequia Estandar'
urn:catalog:INECOL:IEXA:IEXA-Hy-597:d8bb20ddc69e898702eb4b740ce463dc	PreservedSpecimen		INECOL	IEXA	IEXA-Hy-597	Animalia	Arthropoda	Insecta	Hymenoptera	Formicidae	Ponerinae	Hypoponera punctatissima (Roger, 1859)	19.4321	-96.9506	WGS84		2	2006-03-08	8	3	2006	L. Quiroz	J. A. Gomez | D. L. Martinez | J. E. Valenzuela	Very high human impact	Mexico	VERACRUZ	Finca 'Martin Aluja'
urn:catalog:INECOL:IEXA:IEXA-Hy-1639:a12dc8ce2fd56f186e97e50055861bfe	PreservedSpecimen		INECOL	IEXA	IEXA-Hy-1639	Animalia	Arthropoda	Insecta	Hymenoptera	Formicidae	Ponerinae	Pachycondyla harpax (Fabricius, 1804)	19.3206	-96.7181	WGS84		1	1992-07-30	30	7	1992	L. Quiroz	L. Quiroz	Very high human impact	Mexico	VERACRUZ	700 m al NE de Apazapan
urn:catalog:INECOL:IEXA:IEXA-Hy-158:a40fc3f8c0b0ae0f9d8df3c7d81a1563	PreservedSpecimen		INECOL	IEXA	IEXA-Hy-158	Animalia	Arthropoda	Insecta	Hymenoptera	Formicidae	Myrmicinae	Monomorium ebeninum Forel, 1891	19.0411	-96.9125	WGS84		7	2005-09-22	22	9	2005	L. Quiroz	J. E. Valenzuela | D. L. Martinez	Very high human impact	Mexico	VERACRUZ	Finca 'El Plan'
urn:catalog:INECOL:IEXA:IEXA-Hy-441:c242463a2c67474d221d974783ec1661	PreservedSpecimen		INECOL	IEXA	IEXA-Hy-441	Animalia	Arthropoda	Insecta	Hymenoptera	Formicidae	Dorylinae	Labidus praedator (Smith, 1858)	19.4356	-96.8986	WGS84		4	2006-09-27	27	9	2006	L. Quiroz	R. Arce | D. L. Martinez	Very high human impact	Mexico	VERACRUZ	Finca 'El Zopilote'
urn:catalog:INECOL:IEXA:IEXA-Hy-168:f9853f2bd4d9a635ae5cbb717c93f689	PreservedSpecimen		INECOL	IEXA	IEXA-Hy-168	Animalia	Arthropoda	Insecta	Hymenoptera	Formicidae	Formicinae	Nylanderia steinheili (Forel, 1893)	19.4331	-96.9651	WGS84		1	2004-06-25	25	6	2004	L. Quiroz	J. E. Valenzuela | L. Quiroz | D. L. Martinez	Very high human impact	Mexico	VERACRUZ	Cafetal 'onza'
urn:catalog:INECOL:IEXA:IEXA-Hy-614:82e2c0f87db878a6f8f6593a2836c45e	PreservedSpecimen		INECOL	IEXA	IEXA-Hy-614	Animalia	Arthropoda	Insecta	Hymenoptera	Formicidae	Ponerinae	Pachycondyla harpax (Fabricius, 1804)	19.4303	-96.8819	WGS84		3	2005-08-16	16	8	2005	L. Quiroz	D. L. Martinez | C. Tlapanco	Very high human impact	Mexico	VERACRUZ	Finca 'Martinez'
urn:catalog:INECOL:IEXA:IEXA-Hy-760:6b5e59246d567d36dbbd4a5c472542c2	PreservedSpecimen		INECOL	IEXA	IEXA-Hy-760	Animalia	Arthropoda	Insecta	Hymenoptera	Formicidae	Ectatomminae	Gnamptogenys strigata (Norton, 1868)	19.5183	-97.0042	WGS84		1	2006-04-18	18	4	2006	L. Quiroz	M. A. Garcia | J. E. Valenzuela | D. L. Martinez | L. Quiroz	Low human impact	Mexico	VERACRUZ	El Chivizcoyo
urn:catalog:INECOL:IEXA:IEXA-Hy-105:700ce3e2eb9da00e69b286ac537b814d	PreservedSpecimen		INECOL	IEXA	IEXA-Hy-105	Animalia	Arthropoda	Insecta	Hymenoptera	Formicidae	Myrmicinae	Solenopsis geminata (Fabricius, 1804)	19.4356	-96.8986	WGS84		2	2006-09-27	27	9	2006	L. Quiroz	R. Arce | D. L. Martinez	Very high human impact	Mexico	VERACRUZ	Finca 'El Zopilote'
urn:catalog:INECOL:IEXA:IEXA-Hy-1877:7e8710675957b0d4c1fbd1371620c691	PreservedSpecimen		INECOL	IEXA	IEXA-Hy-1877	Animalia	Arthropoda	Insecta	Hymenoptera	Formicidae	Formicinae	Camponotus atriceps (Smith, 1858)	18.8631	-100.45	WGS84		3	1997-09-18	18	9	1997	G. R. Perez	D. Escobar	Low human impact	Mexico	MEXICO	Nanchichitla
urn:catalog:INECOL:IEXA:IEXA-Hy-1089:2b3eb9638c1313a14df89a87d50de27c	PreservedSpecimen		INECOL	IEXA	IEXA-Hy-1089	Animalia	Arthropoda	Insecta	Hymenoptera	Formicidae	Dolichoderinae	Dorymyrmex bicolor Wheeler, 1906	19.4474	-96.871	WGS84		1	2015-10-01	1	10	2015	L. Quiroz	A. Balderas | D. L. Martinez | R. A. Carrera | M. Amezcua | J. Baez	Very high human impact	Mexico	VERACRUZ	Alborada, vias del tren
urn:catalog:INECOL:IEXA:IEXA-Hy-788:80af9024215a839489941a7a3f91f164	PreservedSpecimen		INECOL	IEXA	IEXA-Hy-788	Animalia	Arthropoda	Insecta	Hymenoptera	Formicidae	Myrmicinae	Pheidole nubicola Wilson, 2003	19.5183	-97.0042	WGS84		1	2008-04-18	18	4	2008	L. Quiroz	M. A. Garcia | J. E. Valenzuela | D. L. Martinez | L. Quiroz	Low human impact	Mexico	VERACRUZ	El Chivizcoyo
urn:catalog:INECOL:IEXA:IEXA-Hy-1800:ef17bad57fa04c122a98b23b463c075a	PreservedSpecimen		INECOL	IEXA	IEXA-Hy-1800	Animalia	Arthropoda	Insecta	Hymenoptera	Formicidae	Dorylinae	Neivamyrmex impudens (Mann, 1922)	18.9853	-99.0997	WGS84		7	1991-05-05	5	5	1991	L. Quiroz	L. Quiroz	Very high human impact	Mexico	MORELOS	Tezcal
urn:catalog:INECOL:IEXA:IEXA-Hy-348:98c51e0a238b0b85ddd6333bd155acc2	PreservedSpecimen		INECOL	IEXA	IEXA-Hy-348	Animalia	Arthropoda	Insecta	Hymenoptera	Formicidae	Dolichoderinae	Tapinoma melanocephalum (Fabricius, 1793)	19.4406	-96.9475	WGS84		1	2006-09-28	28	9	2006	L. Quiroz	R. Arce | D. L. Martinez	Very high human impact	Mexico	VERACRUZ	Finca 'Dona Cuca'
urn:catalog:INECOL:IEXA:IEXA-Hy-583:38a6f7b343d0189c1293f80dd92b813b	PreservedSpecimen		INECOL	IEXA	IEXA-Hy-583	Animalia	Arthropoda	Insecta	Hymenoptera	Formicidae	Ponerinae	Hypoponera opacior (Forel, 1893)	19.4331	-96.9651	WGS84		2	2004-06-25	25	6	2004	L. Quiroz	J. E. Valenzuela | L. Quiroz | D. L. Martinez	Very high human impact	Mexico	VERACRUZ	Cafetal 'onza'
urn:catalog:INECOL:IEXA:IEXA-Hy-912:b64313e4c96168bd37dd61a3e9cb7de3	PreservedSpecimen		INECOL	IEXA	IEXA-Hy-912	Animalia	Arthropoda	Insecta	Hymenoptera	Formicidae	Formicinae	Camponotus formiciformis Forel, 1885	19.3264	-96.7228	WGS84		8	2014-05-01	1	5	2014	L. Quiroz	R. Lasa	Very high human impact	Mexico	VERACRUZ	Apazapan
urn:catalog:INECOL:IEXA:IEXA-Hy-998:7d7d0498a0d8084940639d21187dd3d4	PreservedSpecimen		INECOL	IEXA	IEXA-Hy-998	Animalia	Arthropoda	Insecta	Hymenoptera	Formicidae	Pseudomyrmecinae	Pseudomyrmex gracilis (Fabricius, 1804)	18.8228	-97.0058	WGS84		1	2012-03-15	15	3	2012	M. A. Garcia	I. Landero | M. A. Garcia	High human impact	Mexico	VERACRUZ	Campo Grande
urn:catalog:INECOL:IEXA:IEXA-Hy-609:34235260d08b287d7fa5baa9ee5f1d32	PreservedSpecimen		INECOL	IEXA	IEXA-Hy-609	Animalia	Arthropoda	Insecta	Hymenoptera	Formicidae	Ponerinae	Odontomachus laticeps Roger, 1861	19.2158	-96.8853	WGS84		1	2004-09-30	30	9	2004	L. Quiroz	D. L. Martinez | L. Quiroz | J. E. Valenzuela	High human impact	Mexico	VERACRUZ	Finca cafetalera, El Mirador
urn:catalog:INECOL:IEXA:IEXA-Hy-1704:d53d9615500f913d59b8a06f6b15b8ae	PreservedSpecimen		INECOL	IEXA	IEXA-Hy-1704	Animalia	Arthropoda	Insecta	Hymenoptera	Formicidae	Ponerinae	Odontomachus clarus Roger, 1861	18.858	-99.1156	WGS84		2	1998-07-24	24	7	1998	L. Quiroz	L. Quiroz	High human impact	Mexico	MORELOS	Canon Lobos
urn:catalog:INECOL:IEXA:IEXA-Hy-679:065e3d61c001406c76282f632add3124	PreservedSpecimen		INECOL	IEXA	IEXA-Hy-679	Animalia	Arthropoda	Insecta	Hymenoptera	Formicidae	Pseudomyrmecinae	Pseudomyrmex ejectus (Smith, 1858)	19.4406	-96.9475	WGS84		3	2006-09-28	28	9	2006	L. Quiroz	C. Tlapanco | D. L. Martinez	Very high human impact	Mexico	VERACRUZ	Finca 'Dona Cuca'
urn:catalog:INECOL:IEXA:IEXA-Hy-1993:a856572315e297eaf0709d4f0480ca81	PreservedSpecimen		INECOL	IEXA	IEXA-Hy-1993	Animalia	Arthropoda	Insecta	Hymenoptera	Formicidae	Ponerinae	Odontomachus laticeps Roger, 1861	18.585	-95.07	WGS84		1	2000-04-13	13	4	2000	L. Quiroz	L. Quiroz	High human impact	Mexico	VERACRUZ	Estacion Biologica de los Tuxtlas
urn:catalog:INECOL:IEXA:IEXA-Hy-303:2f8dc87f273249f6c1ce264a2ebe8c3e	PreservedSpecimen		INECOL	IEXA	IEXA-Hy-303	Animalia	Arthropoda	Insecta	Hymenoptera	Formicidae	Dolichoderinae	Forelius damiani Guerrero & Fernandez, 2008	19.2158	-96.8853	WGS84		1	2004-09-30	30	9	2004	L. Quiroz	D. L. Martinez | L. Quiroz | J. E. Valenzuela	High human impact	Mexico	VERACRUZ	Finca cafetalera, El Mirador
urn:catalog:INECOL:IEXA:IEXA-Hy-980:5c04f38adf015acbfc46c349f1d5f37f	PreservedSpecimen		INECOL	IEXA	IEXA-Hy-980	Animalia	Arthropoda	Insecta	Hymenoptera	Formicidae	Formicinae	Camponotus abscisus Roger, 1863	18.8194	-97.0008	WGS84		3	2012-03-15	15	3	2012	G. R. Perez	I. Landero | M. A. Garcia	Medium human impact	Mexico	VERACRUZ	Campo Grande
urn:catalog:INECOL:IEXA:IEXA-Hy-1721:8d6bffcf1ab5b9087435adc05080d2df	PreservedSpecimen		INECOL	IEXA	IEXA-Hy-1721	Animalia	Arthropoda	Insecta	Hymenoptera	Formicidae	Ponerinae	Odontomachus clarus Roger, 1861	18.9809	-99.235	WGS84		1	1988-10		10	1988	L. Quiroz	A. Trejo	Very high human impact	Mexico	MORELOS	Chamilpa UAEM
urn:catalog:INECOL:IEXA:IEXA-Hy-1561:8fe52ca2dab09145030ea31d7b03eb32	PreservedSpecimen		INECOL	IEXA	IEXA-Hy-1561	Animalia	Arthropoda	Insecta	Hymenoptera	Formicidae	Pseudomyrmecinae	Pseudomyrmex simplex (Smith, 1877)	18.7469	-99.4383	WGS84		1	2001-05-10	10	5	2001	L. Quiroz	L. Quiroz	Very high human impact	Mexico	MORELOS	Cocoyotla
urn:catalog:INECOL:IEXA:IEXA-Hy-1044:44f66ec023cbabfa925c3ae66f887069	PreservedSpecimen		INECOL	IEXA	IEXA-Hy-1044	Animalia	Arthropoda	Insecta	Hymenoptera	Formicidae	Formicinae	Camponotus rectangularis Emery, 1890	18.642	-98.6762	WGS84		1	1988-08-25	25	8	1988	K. Flores	C. Deloya	Medium human impact	Mexico	PUEBLA	Tepexco
urn:catalog:INECOL:IEXA:IEXA-Hy-1103:bcd4c071c80ccce424752e048478b111	PreservedSpecimen		INECOL	IEXA	IEXA-Hy-1103	Animalia	Arthropoda	Insecta	Hymenoptera	Formicidae	Myrmicinae	Monomorium ebeninum Forel, 1891	19.46	-96.7532	WGS84		1	2015-09-29	29	9	2015	L. Quiroz	A. Balderas | D. L. Martinez | C. L. Franceschy | J. Baez	Very high human impact	Mexico	VERACRUZ	Corral Falso. Carretera Plan del Rio-Xalapa
urn:catalog:INECOL:IEXA:IEXA-Hy-1236:001c8cbfa8cdd8d3515ef893e5b90d96	PreservedSpecimen		INECOL	IEXA	IEXA-Hy-1236	Animalia	Arthropoda	Insecta	Hymenoptera	Formicidae	Dorylinae	Labidus praedator (Smith, 1858)	18.5852	-95.075	WGS84		1	2001-03		3	2001	L. Quiroz	L. Quiroz | J. E. Valenzuela	High human impact	Mexico	VERACRUZ	Estacion Biologica de los Tuxtlas
urn:catalog:INECOL:IEXA:IEXA-Hy-1081:dca60a4f161fad95ce9b52bb59e704da	PreservedSpecimen		INECOL	IEXA	IEXA-Hy-1081	Animalia	Arthropoda	Insecta	Hymenoptera	Formicidae	Myrmicinae	Crematogaster erecta Mayr, 1866	19.3332	-96.7584	WGS84		2	2015-10-01	1	10	2015	L. Quiroz	A. Balderas | D. L. Martinez | R. A. Carrera | M. Amezcua | J. Baez	Very high human impact	Mexico	VERACRUZ	A 0.52 km NE centro de Jalcomulco
urn:catalog:INECOL:IEXA:IEXA-Hy-1079:7540a149f802e09c8e6a7f3518c0ad41	PreservedSpecimen		INECOL	IEXA	IEXA-Hy-1079	Animalia	Arthropoda	Insecta	Hymenoptera	Formicidae	Myrmicinae	Crematogaster sumichrasti Mayr, 1870	19.4474	-96.871	WGS84		3	2015-10-01	1	10	2015	L. Quiroz	A. Balderas | D. L. Martinez | R. A. Carrera | M. Amezcua | J. Baez	Very high human impact	Mexico	VERACRUZ	Alborada, vias del tren
urn:catalog:INECOL:IEXA:IEXA-Hy-1556:c6ede6afba27ed723089e7716928cf8a	PreservedSpecimen		INECOL	IEXA	IEXA-Hy-1556	Animalia	Arthropoda	Insecta	Hymenoptera	Formicidae	Pseudomyrmecinae	Pseudomyrmex gracilis (Fabricius, 1804)	18.9755	-99.0374	WGS84		2	1987-10-15	15	10	1987	L. Quiroz	L. Quiroz	High human impact	Mexico	MORELOS	Amatlan
urn:catalog:INECOL:IEXA:IEXA-Hy-109:367b5c228b3ada486798d7b077568266	PreservedSpecimen		INECOL	IEXA	IEXA-Hy-109	Animalia	Arthropoda	Insecta	Hymenoptera	Formicidae	Myrmicinae	Solenopsis geminata (Fabricius, 1804)	19.0411	-96.9125	WGS84		3	2005-09-22	22	9	2005	L. Quiroz	J. E. Valenzuela | D. L. Martinez	Very high human impact	Mexico	VERACRUZ	Finca 'El Plan'
urn:catalog:INECOL:IEXA:IEXA-Hy-187:26e7379fc3717c015e8c98ab1c755d09	PreservedSpecimen		INECOL	IEXA	IEXA-Hy-187	Animalia	Arthropoda	Insecta	Hymenoptera	Formicidae	Formicinae	Nylanderia steinheili (Forel, 1893)	19.4356	-96.8986	WGS84		36	2006-09-26	26	9	2006	L. Quiroz	D. L. Martinez | C. Tlapanco	Very high human impact	Mexico	VERACRUZ	Finca 'El Zopilote'
urn:catalog:INECOL:IEXA:IEXA-Hy-691:036a6138d9df01f13e9bebad03692d0e	PreservedSpecimen		INECOL	IEXA	IEXA-Hy-691	Animalia	Arthropoda	Insecta	Hymenoptera	Formicidae	Pseudomyrmecinae	Pseudomyrmex gracilis (Fabricius, 1804)	19.4406	-96.9475	WGS84		6	2006-09-28	28	9	2006	L. Quiroz	C. Tlapanco | D. L. Martinez	Very high human impact	Mexico	VERACRUZ	Finca 'Dona Cuca'
urn:catalog:INECOL:IEXA:IEXA-Hy-1978:456f7289b23317cafa35284c0786dd87	PreservedSpecimen		INECOL	IEXA	IEXA-Hy-1978	Animalia	Arthropoda	Insecta	Hymenoptera	Formicidae	Dolichoderinae	Azteca velox Forel, 1899	18.585	-95.07	WGS84		2	1998-07-09	9	7	1998	L. Quiroz	L. Quiroz	High human impact	Mexico	VERACRUZ	Estacion Biologica de los Tuxtlas
urn:catalog:INECOL:IEXA:IEXA-Hy-1664:d0c6eaeaeaa7490c04833515c4b94776	PreservedSpecimen		INECOL	IEXA	IEXA-Hy-1664	Animalia	Arthropoda	Insecta	Hymenoptera	Formicidae	Ponerinae	Pachycondyla harpax (Fabricius, 1804)	18.7142	-88.5149	WGS84		3	1985-05-10	10	5	1985	L. Quiroz	O. Canul	Untransformed (no human impact)	Mexico	QUINTANA ROO	3 km al Sur del Ramonal
urn:catalog:INECOL:IEXA:IEXA-Hy-1366:06ccaa513c5c3c1a8800c0ef16655671	PreservedSpecimen		INECOL	IEXA	IEXA-Hy-1366	Animalia	Arthropoda	Insecta	Hymenoptera	Formicidae	Formicinae	Camponotus formiciformis Forel, 1885	19.0747	-96.1607	WGS84		1	1972-05-07	7	5	1972	W. P. MacKay	S. Hernandez-I.	Very high human impact	Mexico	VERACRUZ	El Tejar
urn:catalog:INECOL:IEXA:IEXA-Hy-135:41aa6b7c6c83a5afbc2ccd725b5cf3ff	PreservedSpecimen		INECOL	IEXA	IEXA-Hy-135	Animalia	Arthropoda	Insecta	Hymenoptera	Formicidae	Myrmicinae	Solenopsis geminata (Fabricius, 1804)	19.2061	-96.8844	WGS84		3	2004-09-29	29	9	2004	L. Quiroz	D. L. Martinez | L. Quiroz | J. E. Valenzuela	Very high human impact	Mexico	VERACRUZ	(DLVSE) Cafetal
urn:catalog:INECOL:IEXA:IEXA-Hy-1420:346c7257d6df1d2e4a61adac2d268e67	PreservedSpecimen		INECOL	IEXA	IEXA-Hy-1420	Animalia	Arthropoda	Insecta	Hymenoptera	Formicidae	Dorylinae	Labidus coecus (Latreille, 1802)	18.5857	-95.0752	WGS84		41	1990-09-20	20	9	1990	L. Quiroz	A. Diaz	High human impact	Mexico	VERACRUZ	Estacion Biologica de los Tuxtlas
urn:catalog:INECOL:IEXA:IEXA-Hy-601:11297d55392596a98e817b42efe2af2b	PreservedSpecimen		INECOL	IEXA	IEXA-Hy-601	Animalia	Arthropoda	Insecta	Hymenoptera	Formicidae	Ponerinae	Hypoponera parva (Forel, 1909)	19.055	-96.9444	WGS84		1	2006-11-17	17	11	2006	L. Quiroz	J. E. Valenzuela | C. Tlapanco	Very high human impact	Mexico	VERACRUZ	Finca 'El Cerrito'
urn:catalog:INECOL:IEXA:IEXA-Hy-113:7d8aab4a07010b92699e9c1e679451c5	PreservedSpecimen		INECOL	IEXA	IEXA-Hy-113	Animalia	Arthropoda	Insecta	Hymenoptera	Formicidae	Myrmicinae	Solenopsis geminata (Fabricius, 1804)	19.3814	-96.9881	WGS84		18	2004-06-25	25	6	2004	L. Quiroz	T. E. Martinez | L. Quiroz	Very high human impact	Mexico	VERACRUZ	Cafetal 'Teocelo'
urn:catalog:INECOL:IEXA:IEXA-Hy-1438:a586d02afdcddf739ea3729be93ca8f9	PreservedSpecimen		INECOL	IEXA	IEXA-Hy-1438	Animalia	Arthropoda	Insecta	Hymenoptera	Formicidae	Dorylinae	Labidus praedator (Smith, 1858)	17.3987	-99.4668	WGS84		13	1986-09-22	22	9	1986	L. Quiroz	L. Quiroz	Very high human impact	Mexico	GUERRERO	Palo blanco
urn:catalog:INECOL:IEXA:IEXA-Hy-1000:ba7e4051360e19420a71a26617b3be9b	PreservedSpecimen		INECOL	IEXA	IEXA-Hy-1000	Animalia	Arthropoda	Insecta	Hymenoptera	Formicidae	Dolichoderinae	Azteca coeruleipennis Emery, 1893	18.8194	-97.0008	WGS84		2	2012-03-15	15	3	2012	M. A. Garcia	I. Landero | M. A. Garcia	Medium human impact	Mexico	VERACRUZ	Campo Grande
urn:catalog:INECOL:IEXA:IEXA-Hy-1426:c592c748b6fa575d342e620549e44016	PreservedSpecimen		INECOL	IEXA	IEXA-Hy-1426	Animalia	Arthropoda	Insecta	Hymenoptera	Formicidae	Dorylinae	Labidus coecus (Latreille, 1802)	18.5866	-95.075	WGS84		34	1990-09-21	21	9	1990	L. Quiroz	A. Diaz	High human impact	Mexico	VERACRUZ	Estacion Biologica de los Tuxtlas
urn:catalog:INECOL:IEXA:IEXA-Hy-1787:d36577a28a02141c688887d634bec1d3	PreservedSpecimen		INECOL	IEXA	IEXA-Hy-1787	Animalia	Arthropoda	Insecta	Hymenoptera	Formicidae	Dorylinae	Neivamyrmex impudens (Mann, 1922)	18.9855	-99.1001	WGS84		5	1996-06-03	3	6	1996	L. Quiroz	L. Quiroz	Very high human impact	Mexico	MORELOS	Tepoztlan
urn:catalog:INECOL:IEXA:IEXA-Hy-1220:6f2f16cad28d9484b7796bd50723e10a	PreservedSpecimen		INECOL	IEXA	IEXA-Hy-1220	Animalia	Arthropoda	Insecta	Hymenoptera	Formicidae	Dorylinae	Neivamyrmex opacithorax (Emery, 1894)	18.8862	-99.0988	WGS84		8	1995-05-15	15	5	1995	L. Quiroz	L. Quiroz	Medium human impact	Mexico	MORELOS	Yautepec
urn:catalog:INECOL:IEXA:IEXA-Hy-299:edee08b5216423ac8cd63d404e3eee99	PreservedSpecimen		INECOL	IEXA	IEXA-Hy-299	Animalia	Arthropoda	Insecta	Hymenoptera	Formicidae	Dolichoderinae	Forelius damiani Guerrero & Fernandez, 2008	19.204	-96.8816	WGS84		2	2005-06-25	25	6	2005	L. Quiroz	T. E. Martinez | L. Quiroz	Very high human impact	Mexico	VERACRUZ	Cafetal 'Vequia Bajo Monte'
urn:catalog:INECOL:IEXA:IEXA-Hy-1646:9f5ffbde9d3f5ee7d4b1c378491b15c6	PreservedSpecimen		INECOL	IEXA	IEXA-Hy-1646	Animalia	Arthropoda	Insecta	Hymenoptera	Formicidae	Ponerinae	Pachycondyla harpax (Fabricius, 1804)	20.8208	-98.7292	WGS84		1	1981-11-28	28	11	1981	L. Quiroz	M. A. MORON | R. TERRON	High human impact	Mexico	HIDALGO	Otongo
urn:catalog:INECOL:IEXA:IEXA-Hy-913:357aa35e3cae3354e6f191ecd89aa08d	PreservedSpecimen		INECOL	IEXA	IEXA-Hy-913	Animalia	Arthropoda	Insecta	Hymenoptera	Formicidae	Formicinae	Camponotus formiciformis Forel, 1885	19.3297	-96.755	WGS84		2	2014-06-16	16	6	2014	L. Quiroz	R. Lasa	Very high human impact	Mexico	VERACRUZ	Jalcomulco
urn:catalog:INECOL:IEXA:IEXA-Hy-1771:da067143a3cff119f8796ae7efd134a5	PreservedSpecimen		INECOL	IEXA	IEXA-Hy-1771	Animalia	Arthropoda	Insecta	Hymenoptera	Formicidae	Ponerinae	Anochetus mayri Emery, 1884	14.9864	-92.1542	WGS84		1	1997-11-07	7	11	1997	L. Quiroz	A. Garcia	Very high human impact	Mexico	CHIAPAS	Rosario Izapa
urn:catalog:INECOL:IEXA:IEXA-Hy-339:cca4c453d76f9ba95e931fa0c7f7cf20	PreservedSpecimen		INECOL	IEXA	IEXA-Hy-339	Animalia	Arthropoda	Insecta	Hymenoptera	Formicidae	Dolichoderinae	Dorymyrmex bicolor Wheeler, 1906	19.0411	-96.9125	WGS84		1	2005-09-22	22	9	2005	L. Quiroz	J. E. Valenzuela | D. L. Martinez	Very high human impact	Mexico	VERACRUZ	Finca 'El Plan'
urn:catalog:INECOL:IEXA:IEXA-Hy-1430:a2abefce884a97854a0bf3ac2320338b	PreservedSpecimen		INECOL	IEXA	IEXA-Hy-1430	Animalia	Arthropoda	Insecta	Hymenoptera	Formicidae	Dorylinae	Labidus praedator (Smith, 1858)	19.5466	-96.922	WGS84		3	1991-06-13	13	6	1991	L. Quiroz	L. Quiroz	Very high human impact	Mexico	VERACRUZ	Xalapa
urn:catalog:INECOL:IEXA:IEXA-Hy-1905:e8e2849f55fda8368ff539d2de3eb905	PreservedSpecimen		INECOL	IEXA	IEXA-Hy-1905	Animalia	Arthropoda	Insecta	Hymenoptera	Formicidae	Formicinae	Camponotus pullatus Mayr, 1866	18.5753	-99.5089	WGS84		1	1996-05-04	4	5	1996	G. R. Perez	A. Burgos	Low human impact	Mexico	GUERRERO	Las Granadas
urn:catalog:INECOL:IEXA:IEXA-Hy-294:bd66cd3c3452965455011017cd42c99d	PreservedSpecimen		INECOL	IEXA	IEXA-Hy-294	Animalia	Arthropoda	Insecta	Hymenoptera	Formicidae	Dolichoderinae	Forelius damiani Guerrero & Fernandez, 2008	19.4303	-96.8819	WGS84		8	2006-08-16	16	8	2006	L. Quiroz	J. A. Gomez | D. L. Martinez	Very high human impact	Mexico	VERACRUZ	Finca 'Martinez'
urn:catalog:INECOL:IEXA:IEXA-Hy-976:c1c552acc04dbb3f57e6b5910c8dab08	PreservedSpecimen		INECOL	IEXA	IEXA-Hy-976	Animalia	Arthropoda	Insecta	Hymenoptera	Formicidae	Dolichoderinae	Dorymyrmex bicolor Wheeler, 1906	18.8194	-97.0008	WGS84		1	2012-03-15	15	3	2012	L. Quiroz	I. Landero | M. A. Garcia	Medium human impact	Mexico	VERACRUZ	Campo Grande
urn:catalog:INECOL:IEXA:IEXA-Hy-665:2cec3a7c6dd64c68f1a632bf388577a8	PreservedSpecimen		INECOL	IEXA	IEXA-Hy-665	Animalia	Arthropoda	Insecta	Hymenoptera	Formicidae	Pseudomyrmecinae	Pseudomyrmex brunneus (Smith, 1877)	19.2049	-96.8882	WGS84		1	2004-06-25	25	6	2004	L. Quiroz	T. E. Martinez | L. Quiroz	Very high human impact	Mexico	VERACRUZ	Cafetal 'Vequia Estandar'
urn:catalog:INECOL:IEXA:IEXA-Hy-73:cc1c1bc47772232c6abb9f477bc8eb7a	PreservedSpecimen		INECOL	IEXA	IEXA-Hy-73	Animalia	Arthropoda	Insecta	Hymenoptera	Formicidae	Formicinae	Camponotus brettesi Forel, 1899	19.4321	-96.9506	WGS84		1	2006-03-08	8	3	2006	L. Quiroz	J. A. Gomez | D. L. Martinez | J. E. Valenzuela	Very high human impact	Mexico	VERACRUZ	Finca 'Martin Aluja'
urn:catalog:INECOL:IEXA:IEXA-Hy-1409:81f59f07afd8c03146a0c8aaef815e88	PreservedSpecimen		INECOL	IEXA	IEXA-Hy-1409	Animalia	Arthropoda	Insecta	Hymenoptera	Formicidae	Dorylinae	Labidus praedator (Smith, 1858)	19.3297	-96.763	WGS84		3	1992-10-11	11	10	1992	L. Quiroz	L. Quiroz	Very high human impact	Mexico	VERACRUZ	Jalcomulco
urn:catalog:INECOL:IEXA:IEXA-Hy-942:b93b3330b9a3b40a0a5fbd70f7c3ee0e	PreservedSpecimen		INECOL	IEXA	IEXA-Hy-942	Animalia	Arthropoda	Insecta	Hymenoptera	Formicidae	Dolichoderinae	Azteca alfari Emery, 1893	19.3378	-96.7314	WGS84		1	2014-07-01	1	7	2014	G. R. Perez	R. Lasa	High human impact	Mexico	VERACRUZ	Apazapan
urn:catalog:INECOL:IEXA:IEXA-Hy-879:369eaf22c8c80914fb20bd07220d485e	PreservedSpecimen		INECOL	IEXA	IEXA-Hy-879	Animalia	Arthropoda	Insecta	Hymenoptera	Formicidae	Dolichoderinae	Azteca velox Forel, 1899	19.6008	-96.3842	WGS84		2	2012-03-02	2	3	2012	L. Quiroz	M. A. Garcia | J. E. Valenzuela	Medium human impact	Mexico	VERACRUZ	La Mancha
urn:catalog:INECOL:IEXA:IEXA-Hy-452:6513d56a8c2cfb0048851635309ac834	PreservedSpecimen		INECOL	IEXA	IEXA-Hy-452	Animalia	Arthropoda	Insecta	Hymenoptera	Formicidae	Dorylinae	Neivamyrmex rugulosus Borgmeier, 1953	19.1897	-96.9864	WGS84		5	2004-05-25	25	5	2004	L. Quiroz	T. E. Martinez | L. Quiroz	High human impact	Mexico	VERACRUZ	'Bosque Mesofilo Canadas'
urn:catalog:INECOL:IEXA:IEXA-Hy-351:5dadac7e20de08f216105fd71a2088b3	PreservedSpecimen		INECOL	IEXA	IEXA-Hy-351	Animalia	Arthropoda	Insecta	Hymenoptera	Formicidae	Dolichoderinae	Tapinoma melanocephalum (Fabricius, 1793)	19.2049	-96.8882	WGS84		1	2004-06-25	25	6	2004	L. Quiroz	T. E. Martinez | L. Quiroz	Very high human impact	Mexico	VERACRUZ	Cafetal 'Vequia Estandar'
urn:catalog:INECOL:IEXA:IEXA-Hy-946:c87007396d80d34e9c31ea00c82bc2b2	PreservedSpecimen		INECOL	IEXA	IEXA-Hy-946	Animalia	Arthropoda	Insecta	Hymenoptera	Formicidae	Dolichoderinae	Azteca gnava Forel, 1906	19.3297	-96.755	WGS84		2	2014-06-23	23	6	2014	G. R. Perez	R. Lasa	Very high human impact	Mexico	VERACRUZ	Jalcomulco
urn:catalog:INECOL:IEXA:IEXA-Hy-669:40be047a45d15c6bac529ccfa3c1d5d2	PreservedSpecimen		INECOL	IEXA	IEXA-Hy-669	Animalia	Arthropoda	Insecta	Hymenoptera	Formicidae	Pseudomyrmecinae	Pseudomyrmex cubaensis (Forel, 1901)	19.4406	-96.9475	WGS84		6	2006-09-29	29	9	2006	L. Quiroz	R. Arce | D. L. Martinez	Very high human impact	Mexico	VERACRUZ	Finca 'Dona Cuca'
urn:catalog:INECOL:IEXA:IEXA-Hy-1713:2e4fa84fb2218faf2ece2c210590a9d2	PreservedSpecimen		INECOL	IEXA	IEXA-Hy-1713	Animalia	Arthropoda	Insecta	Hymenoptera	Formicidae	Ponerinae	Odontomachus hastatus (Fabricius, 1804)	16.1178	-90.9242	WGS84		2	1984-05-06	6	5	1984	L. Quiroz	A. Garcia	Medium human impact	Mexico	CHIAPAS	Boca de Chajul
urn:catalog:INECOL:IEXA:IEXA-Hy-1307:768ead985aef43f55fba072de6a579d9	PreservedSpecimen		INECOL	IEXA	IEXA-Hy-1307	Animalia	Arthropoda	Insecta	Hymenoptera	Formicidae	Myrmicinae	Stenamma connectum Branstetter, 2013	19.4031	-97.0906	WGS84		6	2011-07-12	12	7	2011	G. R. Perez	F. Escobar | F. Alvarado	Medium human impact	Mexico	VERACRUZ	Ripario: Puente Buenavista
urn:catalog:INECOL:IEXA:IEXA-Hy-1135:6425db7f9f29997302824c49bc102a3b	PreservedSpecimen		INECOL	IEXA	IEXA-Hy-1135	Animalia	Arthropoda	Insecta	Hymenoptera	Formicidae	Myrmicinae	Stenamma connectum Branstetter, 2013	19.2061	-96.8844	WGS84		1	2004-09-29	29	9	2004	M. G. Branstetter	D. L. Martinez | L. Quiroz | J. E. Valenzuela	Very high human impact	Mexico	VERACRUZ	(DLVSE) Cafetal
urn:catalog:INECOL:IEXA:IEXA-Hy-512:2f655742306d2ae6c97458bfa5fd84dc	PreservedSpecimen		INECOL	IEXA	IEXA-Hy-512	Animalia	Arthropoda	Insecta	Hymenoptera	Formicidae	Myrmicinae	Octostruma trithrix Longino, 2013	19.055	-96.9444	WGS84		4	2006-11-15	15	11	2006	L. Quiroz	D. L. Martinez | R. Arce	Very high human impact	Mexico	VERACRUZ	Finca 'El Cerrito'
urn:catalog:INECOL:IEXA:IEXA-Hy-81:4137b3523a1b4e1b038c93fcde85f2c7	PreservedSpecimen		INECOL	IEXA	IEXA-Hy-81	Animalia	Arthropoda	Insecta	Hymenoptera	Formicidae	Formicinae	Camponotus atriceps (Smith, 1858)	19.4739	-96.955	WGS84		1	2005-06-20	20	6	2005	L. Quiroz	J. E. Valenzuela | D. L. Martinez | L. Quiroz	Very high human impact	Mexico	VERACRUZ	F. Cafetalera 'La Esmeralda'
urn:catalog:INECOL:IEXA:IEXA-Hy-626:f38465b3ea69ad1c61cb4813a3296723	PreservedSpecimen		INECOL	IEXA	IEXA-Hy-626	Animalia	Arthropoda	Insecta	Hymenoptera	Formicidae	Ponerinae	Ponera exotica Smith, 1962	19.4321	-96.9506	WGS84		1	2006-03-08	8	3	2006	L. Quiroz	J. A. Gomez | D. L. Martinez | J. E. Valenzuela	Very high human impact	Mexico	VERACRUZ	Finca 'Martin Aluja'
urn:catalog:INECOL:IEXA:IEXA-Hy-1573:c3b193749fcb379f8b4757fc2ff55635	PreservedSpecimen		INECOL	IEXA	IEXA-Hy-1573	Animalia	Arthropoda	Insecta	Hymenoptera	Formicidae	Pseudomyrmecinae	Pseudomyrmex kuenckeli (Emery, 1890)	18.755	-99.4521	WGS84		6	1989-09-06	6	9	1989	L. Quiroz	G. Aleman	Very high human impact	Mexico	MORELOS	Cocoyotla
urn:catalog:INECOL:IEXA:IEXA-Hy-1128:f5f92cc0148f52c3716da7ad5513430d	PreservedSpecimen		INECOL	IEXA	IEXA-Hy-1128	Animalia	Arthropoda	Insecta	Hymenoptera	Formicidae	Dorylinae	Labidus praedator (Smith, 1858)	19.46	-96.7532	WGS84		3	2015-09-29	29	9	2015	L. Quiroz	A. Balderas | D. L. Martinez | C. L. Franceschy | J. Baez	Very high human impact	Mexico	VERACRUZ	Corral Falso. Carretera Plan del Rio-Xalapa
urn:catalog:INECOL:IEXA:IEXA-Hy-1395:092491b15bc193b00a30ba63afcf5066	PreservedSpecimen		INECOL	IEXA	IEXA-Hy-1395	Animalia	Arthropoda	Insecta	Hymenoptera	Formicidae	Formicinae	Camponotus rubrithorax Forel, 1899	18.3302	-97.4681	WGS84		1	1992-12-04	4	12	1992	W. P. MacKay	M. G. Alvarez	Very high human impact	Mexico	PUEBLA	Zapotitlan
urn:catalog:INECOL:IEXA:IEXA-Hy-1055:35e2895b7dc1d54f2a9bc6ccc873f61c	PreservedSpecimen		INECOL	IEXA	IEXA-Hy-1055	Animalia	Arthropoda	Insecta	Hymenoptera	Formicidae	Dolichoderinae	Azteca velox Forel, 1899	19.3288	-96.6242	WGS84		2	2015-10-01	1	10	2015	L. Quiroz	A. Balderas | D. L. Martinez | R. A. Carrera | M. Amezcua | J. Baez	Very high human impact	Mexico	VERACRUZ	Mirador II
urn:catalog:INECOL:IEXA:IEXA-Hy-1945:1743e5b5b1c370aefe31a1d11999c4c7	PreservedSpecimen		INECOL	IEXA	IEXA-Hy-1945	Animalia	Arthropoda	Insecta	Hymenoptera	Formicidae	Dolichoderinae	Dolichoderus lutosus (Smith, 1858)	18.585	-95.07	WGS84		5	1992-08-29	29	8	1992	L. Quiroz	L. Quiroz	High human impact	Mexico	VERACRUZ	Estacion Biologica de los Tuxtlas
urn:catalog:INECOL:IEXA:IEXA-Hy-1968:85d7b584f45d7485c95ccad71af32a79	PreservedSpecimen		INECOL	IEXA	IEXA-Hy-1968	Animalia	Arthropoda	Insecta	Hymenoptera	Formicidae	Dolichoderinae	Liometopum apiculatum Mayr, 1870	20.3807	-98.9619	WGS84		1	1990-03-10	10	3	1990	L. Quiroz	Victor. M.	Very high human impact	Mexico	HIDALGO	Santiago de Anaya
urn:catalog:INECOL:IEXA:IEXA-Hy-1419:e75090850f3d7a59ed15dab9fc712365	PreservedSpecimen		INECOL	IEXA	IEXA-Hy-1419	Animalia	Arthropoda	Insecta	Hymenoptera	Formicidae	Dorylinae	Labidus coecus (Latreille, 1802)	17.3657	-99.4705	WGS84		1	1987-01-19	19	1	1987	L. Quiroz	L. Quiroz	High human impact	Mexico	GUERRERO	Acahuizotla
urn:catalog:INECOL:IEXA:IEXA-Hy-1161:865f1ccf540b475d4be8e0161596d5d0	PreservedSpecimen		INECOL	IEXA	IEXA-Hy-1161	Animalia	Arthropoda	Insecta	Hymenoptera	Formicidae	Myrmicinae	Pheidole gouldi Forel, 1886	19.46	-96.7532	WGS84		1	2015-09-29	29	9	2015	L. Quiroz	A. Balderas | D. L. Martinez | C. L. Franceschy | J. Baez	Very high human impact	Mexico	VERACRUZ	Corral Falso. Carretera Plan del Rio-Xalapa
urn:catalog:INECOL:IEXA:IEXA-Hy-1162:29214f2d10321c8238f19cee780b729d	PreservedSpecimen		INECOL	IEXA	IEXA-Hy-1162	Animalia	Arthropoda	Insecta	Hymenoptera	Formicidae	Myrmicinae	Pheidole psilogaster Wilson, 2003	19.3335	-96.742	WGS84		2	2015-10-01	1	10	2015	L. Quiroz	A. Balderas | D. L. Martinez | R. A. Carrera | M. Amezcua | J. Baez	Very high human impact	Mexico	VERACRUZ	El molino
urn:catalog:INECOL:IEXA:IEXA-Hy-424:7f5597b766d690d1e5510e26993f2d5c	PreservedSpecimen		INECOL	IEXA	IEXA-Hy-424	Animalia	Arthropoda	Insecta	Hymenoptera	Formicidae	Dorylinae	Labidus coecus (Latreille, 1802)	19.4336	-96.8756	WGS84		2	2006-08-15	15	8	2006	L. Quiroz	D. L. Martinez | C. Tlapanco	Very high human impact	Mexico	VERACRUZ	Finca 'Armand'
urn:catalog:INECOL:IEXA:IEXA-Hy-1882:67fe561817557aabbeb7c22758b176be	PreservedSpecimen		INECOL	IEXA	IEXA-Hy-1882	Animalia	Arthropoda	Insecta	Hymenoptera	Formicidae	Formicinae	Camponotus sericeiventris (Guerin-Meneville, 1838)	16.1178	-90.9242	WGS84		1	1984-02		2	1984	G. R. Perez	F. Villalobos	Medium human impact	Mexico	CHIAPAS	Boca de Chajul
urn:catalog:INECOL:IEXA:IEXA-Hy-159:0432c21c7e4809decbbba070b7fed5d8	PreservedSpecimen		INECOL	IEXA	IEXA-Hy-159	Animalia	Arthropoda	Insecta	Hymenoptera	Formicidae	Myrmicinae	Monomorium ebeninum Forel, 1891	19.0411	-96.9125	WGS84		11	2005-09-22	22	9	2005	L. Quiroz	J. E. Valenzuela | D. L. Martinez	Very high human impact	Mexico	VERACRUZ	Finca 'El Plan'
urn:catalog:INECOL:IEXA:IEXA-Hy-1568:ab793f70ad39bc2291951bc21aaa10bc	PreservedSpecimen		INECOL	IEXA	IEXA-Hy-1568	Animalia	Arthropoda	Insecta	Hymenoptera	Formicidae	Pseudomyrmecinae	Pseudomyrmex pallidus (Smith, 1855)	18.9284	-99.2364	WGS84		1	2000-09		9	2000	L. Quiroz	A. Trejo	Very high human impact	Mexico	MORELOS	Cuernavaca
urn:catalog:INECOL:IEXA:IEXA-Hy-278:27b8db8d1e2054791edf1c46b6078980	PreservedSpecimen		INECOL	IEXA	IEXA-Hy-278	Animalia	Arthropoda	Insecta	Hymenoptera	Formicidae	Myrmicinae	Adelomyrmex silvestrii (Menozzi, 1931)	19.2061	-96.8844	WGS84		1	2004-09-29	29	9	2004	L. Quiroz	D. L. Martinez | L. Quiroz | J. E. Valenzuela	Very high human impact	Mexico	VERACRUZ	(DLVSE) Cafetal
urn:catalog:INECOL:IEXA:IEXA-Hy-1232:0c8f8ad7f588b3a481eb9982997fc479	PreservedSpecimen		INECOL	IEXA	IEXA-Hy-1232	Animalia	Arthropoda	Insecta	Hymenoptera	Formicidae	Dorylinae	Labidus coecus (Latreille, 1802)	18.5852	-95.075	WGS84		48	2001-03		3	2001	L. Quiroz	L. Quiroz | J. E. Valenzuela	High human impact	Mexico	VERACRUZ	Estacion Biologica de los Tuxtlas
urn:catalog:INECOL:IEXA:IEXA-Hy-511:ced9198fea8d48bf1e626d562bf2a48a	PreservedSpecimen		INECOL	IEXA	IEXA-Hy-511	Animalia	Arthropoda	Insecta	Hymenoptera	Formicidae	Myrmicinae	Octostruma trithrix Longino, 2013	19.2061	-96.8844	WGS84		1	2015-09-29	29	9	2015	L. Quiroz	D. L. Martinez | L. Quiroz | J. E. Valenzuela	Very high human impact	Mexico	VERACRUZ	(DLVSE) Cafetal
urn:catalog:INECOL:IEXA:IEXA-Hy-687:ec0dac53fa0a230f54383fbf5d831f82	PreservedSpecimen		INECOL	IEXA	IEXA-Hy-687	Animalia	Arthropoda	Insecta	Hymenoptera	Formicidae	Pseudomyrmecinae	Pseudomyrmex gracilis (Fabricius, 1804)	19.4331	-96.9651	WGS84		2	2004-06-26	26	6	2004	L. Quiroz	J. E. Valenzuela | L. Quiroz | D. L. Martinez	Very high human impact	Mexico	VERACRUZ	Cafetal 'onza'
urn:catalog:INECOL:IEXA:IEXA-Hy-1153:89f94610b084aef3c3a4e5746f7e8466	PreservedSpecimen		INECOL	IEXA	IEXA-Hy-1153	Animalia	Arthropoda	Insecta	Hymenoptera	Formicidae	Dolichoderinae	Linepithema dispertitum (Forel, 1885)	19.3311	-98.2161	WGS84		3	2013-10-14	14	10	2013	L. Quiroz	O. R. Leyva	Very high human impact	Mexico	TLAXCALA	Tlaxcala
urn:catalog:INECOL:IEXA:IEXA-Hy-1377:125cb4732e6df1143202df51fa792d03	PreservedSpecimen		INECOL	IEXA	IEXA-Hy-1377	Animalia	Arthropoda	Insecta	Hymenoptera	Formicidae	Formicinae	Camponotus rubrithorax Forel, 1899	18.5857	-95.0752	WGS84		2	1993-09-19	19	9	1993	W. P. MacKay	L. Quiroz	High human impact	Mexico	VERACRUZ	Estacion Biologica de los Tuxtlas
urn:catalog:INECOL:IEXA:IEXA-Hy-2031:773b030a3b30df3d63ed6c9e1795a961	PreservedSpecimen		INECOL	IEXA	IEXA-Hy-2031	Animalia	Arthropoda	Insecta	Hymenoptera	Formicidae	Ponerinae	Pachycondyla harpax (Fabricius, 1804)	18.585	-95.07	WGS84		6	1991-02-12	12	2	1991	L. Quiroz	A. Diaz	High human impact	Mexico	VERACRUZ	Estacion Biologica de los Tuxtlas
urn:catalog:INECOL:IEXA:IEXA-Hy-391:23fa2b263cf3f44831c609d654f1e6ab	PreservedSpecimen		INECOL	IEXA	IEXA-Hy-391	Animalia	Arthropoda	Insecta	Hymenoptera	Formicidae	Myrmicinae	Crematogaster sumichrasti Mayr, 1870	19.4739	-96.955	WGS84		1	2005-06-20	20	6	2005	L. Quiroz	J. E. Valenzuela | D. L. Martinez | L. Quiroz	Very high human impact	Mexico	VERACRUZ	F. Cafetalera 'La Esmeralda'
urn:catalog:INECOL:IEXA:IEXA-Hy-1809:a3f43b16b80019152c5e96bc954fa6b6	PreservedSpecimen		INECOL	IEXA	IEXA-Hy-1809	Animalia	Arthropoda	Insecta	Hymenoptera	Formicidae	Dorylinae	Nomamyrmex esenbeckii (Westwood, 1842)	18.9669	-99.0614	WGS84		1	1990-10-09	9	10	1990	L. Quiroz	L. Quiroz	High human impact	Mexico	MORELOS	Tecmilco
urn:catalog:INECOL:IEXA:IEXA-Hy-481:4b102ebc9e73c6294d1e996e68c09861	PreservedSpecimen		INECOL	IEXA	IEXA-Hy-481	Animalia	Arthropoda	Insecta	Hymenoptera	Formicidae	Myrmicinae	Cephalotes scutulatus (Smith, 1867)	19.2158	-96.8853	WGS84		1	2004-09-30	30	9	2004	L. Quiroz	D. L. Martinez | L. Quiroz | J. E. Valenzuela	High human impact	Mexico	VERACRUZ	Finca cafetalera, El Mirador
urn:catalog:INECOL:IEXA:IEXA-Hy-1701:e5339e20ba9f5f1b0ffc861d8726cd93	PreservedSpecimen		INECOL	IEXA	IEXA-Hy-1701	Animalia	Arthropoda	Insecta	Hymenoptera	Formicidae	Ponerinae	Odontomachus clarus Roger, 1861	18.6408	-98.6897	WGS84		1	1989-06-25	25	6	1989	L. Quiroz	L. Quiroz	Very high human impact	Mexico	PUEBLA	Tepexco
urn:catalog:INECOL:IEXA:IEXA-Hy-518:87db8382dfcba60162cd297d084c3d2c	PreservedSpecimen		INECOL	IEXA	IEXA-Hy-518	Animalia	Arthropoda	Insecta	Hymenoptera	Formicidae	Myrmicinae	Procryptocerus scabriusculus Forel, 1899	19.4336	-96.8756	WGS84		1	2006-08-15	15	8	2006	L. Quiroz	J. E. Valenzuela | C. Tlapanco	Very high human impact	Mexico	VERACRUZ	Finca 'Armand'
urn:catalog:INECOL:IEXA:IEXA-Hy-1526:7a0cb70978ea23b2f15bc069f0c8d36f	PreservedSpecimen		INECOL	IEXA	IEXA-Hy-1526	Animalia	Arthropoda	Insecta	Hymenoptera	Formicidae	Dorylinae	Labidus praedator (Smith, 1858)	19.4489	-96.9687	WGS84		1	2013-06-14	14	6	2013	L. Quiroz	L. Quiroz	Very high human impact	Mexico	VERACRUZ	Coatepec
urn:catalog:INECOL:IEXA:IEXA-Hy-1823:604cb596020a2c053f13a548f2b2b7bc	PreservedSpecimen		INECOL	IEXA	IEXA-Hy-1823	Animalia	Arthropoda	Insecta	Hymenoptera	Formicidae	Dorylinae	Neivamyrmex swainsonii (Shuckard, 1840)	18.9786	-99.2429	WGS84		1	1990-07-12	12	7	1990	L. Quiroz	L. Quiroz	Very high human impact	Mexico	MORELOS	Chamilpa UAEM
urn:catalog:INECOL:IEXA:IEXA-Hy-1396:890b285ff645e926cfa2f0d70abc8e92	PreservedSpecimen		INECOL	IEXA	IEXA-Hy-1396	Animalia	Arthropoda	Insecta	Hymenoptera	Formicidae	Formicinae	Camponotus vicinus Mayr, 1870	29.1998	-108.1492	WGS84		1	1986-05-19	19	5	1986	W. P. MacKay	A. Holguin	Very high human impact	Mexico	CHIHUAHUA	Zarogoza
urn:catalog:INECOL:IEXA:IEXA-Hy-664:130b47a4c01d543da3fac616c511a7a4	PreservedSpecimen		INECOL	IEXA	IEXA-Hy-664	Animalia	Arthropoda	Insecta	Hymenoptera	Formicidae	Pseudomyrmecinae	Pseudomyrmex brunneus (Smith, 1877)	19.4321	-96.9506	WGS84		1	2006-03-03	3	3	2006	L. Quiroz	J. A. Gomez | D. L. Martinez | J. E. Valenzuela	Very high human impact	Mexico	VERACRUZ	Finca 'Martin Aluja'
urn:catalog:INECOL:IEXA:IEXA-Hy-234:e3de6bb1824779c75d12ee7a90039e07	PreservedSpecimen		INECOL	IEXA	IEXA-Hy-234	Animalia	Arthropoda	Insecta	Hymenoptera	Formicidae	Formicinae	Brachymyrmex depilis Emery, 1893	19.4406	-96.9475	WGS84		12	2006-09-29	29	9	2006	L. Quiroz	C. Tlapanco | J. E. Valenzuela	Very high human impact	Mexico	VERACRUZ	Finca 'Dona Cuca'
urn:catalog:INECOL:IEXA:IEXA-Hy-9654:594cdf9e022dbf69226dde675038414b	PreservedSpecimen		INECOL	IEXA	IEXA-Hy-9654	Animalia	Arthropoda	Insecta	Hymenoptera	Formicidae	Ponerinae	Pachycondyla stigma (Fabricius, 1804)	19.5786	-88.0453	WGS84		1	1984-11-15	15	11	1984	L. Quiroz	O. Canul	Very high human impact	Mexico	QUINTANA ROO	Vigia Chico
urn:catalog:INECOL:IEXA:IEXA-Hy-428:f018aaa82e0fd578e1df2e167e4b9beb	PreservedSpecimen		INECOL	IEXA	IEXA-Hy-428	Animalia	Arthropoda	Insecta	Hymenoptera	Formicidae	Dorylinae	Labidus coecus (Latreille, 1802)	19.4356	-96.8986	WGS84		4	2006-09-27	27	9	2006	L. Quiroz	R. Arce | D. L. Martinez	Very high human impact	Mexico	VERACRUZ	Finca 'El Zopilote'
urn:catalog:INECOL:IEXA:IEXA-Hy-1221:0ed5140da1c7208d5b0d25b969d09513	PreservedSpecimen		INECOL	IEXA	IEXA-Hy-1221	Animalia	Arthropoda	Insecta	Hymenoptera	Formicidae	Dorylinae	Labidus praedator (Smith, 1858)	18.5852	-95.0923	WGS84		1	1985-03		3	1985	L. Quiroz	P. S. Ward	Low human impact	Mexico	VERACRUZ	10 Km NNW Sontecumapavi
urn:catalog:INECOL:IEXA:IEXA-Hy-718:57e71deeb2ace963bfb4b5d1c20a0a13	PreservedSpecimen		INECOL	IEXA	IEXA-Hy-718	Animalia	Arthropoda	Insecta	Hymenoptera	Formicidae	Pseudomyrmecinae	Pseudomyrmex simplex (Smith, 1877)	19.4331	-96.9651	WGS84		1	2004-06-25	25	6	2004	L. Quiroz	J. E. Valenzuela | L. Quiroz | D. L. Martinez	Very high human impact	Mexico	VERACRUZ	Cafetal 'onza'
urn:catalog:INECOL:IEXA:IEXA-Hy-76:bcc8b8626922b9116640e48f1a725ca8	PreservedSpecimen		INECOL	IEXA	IEXA-Hy-76	Animalia	Arthropoda	Insecta	Hymenoptera	Formicidae	Formicinae	Camponotus festinatus (Buckley, 1866)	19.4739	-96.955	WGS84		3	2005-06-20	20	6	2005	L. Quiroz	J. E. Valenzuela | D. L. Martinez | L. Quiroz	Very high human impact	Mexico	VERACRUZ	F. Cafetalera 'La Esmeralda'
urn:catalog:INECOL:IEXA:IEXA-Hy-1910:e856646548c0c79355e5540af5ffbe59	PreservedSpecimen		INECOL	IEXA	IEXA-Hy-1910	Animalia	Arthropoda	Insecta	Hymenoptera	Formicidae	Formicinae	Camponotus blandus (Smith, 1858)	20.3844	-98.9647	WGS84		2	1990-05-13	13	5	1990	G. R. Perez	J. H. Soto	Very high human impact	Mexico	HIDALGO	Santiago de Anaya
urn:catalog:INECOL:IEXA:IEXA-Hy-1518:20609b68ac54e3c222761239743d0ca6	PreservedSpecimen		INECOL	IEXA	IEXA-Hy-1518	Animalia	Arthropoda	Insecta	Hymenoptera	Formicidae	Dorylinae	Labidus coecus (Latreille, 1802)	19.5506	-99.2042	WGS84		5	2015-07-11	11	7	2015	L. Quiroz	M. Castillo | L. Delgado	Very high human impact	Mexico	MEXICO	6 km al E de Atlautla
urn:catalog:INECOL:IEXA:IEXA-Hy-1389:ca2ac0ca2ddf3ce464e0b9a361501e00	PreservedSpecimen		INECOL	IEXA	IEXA-Hy-1389	Animalia	Arthropoda	Insecta	Hymenoptera	Formicidae	Formicinae	Camponotus coloratus Forel, 1904	20.8208	-98.7292	WGS84		2	1981-07-01	1	7	1981	W. P. MacKay	M. A. MORON | R. TERRON	High human impact	Mexico	HIDALGO	Otongo
urn:catalog:INECOL:IEXA:IEXA-Hy-1694:2a4f487f9257d495ce75c6a9f3ad9d3d	PreservedSpecimen		INECOL	IEXA	IEXA-Hy-1694	Animalia	Arthropoda	Insecta	Hymenoptera	Formicidae	Ponerinae	Pachycondyla impressa (Roger, 1861)	15.7564	-93.0725	WGS84		1	1982-05-22	22	5	1982	L. Quiroz	L. Quiroz	Low human impact	Mexico	CHIAPAS	La Trinidad
urn:catalog:INECOL:IEXA:IEXA-Hy-564:920d717c63b5a08285c561ec5ca7290f	PreservedSpecimen		INECOL	IEXA	IEXA-Hy-564	Animalia	Arthropoda	Insecta	Hymenoptera	Formicidae	Myrmicinae	Pheidole punctatissima Mayr, 1870	19.4406	-96.9475	WGS84		1	2006-09-28	28	9	2006	L. Quiroz	C. Tlapanco | J. E. Valenzuela	Very high human impact	Mexico	VERACRUZ	Finca 'Dona Cuca'
urn:catalog:INECOL:IEXA:IEXA-Hy-349:d44b41dac4e2e4c01afe5672a234d828	PreservedSpecimen		INECOL	IEXA	IEXA-Hy-349	Animalia	Arthropoda	Insecta	Hymenoptera	Formicidae	Dolichoderinae	Tapinoma melanocephalum (Fabricius, 1793)	19.4406	-96.9475	WGS84		5	2006-09-28	28	9	2006	L. Quiroz	R. Arce | D. L. Martinez	Very high human impact	Mexico	VERACRUZ	Finca 'Dona Cuca'
urn:catalog:INECOL:IEXA:IEXA-Hy-660:b46bdf31b45314864276fb324ba6371a	PreservedSpecimen		INECOL	IEXA	IEXA-Hy-660	Animalia	Arthropoda	Insecta	Hymenoptera	Formicidae	Pseudomyrmecinae	Pseudomyrmex apache Creighton, 1953	19.055	-96.9444	WGS84		2	2006-11-15	15	11	2006	L. Quiroz	C. Tlapanco | J. E. Valenzuela	Very high human impact	Mexico	VERACRUZ	Finca 'El Cerrito'
urn:catalog:INECOL:IEXA:IEXA-Hy-698:e39dd50ea2396342d73e8129b57456ec	PreservedSpecimen		INECOL	IEXA	IEXA-Hy-698	Animalia	Arthropoda	Insecta	Hymenoptera	Formicidae	Pseudomyrmecinae	Pseudomyrmex major (Forel, 1899)	19.2158	-96.8853	WGS84		1	2004-09-30	30	9	2004	L. Quiroz	D. L. Martinez | L. Quiroz | J. E. Valenzuela	High human impact	Mexico	VERACRUZ	Finca cafetalera, El Mirador
urn:catalog:INECOL:IEXA:IEXA-Hy-758:d6c5b603f429579145dbe0ad1c5d6189	PreservedSpecimen		INECOL	IEXA	IEXA-Hy-758	Animalia	Arthropoda	Insecta	Hymenoptera	Formicidae	Ectatomminae	Gnamptogenys strigata (Norton, 1868)	19.5117	-96.9369	WGS84		4	2007-05-01	1	5	2007	L. Quiroz	D. L. Martinez | C. Tlapanco	High human impact	Mexico	VERACRUZ	Parque Ecologico
urn:catalog:INECOL:IEXA:IEXA-Hy-555:91cd7a778a93113226659044d5e532a9	PreservedSpecimen		INECOL	IEXA	IEXA-Hy-555	Animalia	Arthropoda	Insecta	Hymenoptera	Formicidae	Myrmicinae	Strumigenys margaritae Forel, 1893	19.4739	-96.955	WGS84		1	2005-06-20	20	6	2005	L. Quiroz	J. E. Valenzuela | D. L. Martinez | L. Quiroz	Very high human impact	Mexico	VERACRUZ	F. Cafetalera 'La Esmeralda'
urn:catalog:INECOL:IEXA:IEXA-Hy-503:8962c67cab94e534de0776395babf305	PreservedSpecimen		INECOL	IEXA	IEXA-Hy-503	Animalia	Arthropoda	Insecta	Hymenoptera	Formicidae	Myrmicinae	Octostruma balzani (Emery, 1894)	19.0411	-96.9125	WGS84		1	2005-09-22	22	9	2005	L. Quiroz	J. E. Valenzuela | D. L. Martinez	Very high human impact	Mexico	VERACRUZ	Finca 'El Plan'
urn:catalog:INECOL:IEXA:IEXA-Hy-896:c46e7682a223792a58c719075eb08bea	PreservedSpecimen		INECOL	IEXA	IEXA-Hy-896	Animalia	Arthropoda	Insecta	Hymenoptera	Formicidae	Pseudomyrmecinae	Pseudomyrmex gracilis (Fabricius, 1804)	19.5994	-96.3767	WGS84		1	2012-03-02	2	3	2012	L. Quiroz	M. A. Garcia | J. E. Valenzuela	Untransformed (no human impact)	Mexico	VERACRUZ	La Mancha
urn:catalog:INECOL:IEXA:IEXA-Hy-854:a272b9df89d65cd98296e2b8b0efa8ad	PreservedSpecimen		INECOL	IEXA	IEXA-Hy-854	Animalia	Arthropoda	Insecta	Hymenoptera	Formicidae	Dolichoderinae	Dorymyrmex bicolor Wheeler, 1906	19.6028	-96.3831	WGS84		9	2011-08-06	6	8	2011	L. Quiroz	M. A. Garcia | J. E. Valenzuela	Low human impact	Mexico	VERACRUZ	La Mancha
urn:catalog:INECOL:IEXA:IEXA-Hy-1692:06f7e76d0246cf8f9cfd7c7f4a476c1d	PreservedSpecimen		INECOL	IEXA	IEXA-Hy-1692	Animalia	Arthropoda	Insecta	Hymenoptera	Formicidae	Ponerinae	Pachycondyla stigma (Fabricius, 1804)	14.986	-92.1577	WGS84		3	1997-09-04	4	9	1997	L. Quiroz	A. Garcia	Very high human impact	Mexico	CHIAPAS	Rosario Izapa
urn:catalog:INECOL:IEXA:IEXA-Hy-1196:9b3d1c46711c6e52ad0051aad48a9f96	PreservedSpecimen		INECOL	IEXA	IEXA-Hy-1196	Animalia	Arthropoda	Insecta	Hymenoptera	Formicidae	Dorylinae	Labidus coecus (Latreille, 1802)	18.9703	-99.0561	WGS84		33	1989-08-13	13	8	1989	L. Quiroz	L. Quiroz	Very high human impact	Mexico	MORELOS	5 Km despues de Ixcatepec
urn:catalog:INECOL:IEXA:IEXA-Hy-1448:2347c6042769a8a9e10521418b3af5e9	PreservedSpecimen		INECOL	IEXA	IEXA-Hy-1448	Animalia	Arthropoda	Insecta	Hymenoptera	Formicidae	Myrmicinae	Solenopsis geminata (Fabricius, 1804)	18.0566	-95.6176	WGS84		1	2016-06-04	4	6	2016	L. Quiroz	L. Gonzalez	Very high human impact	Mexico	VERACRUZ	Mazoco
urn:catalog:INECOL:IEXA:IEXA-Hy-215:c60aac0b92dcd1a839e419e06cbaf062	PreservedSpecimen		INECOL	IEXA	IEXA-Hy-215	Animalia	Arthropoda	Insecta	Hymenoptera	Formicidae	Formicinae	Nylanderia steinheili (Forel, 1893)	19.0411	-96.9125	WGS84		1	2005-09-22	22	9	2005	L. Quiroz	J. E. Valenzuela | D. L. Martinez	Very high human impact	Mexico	VERACRUZ	Finca 'El Plan'
urn:catalog:INECOL:IEXA:IEXA-Hy-2030:1a9880ab914f6ad53d084ebb32120b97	PreservedSpecimen		INECOL	IEXA	IEXA-Hy-2030	Animalia	Arthropoda	Insecta	Hymenoptera	Formicidae	Ponerinae	Pachycondyla harpax (Fabricius, 1804)	18.585	-95.07	WGS84		1	1991-02-12	12	2	1991	L. Quiroz	L. Quiroz	High human impact	Mexico	VERACRUZ	Estacion Biologica de los Tuxtlas
urn:catalog:INECOL:IEXA:IEXA-Hy-1939:d721d4e8a607fa9e31cdd00e20e11eae	PreservedSpecimen		INECOL	IEXA	IEXA-Hy-1939	Animalia	Arthropoda	Insecta	Hymenoptera	Formicidae	Dolichoderinae	Dolichoderus bispinosus (Olivier, 1792)	18.585	-95.07	WGS84		3	1999-03-22	22	3	1999	L. Quiroz	L. Quiroz	High human impact	Mexico	VERACRUZ	Estacion Biologica de los Tuxtlas
urn:catalog:INECOL:IEXA:IEXA-Hy-729:979ecb8c7290595492afab04d6d100b2	PreservedSpecimen		INECOL	IEXA	IEXA-Hy-729	Animalia	Arthropoda	Insecta	Hymenoptera	Formicidae	Pseudomyrmecinae	Pseudomyrmex simplex (Smith, 1877)	19.2158	-96.8853	WGS84		2	2004-09-30	30	9	2004	L. Quiroz	D. L. Martinez | L. Quiroz | J. E. Valenzuela	High human impact	Mexico	VERACRUZ	Finca cafetalera, El Mirador
urn:catalog:INECOL:IEXA:IEXA-Hy-1508:abe29fddd063f1df9730fd0741b3871a	PreservedSpecimen		INECOL	IEXA	IEXA-Hy-1508	Animalia	Arthropoda	Insecta	Hymenoptera	Formicidae	Myrmicinae	Acromyrmex echinatior Forel, 1899	19.4331	-96.9651	WGS84		1	2008-06-12	12	6	2008	L. Quiroz	J. E. Valenzuela | L. Quiroz | D. L. Martinez	Very high human impact	Mexico	VERACRUZ	Cafetal 'onza'
urn:catalog:INECOL:IEXA:IEXA-Hy-1853:5da74854eceef842fed85e222007351d	PreservedSpecimen		INECOL	IEXA	IEXA-Hy-1853	Animalia	Arthropoda	Insecta	Hymenoptera	Formicidae	Formicinae	Camponotus picipes (Olivier, 1792)	19.0876	-97.677	WGS84		2	1992-02-15	15	2	1992	L. Quiroz	L. Quiroz	Very high human impact	Mexico	PUEBLA	Ocotal
urn:catalog:INECOL:IEXA:IEXA-Hy-553:c7af8701cf606f62ead92e0a796837df	PreservedSpecimen		INECOL	IEXA	IEXA-Hy-553	Animalia	Arthropoda	Insecta	Hymenoptera	Formicidae	Myrmicinae	Strumigenys louisianae Roger, 1863	19.204	-96.8816	WGS84		3	2005-04-29	29	4	2005	L. Quiroz	L. Quiroz	Very high human impact	Mexico	VERACRUZ	Cafetal 'Vequia Bajo Monte'
urn:catalog:INECOL:IEXA:IEXA-Hy-1858:82866e27496a565af7f8991cbb1f462e	PreservedSpecimen		INECOL	IEXA	IEXA-Hy-1858	Animalia	Arthropoda	Insecta	Hymenoptera	Formicidae	Formicinae	Camponotus picipes (Olivier, 1792)	19.3196	-97.4891	WGS84		2	1992-03-15	15	3	1992	L. Quiroz	L. Quiroz	High human impact	Mexico	PUEBLA	La Mina
urn:catalog:INECOL:IEXA:IEXA-Hy-1156:a91e78ef0602335d3a935f47b0c5fe30	PreservedSpecimen		INECOL	IEXA	IEXA-Hy-1156	Animalia	Arthropoda	Insecta	Hymenoptera	Formicidae	Formicinae	Paratrechina longicornis (Latreille, 1802)	19.3306	-98.2169	WGS84		3	2013-10-14	14	10	2013	L. Quiroz	M. A. Garcia	Very high human impact	Mexico	TLAXCALA	Tlaxcala
urn:catalog:INECOL:IEXA:IEXA-Hy-352:e1a0ae3f3c4a986cad576bd5728b8b5c	PreservedSpecimen		INECOL	IEXA	IEXA-Hy-352	Animalia	Arthropoda	Insecta	Hymenoptera	Formicidae	Dolichoderinae	Tapinoma ramulorum Emery, 1896	19.4356	-96.8986	WGS84		3	2006-09-26	26	9	2006	L. Quiroz	C. Tlapanco | J. E. Valenzuela	Very high human impact	Mexico	VERACRUZ	Finca 'El Zopilote'
urn:catalog:INECOL:IEXA:IEXA-Hy-1033:bdde284696af5b64bfd345de0156c705	PreservedSpecimen		INECOL	IEXA	IEXA-Hy-1033	Animalia	Arthropoda	Insecta	Hymenoptera	Formicidae	Formicinae	Brachymyrmex heeri Forel, 1874	18.8228	-97.005	WGS84		8	2015-04-15	15	4	2015	L. Quiroz	I. Landero	High human impact	Mexico	VERACRUZ	Campo Grande
urn:catalog:INECOL:IEXA:IEXA-Hy-1530:8adfb2d7f553f4e06e78f1fb19d3c923	PreservedSpecimen		INECOL	IEXA	IEXA-Hy-1530	Animalia	Arthropoda	Insecta	Hymenoptera	Formicidae	Pseudomyrmecinae	Pseudomyrmex gracilis (Fabricius, 1804)	19.3175	-96.7151	WGS84		2	1991-05-23	23	5	1991	L. Quiroz	L. Quiroz	Very high human impact	Mexico	VERACRUZ	Apazapan
urn:catalog:INECOL:IEXA:IEXA-Hy-316:e56e3511ef9c4192dde486abf075f04b	PreservedSpecimen		INECOL	IEXA	IEXA-Hy-316	Animalia	Arthropoda	Insecta	Hymenoptera	Formicidae	Dolichoderinae	Forelius damiani Guerrero & Fernandez, 2008	19.0411	-96.9125	WGS84		3	2005-09-22	22	9	2005	L. Quiroz	J. E. Valenzuela | D. L. Martinez	Very high human impact	Mexico	VERACRUZ	Finca 'El Plan'
urn:catalog:INECOL:IEXA:IEXA-Hy-982:0e46863fd0a527dc1e64b49373edb298	PreservedSpecimen		INECOL	IEXA	IEXA-Hy-982	Animalia	Arthropoda	Insecta	Hymenoptera	Formicidae	Myrmicinae	Acromyrmex octospinosus (Reich, 1793)	18.8194	-97.0008	WGS84		5	2012-03-15	15	3	2012	G. R. Perez	I. Landero | M. A. Garcia	Medium human impact	Mexico	VERACRUZ	Campo Grande
urn:catalog:INECOL:IEXA:IEXA-Hy-813:d2d4eff37259d3d7c656832caf0601f1	PreservedSpecimen		INECOL	IEXA	IEXA-Hy-813	Animalia	Arthropoda	Insecta	Hymenoptera	Formicidae	Myrmicinae	Strumigenys brevicornis Mann, 1922	19.5117	-96.9369	WGS84		19	2007-05-01	1	5	2007	L. Quiroz	C. Tlapanco | D. L. Martinez	High human impact	Mexico	VERACRUZ	Parque Ecologico
urn:catalog:INECOL:IEXA:IEXA-Hy-398:c62a4bba351033d1533bf7c7e2b70ca0	PreservedSpecimen		INECOL	IEXA	IEXA-Hy-398	Animalia	Arthropoda	Insecta	Hymenoptera	Formicidae	Myrmicinae	Crematogaster sumichrasti Mayr, 1870	19.204	-96.8816	WGS84		2	2005-04-29	29	4	2005	L. Quiroz	T. E. Martinez | L. Quiroz	Very high human impact	Mexico	VERACRUZ	Cafetal 'Vequia Bajo Monte'
urn:catalog:INECOL:IEXA:IEXA-Hy-1207:c6427a705aabac46fcd5759c6739f7c2	PreservedSpecimen		INECOL	IEXA	IEXA-Hy-1207	Animalia	Arthropoda	Insecta	Hymenoptera	Formicidae	Dorylinae	Labidus coecus (Latreille, 1802)	18.978	-99.0793	WGS84		22	1989-09-03	3	9	1989	L. Quiroz	L. Quiroz	Very high human impact	Mexico	MORELOS	Ixcatepec
urn:catalog:INECOL:IEXA:IEXA-Hy-1298:615ea6ed1c0bc6aeb12e30ade25c4565	PreservedSpecimen		INECOL	IEXA	IEXA-Hy-1298	Animalia	Arthropoda	Insecta	Hymenoptera	Formicidae	Myrmicinae	Stenamma connectum Branstetter, 2013	19.4519	-97.0586	WGS84		8	2011-07-19	19	7	2011	G. R. Perez	F. Escobar | F. Alvarado	High human impact	Mexico	VERACRUZ	Ripario: Xico viejo
urn:catalog:INECOL:IEXA:IEXA-Hy-353:d48642e911797538a0447eff2e0b7026	PreservedSpecimen		INECOL	IEXA	IEXA-Hy-353	Animalia	Arthropoda	Insecta	Hymenoptera	Formicidae	Dolichoderinae	Tapinoma ramulorum Emery, 1896	19.4356	-96.8986	WGS84		13	2006-09-26	26	9	2006	L. Quiroz	D. L. Martinez | R. Arce	Very high human impact	Mexico	VERACRUZ	Finca 'El Zopilote'
urn:catalog:INECOL:IEXA:IEXA-Hy-1536:07be1ddeaa51163cef9e3342f6fa8ebf	PreservedSpecimen		INECOL	IEXA	IEXA-Hy-1536	Animalia	Arthropoda	Insecta	Hymenoptera	Formicidae	Pseudomyrmecinae	Pseudomyrmex gracilis (Fabricius, 1804)	18.755	-99.4521	WGS84		1	1985-08-22	22	8	1985	L. Quiroz	L. Quiroz	Very high human impact	Mexico	MORELOS	Cocoyotla
urn:catalog:INECOL:IEXA:IEXA-Hy-836:7445b599557c4fd5aeb71901d7fa7b7b	PreservedSpecimen		INECOL	IEXA	IEXA-Hy-836	Animalia	Arthropoda	Insecta	Hymenoptera	Formicidae	Formicinae	Camponotus planatus Roger, 1863	18.8242	-97.0067	WGS84		4	2014-05-24	24	5	2014	G. R. Perez	I. Landero	High human impact	Mexico	VERACRUZ	Campo Grande
urn:catalog:INECOL:IEXA:IEXA-Hy-1893:ae467413af8c94a5a660dff755bfe611	PreservedSpecimen		INECOL	IEXA	IEXA-Hy-1893	Animalia	Arthropoda	Insecta	Hymenoptera	Formicidae	Formicinae	Camponotus planatus Roger, 1863	15.6837	-96.4654	WGS84		1	1984-08-05	5	8	1984	G. R. Perez	A. Lopez	Low human impact	Mexico	OAXACA	Puerto Angel camino a playa la Boquilla
urn:catalog:INECOL:IEXA:IEXA-Hy-975:dcd5a3eeaf8ff51485c248c690558d47	PreservedSpecimen		INECOL	IEXA	IEXA-Hy-975	Animalia	Arthropoda	Insecta	Hymenoptera	Formicidae	Dorylinae	Eciton burchellii (Westwood, 1842)	18.8194	-97.0008	WGS84		1	2012-03-15	15	3	2012	G. R. Perez	I. Landero | M. A. Garcia	Medium human impact	Mexico	VERACRUZ	Campo Grande
urn:catalog:INECOL:IEXA:IEXA-Hy-50:6f9bf347d5a7aa2b22daffffcad107e7	PreservedSpecimen		INECOL	IEXA	IEXA-Hy-50	Animalia	Arthropoda	Insecta	Hymenoptera	Formicidae	Formicinae	Camponotus sericeiventris (Guerin-Meneville, 1838)	19.4356	-96.8986	WGS84		3	2006-09-26	26	9	2006	L. Quiroz	C. Tlapanco | J. E. Valenzuela	Very high human impact	Mexico	VERACRUZ	Finca 'El Zopilote'
urn:catalog:INECOL:IEXA:IEXA-Hy-1669:ecb7106efc4e591ff29c3e1bf9141593	PreservedSpecimen		INECOL	IEXA	IEXA-Hy-1669	Animalia	Arthropoda	Insecta	Hymenoptera	Formicidae	Ponerinae	Pachycondyla harpax (Fabricius, 1804)	19.5786	-88.0453	WGS84		1	1984-06-19	19	6	1984	L. Quiroz	O. Canul	Very high human impact	Mexico	QUINTANA ROO	Rancho 'El 24'
urn:catalog:INECOL:IEXA:IEXA-Hy-1251:dc437be146037be7d5c4fccfdfe692f5	PreservedSpecimen		INECOL	IEXA	IEXA-Hy-1251	Animalia	Arthropoda	Insecta	Hymenoptera	Formicidae	Myrmicinae	Tranopelta gilva Mayr, 1866	18.586	-95.0756	WGS84		7	2004-05-30	30	5	2004	G. R. Perez	J. E. Valenzuela | C. Rojas	High human impact	Mexico	VERACRUZ	Estacion Biologica de los Tuxtlas
urn:catalog:INECOL:IEXA:IEXA-Hy-51:b8498726bc52a6cb6f51f8a0308cbc28	PreservedSpecimen		INECOL	IEXA	IEXA-Hy-51	Animalia	Arthropoda	Insecta	Hymenoptera	Formicidae	Formicinae	Camponotus atriceps (Smith, 1858)	19.4356	-96.8986	WGS84		2	2006-09-26	26	9	2006	L. Quiroz	C. Tlapanco | J. E. Valenzuela	Very high human impact	Mexico	VERACRUZ	Finca 'El Zopilote'
urn:catalog:INECOL:IEXA:IEXA-Hy-2039:8b43982f7c89f27a4a516e03f35b8241	PreservedSpecimen		INECOL	IEXA	IEXA-Hy-2039	Animalia	Arthropoda	Insecta	Hymenoptera	Formicidae	Ponerinae	Pachycondyla harpax (Fabricius, 1804)	18.585	-95.07	WGS84		1	1992-08-07	7	8	1992	L. Quiroz	L. Quiroz	High human impact	Mexico	VERACRUZ	Estacion Biologica de los Tuxtlas
urn:catalog:INECOL:IEXA:IEXA-Hy-338:4ce24b45ecf5601cbc294dfd021fa0d2	PreservedSpecimen		INECOL	IEXA	IEXA-Hy-338	Animalia	Arthropoda	Insecta	Hymenoptera	Formicidae	Dolichoderinae	Dorymyrmex bicolor Wheeler, 1906	19.2061	-96.8844	WGS84		4	2004-09-29	29	9	2004	L. Quiroz	D. L. Martinez | L. Quiroz | J. E. Valenzuela	Very high human impact	Mexico	VERACRUZ	(DLVSE) Cafetal
urn:catalog:INECOL:IEXA:IEXA-Hy-1602:420928eaef1970adc8b7eda06048df6c	PreservedSpecimen		INECOL	IEXA	IEXA-Hy-1602	Animalia	Arthropoda	Insecta	Hymenoptera	Formicidae	Pseudomyrmecinae	Pseudomyrmex major (Forel, 1899)	17.6136	-99.5206	WGS84		2	1999-05-27	27	5	1999	L. Quiroz	W. P. MacKay	Medium human impact	Mexico	GUERRERO	4 km Zumpango del Rio
urn:catalog:INECOL:IEXA:IEXA-Hy-290:43c439865e8083d2fb1364a8326dcbd5	PreservedSpecimen		INECOL	IEXA	IEXA-Hy-290	Animalia	Arthropoda	Insecta	Hymenoptera	Formicidae	Dolichoderinae	Forelius damiani Guerrero & Fernandez, 2008	19.4303	-96.8819	WGS84		15	2006-08-18	18	8	2006	L. Quiroz	C. Tlapanco | J. E. Valenzuela	Very high human impact	Mexico	VERACRUZ	Finca 'Martinez'
urn:catalog:INECOL:IEXA:IEXA-Hy-1108:fb9bd34a0e6d950140c71499743c72dd	PreservedSpecimen		INECOL	IEXA	IEXA-Hy-1108	Animalia	Arthropoda	Insecta	Hymenoptera	Formicidae	Pseudomyrmecinae	Pseudomyrmex elongatulus (Dalla Torre, 1892)	19.3277	-96.6328	WGS84		3	2015-10-01	1	10	2015	L. Quiroz	A. Balderas | D. L. Martinez | R. A. Carrera | M. Amezcua | J. Baez	Very high human impact	Mexico	VERACRUZ	Carretera Apazapan-Carrizal
urn:catalog:INECOL:IEXA:IEXA-Hy-769:1a99cb3ca58cd8abf09ce5e9b67925d1	PreservedSpecimen		INECOL	IEXA	IEXA-Hy-769	Animalia	Arthropoda	Insecta	Hymenoptera	Formicidae	Pseudomyrmecinae	Pseudomyrmex viduus (Smith, 1858)	19.4406	-96.9475	WGS84		2	2006-09-20	20	9	2006	L. Quiroz	R. Arce | D. L. Martinez	Very high human impact	Mexico	VERACRUZ	Finca 'Dona Cuca'
urn:catalog:INECOL:IEXA:IEXA-Hy-1827:18a58afc3a82ba20c95f89ccce73664e	PreservedSpecimen		INECOL	IEXA	IEXA-Hy-1827	Animalia	Arthropoda	Insecta	Hymenoptera	Formicidae	Dorylinae	Neivamyrmex nigrescens (Cresson, 1872)	19.7975	-99.8744	WGS84		24	1987-06-22	22	6	1987	L. Quiroz	N. Calvido	Very high human impact	Mexico	MEXICO	Atlacomulco
urn:catalog:INECOL:IEXA:IEXA-Hy-1936:0735f271d5e5d99798d89bb187d4c283	PreservedSpecimen		INECOL	IEXA	IEXA-Hy-1936	Animalia	Arthropoda	Insecta	Hymenoptera	Formicidae	Dolichoderinae	Dolichoderus bispinosus (Olivier, 1792)	18.585	-95.07	WGS84		50	1992-08-28	28	8	1992	L. Quiroz	L. Quiroz	High human impact	Mexico	VERACRUZ	Estacion Biologica de los Tuxtlas
urn:catalog:INECOL:IEXA:IEXA-Hy-1521:763fe0ae90aa67239231720cdae6c7b1	PreservedSpecimen		INECOL	IEXA	IEXA-Hy-1521	Animalia	Arthropoda	Insecta	Hymenoptera	Formicidae	Ponerinae	Odontomachus laticeps Roger, 1861	17.518	-92.9203	WGS84		1	2015-07-22	22	7	2015	L. Quiroz	L. Delgado	High human impact	Mexico	TABASCO	Finca Cucay, Vicente Guerrero
urn:catalog:INECOL:IEXA:IEXA-Hy-1331:47d77163c302726552c4b5d14be4bf86	PreservedSpecimen		INECOL	IEXA	IEXA-Hy-1331	Animalia	Arthropoda	Insecta	Hymenoptera	Formicidae	Ponerinae	Ponera pennsylvanica Buckley, 1866	19.4669	-97.0775	WGS84		2	2012-05-02	2	5	2012	G. R. Perez	F. Escobar | F. Alvarado	High human impact	Mexico	VERACRUZ	Ripario: Matlalapa
urn:catalog:INECOL:IEXA:IEXA-Hy-3:0b673db4bbcc5c5479beb9a93cc3c2df	PreservedSpecimen		INECOL	IEXA	IEXA-Hy-3	Animalia	Arthropoda	Insecta	Hymenoptera	Formicidae	Formicinae	Camponotus atriceps (Smith, 1858)	19.4606	-96.9961	WGS84		8	2005-05-26	26	5	2005	L. Quiroz	J. E. Valenzuela | C. Rojas	High human impact	Mexico	VERACRUZ	'Bosque Mesofilo Mascota'
urn:catalog:INECOL:IEXA:IEXA-Hy-229:84361caf1db2cc6067b33d789be80b6a	PreservedSpecimen		INECOL	IEXA	IEXA-Hy-229	Animalia	Arthropoda	Insecta	Hymenoptera	Formicidae	Formicinae	Brachymyrmex depilis Emery, 1893	19.4303	-96.8819	WGS84		1	2006-08-16	16	8	2006	L. Quiroz	D. L. Martinez | C. Tlapanco	Very high human impact	Mexico	VERACRUZ	Finca 'Martinez'
urn:catalog:INECOL:IEXA:IEXA-Hy-306:ff51c3b70101788979c76c6fea87772c	PreservedSpecimen		INECOL	IEXA	IEXA-Hy-306	Animalia	Arthropoda	Insecta	Hymenoptera	Formicidae	Dolichoderinae	Forelius damiani Guerrero & Fernandez, 2008	19.2158	-96.8853	WGS84		3	2004-09-30	30	9	2004	L. Quiroz	D. L. Martinez | L. Quiroz | J. E. Valenzuela	High human impact	Mexico	VERACRUZ	Finca cafetalera, El Mirador
urn:catalog:INECOL:IEXA:IEXA-Hy-800:1b8d4e08e5ad804c2c16edcb4f646545	PreservedSpecimen		INECOL	IEXA	IEXA-Hy-800	Animalia	Arthropoda	Insecta	Hymenoptera	Formicidae	Myrmicinae	Pheidole xyston Wilson, 2003	19.5117	-96.9369	WGS84		3	2007-05-01	1	5	2007	G. R. Perez	C. Tlapanco | D. L. Martinez	High human impact	Mexico	VERACRUZ	Parque Ecologico
urn:catalog:INECOL:IEXA:IEXA-Hy-177:e6774da913ace30f2d74641e79b5121e	PreservedSpecimen		INECOL	IEXA	IEXA-Hy-177	Animalia	Arthropoda	Insecta	Hymenoptera	Formicidae	Formicinae	Nylanderia steinheili (Forel, 1893)	19.4303	-96.8819	WGS84		6	2006-08-16	16	8	2006	L. Quiroz	J. A. Gomez | D. L. Martinez	Very high human impact	Mexico	VERACRUZ	Finca 'Martinez'
urn:catalog:INECOL:IEXA:IEXA-Hy-166:05d77ed37e27892fd3bb7610059c4a58	PreservedSpecimen		INECOL	IEXA	IEXA-Hy-166	Animalia	Arthropoda	Insecta	Hymenoptera	Formicidae	Formicinae	Nylanderia steinheili (Forel, 1893)	19.3814	-96.9881	WGS84		14	2004-06-25	25	6	2004	L. Quiroz	L. Quiroz	Very high human impact	Mexico	VERACRUZ	Cafetal 'Teocelo'
urn:catalog:INECOL:IEXA:IEXA-Hy-806:b187324b7e157426891e7670ff9dcd63	PreservedSpecimen		INECOL	IEXA	IEXA-Hy-806	Animalia	Arthropoda	Insecta	Hymenoptera	Formicidae	Formicinae	Camponotus linnaei Forel, 1886	19.3369	-97.03	WGS84		2	2008-08-24	24	8	2008	L. Quiroz	M. A. Garcia | J. E. Valenzuela	Very high human impact	Mexico	VERACRUZ	El Olmo
urn:catalog:INECOL:IEXA:IEXA-Hy-1402:66486fcdb625770e201dbe226ae236b0	PreservedSpecimen		INECOL	IEXA	IEXA-Hy-1402	Animalia	Arthropoda	Insecta	Hymenoptera	Formicidae	Formicinae	Camponotus vicinus Mayr, 1870	25.3323	-100.9854	WGS84		3	1980-01-17	17	1	1980	W. P. MacKay	F. Perez	Untransformed (no human impact)	Mexico	COAHUILA	Canon Sn. Lorenzo
urn:catalog:INECOL:IEXA:IEXA-Hy-367:205e3da096bc924aaec7fabf26ea6fa1	PreservedSpecimen		INECOL	IEXA	IEXA-Hy-367	Animalia	Arthropoda	Insecta	Hymenoptera	Formicidae	Ectatomminae	Gnamptogenys strigata (Norton, 1868)	19.4406	-96.9475	WGS84		6	2006-09-29	29	9	2006	L. Quiroz	C. Tlapanco | J. E. Valenzuela	Very high human impact	Mexico	VERACRUZ	Finca 'Dona Cuca'
urn:catalog:INECOL:IEXA:IEXA-Hy-1113:0307a230ff7e39919ddbcf057944e517	PreservedSpecimen		INECOL	IEXA	IEXA-Hy-1113	Animalia	Arthropoda	Insecta	Hymenoptera	Formicidae	Pseudomyrmecinae	Pseudomyrmex gracilis (Fabricius, 1804)	19.4894	-96.3344	WGS84		5	2015-09-29	29	9	2015	L. Quiroz	A. Balderas | D. L. Martinez | C. L. Franceschy | J. Baez	Medium human impact	Mexico	VERACRUZ	Paso de Dona Juana
urn:catalog:INECOL:IEXA:IEXA-Hy-997:6930220d6d8476fea8b3221e458a8fb5	PreservedSpecimen		INECOL	IEXA	IEXA-Hy-997	Animalia	Arthropoda	Insecta	Hymenoptera	Formicidae	Ectatomminae	Gnamptogenys strigata (Norton, 1868)	18.8228	-97.0058	WGS84		1	2012-03-15	15	3	2012	M. A. Garcia	I. Landero | M. A. Garcia	High human impact	Mexico	VERACRUZ	Campo Grande
urn:catalog:INECOL:IEXA:IEXA-Hy-1940:89b23bbd944ec202e543cd2a78c01f15	PreservedSpecimen		INECOL	IEXA	IEXA-Hy-1940	Animalia	Arthropoda	Insecta	Hymenoptera	Formicidae	Dolichoderinae	Dolichoderus bispinosus (Olivier, 1792)	18.585	-95.07	WGS84		1	1993-10-19	19	10	1993	L. Quiroz	L. Quiroz	High human impact	Mexico	VERACRUZ	Estacion Biologica de los Tuxtlas
urn:catalog:INECOL:IEXA:IEXA-Hy-1076:bf27a55e2cb6b36dbe68c05f05e05135	PreservedSpecimen		INECOL	IEXA	IEXA-Hy-1076	Animalia	Arthropoda	Insecta	Hymenoptera	Formicidae	Myrmicinae	Cephalotes minutus (Fabricius, 1804)	19.3335	-96.742	WGS84		6	2015-10-01	1	10	2015	L. Quiroz	A. Balderas | D. L. Martinez | R. A. Carrera | M. Amezcua | J. Baez	Very high human impact	Mexico	VERACRUZ	El molino
urn:catalog:INECOL:IEXA:IEXA-Hy-1355:31d11a48639745452b273af92098ab6a	PreservedSpecimen		INECOL	IEXA	IEXA-Hy-1355	Animalia	Arthropoda	Insecta	Hymenoptera	Formicidae	Formicinae	Camponotus atriceps (Smith, 1858)	17.3657	-99.4705	WGS84		1	1986-09-29	29	9	1986	W. P. MacKay	L. Quiroz	High human impact	Mexico	GUERRERO	Acahuizotla
urn:catalog:INECOL:IEXA:IEXA-Hy-971:18f7a4726864fb6f7cf85ed79b65ebd3	PreservedSpecimen		INECOL	IEXA	IEXA-Hy-971	Animalia	Arthropoda	Insecta	Hymenoptera	Formicidae	Myrmicinae	Solenopsis geminata (Fabricius, 1804)	18.8269	-97.0086	WGS84		2	2012-03-15	15	3	2012	D. L. Martinez	I. Landero | M. A. Garcia	Very high human impact	Mexico	VERACRUZ	Campo Grande
urn:catalog:INECOL:IEXA:IEXA-Hy-25:5b021624e18a1efaf9115d922fd79ee6	PreservedSpecimen		INECOL	IEXA	IEXA-Hy-25	Animalia	Arthropoda	Insecta	Hymenoptera	Formicidae	Formicinae	Camponotus striatus (Smith, 1862)	19.2158	-96.8853	WGS84		1	2004-09-30	30	9	2004	L. Quiroz	D. L. Martinez | L. Quiroz | J. E. Valenzuela	High human impact	Mexico	VERACRUZ	Finca cafetalera, El Mirador
urn:catalog:INECOL:IEXA:IEXA-Hy-1011:8a1f908ac9114ee71311801ce3611607	PreservedSpecimen		INECOL	IEXA	IEXA-Hy-1011	Animalia	Arthropoda	Insecta	Hymenoptera	Formicidae	Dolichoderinae	Tapinoma ramulorum Emery, 1896	18.8242	-97.0067	WGS84		2	2014-04-15	15	4	2014	L. Quiroz	I. Landero	High human impact	Mexico	VERACRUZ	Campo Grande
urn:catalog:INECOL:IEXA:IEXA-Hy-1321:96e9272bee1c6350e85b112976c1ca87	PreservedSpecimen		INECOL	IEXA	IEXA-Hy-1321	Animalia	Arthropoda	Insecta	Hymenoptera	Formicidae	Ectatomminae	Gnamptogenys strigata (Norton, 1868)	19.5169	-96.9867	WGS84		1	2012-05-02	2	5	2012	G. R. Perez	F. Escobar | F. Alvarado	High human impact	Mexico	VERACRUZ	Ripario: Trucha feliz
urn:catalog:INECOL:IEXA:IEXA-Hy-1671:212d49486e2c23eae26e3930dc20c30e	PreservedSpecimen		INECOL	IEXA	IEXA-Hy-1671	Animalia	Arthropoda	Insecta	Hymenoptera	Formicidae	Ponerinae	Pachycondyla harpax (Fabricius, 1804)	19.4	-88.6194	WGS84		4	1985-05-10	10	5	1985	L. Quiroz	O. Canul	Very high human impact	Mexico	QUINTANA ROO	Carretera Ramonal Km 12
urn:catalog:INECOL:IEXA:IEXA-Hy-182:39559514bb5a35d14362e6950b420d9e	PreservedSpecimen		INECOL	IEXA	IEXA-Hy-182	Animalia	Arthropoda	Insecta	Hymenoptera	Formicidae	Formicinae	Nylanderia steinheili (Forel, 1893)	19.4303	-96.8819	WGS84		1	2006-08-16	16	8	2006	L. Quiroz	C. Tlapanco | J. E. Valenzuela	Very high human impact	Mexico	VERACRUZ	Finca 'Martinez'
urn:catalog:INECOL:IEXA:IEXA-Hy-1547:95a2904eb45d338a3ca22351d76fc0e4	PreservedSpecimen		INECOL	IEXA	IEXA-Hy-1547	Animalia	Arthropoda	Insecta	Hymenoptera	Formicidae	Pseudomyrmecinae	Pseudomyrmex gracilis (Fabricius, 1804)	18.7435	-99.328	WGS84		1	1994-03-10	10	3	1994	L. Quiroz	L. Quiroz	Very high human impact	Mexico	MORELOS	Coatetelco
urn:catalog:INECOL:IEXA:IEXA-Hy-1904:bab8fc28439d50a1822f91255ba292e7	PreservedSpecimen		INECOL	IEXA	IEXA-Hy-1904	Animalia	Arthropoda	Insecta	Hymenoptera	Formicidae	Formicinae	Camponotus novogranadensis Mayr, 1870	19.0747	-96.1607	WGS84		1	1972-05-07	7	5	1972	G. R. Perez	S. Hernandez	Very high human impact	Mexico	VERACRUZ	El Tejar
urn:catalog:INECOL:IEXA:IEXA-Hy-141:1f0ae90a6fe416b659ddbbebec8959a4	PreservedSpecimen		INECOL	IEXA	IEXA-Hy-141	Animalia	Arthropoda	Insecta	Hymenoptera	Formicidae	Myrmicinae	Monomorium ebeninum Forel, 1891	19.4303	-96.8819	WGS84		15	2005-08-18	18	8	2005	L. Quiroz	J. A. Gomez | D. L. Martinez	Very high human impact	Mexico	VERACRUZ	Finca 'Martinez'
urn:catalog:INECOL:IEXA:IEXA-Hy-576:69cab9f3dd64047e98e4910e595018e2	PreservedSpecimen		INECOL	IEXA	IEXA-Hy-576	Animalia	Arthropoda	Insecta	Hymenoptera	Formicidae	Myrmicinae	Pheidole punctatissima Mayr, 1870	19.0411	-96.9125	WGS84		25	2005-09-22	22	9	2005	L. Quiroz	J. E. Valenzuela | D. L. Martinez	Very high human impact	Mexico	VERACRUZ	Finca 'El Plan'
urn:catalog:INECOL:IEXA:IEXA-Hy-1735:4fe5780a1a4ea7eede984ea0822560ed	PreservedSpecimen		INECOL	IEXA	IEXA-Hy-1735	Animalia	Arthropoda	Insecta	Hymenoptera	Formicidae	Ponerinae	Odontomachus laticeps Roger, 1861	14.9736	-92.155	WGS84		1	1996-09-17	17	9	1996	L. Quiroz	L. Quiroz	Very high human impact	Mexico	CHIAPAS	Rosario Izapa
urn:catalog:INECOL:IEXA:IEXA-Hy-1408:844350c3c91d1e120c30e7c3940f85af	PreservedSpecimen		INECOL	IEXA	IEXA-Hy-1408	Animalia	Arthropoda	Insecta	Hymenoptera	Formicidae	Dorylinae	Labidus praedator (Smith, 1858)	19.385	-96.8625	WGS84		15	1992-09-20	20	9	1992	L. Quiroz	L. Quiroz	High human impact	Mexico	VERACRUZ	Tuzamapan
urn:catalog:INECOL:IEXA:IEXA-Hy-1183:611120710fcc4078e651faf1f28ed88a	PreservedSpecimen		INECOL	IEXA	IEXA-Hy-1183	Animalia	Arthropoda	Insecta	Hymenoptera	Formicidae	Dorylinae	Eciton burchellii (Westwood, 1842)	19.3349	-96.744	WGS84		1	1992-07-30	30	7	1992	L. Quiroz	L. Quiroz	Very high human impact	Mexico	VERACRUZ	1 km al E de Jalcomulco
urn:catalog:INECOL:IEXA:IEXA-Hy-1154:1bbd5609b7394c969f774ac443fe3147	PreservedSpecimen		INECOL	IEXA	IEXA-Hy-1154	Animalia	Arthropoda	Insecta	Hymenoptera	Formicidae	Ectatomminae	Gnamptogenys strigata (Norton, 1868)	19.3311	-98.2161	WGS84		1	2013-10-14	14	10	2013	L. Quiroz	I. Landero	Very high human impact	Mexico	TLAXCALA	Tlaxcala
urn:catalog:INECOL:IEXA:IEXA-Hy-902:1723a14a39593984b1797ce96b3a9d2a	PreservedSpecimen		INECOL	IEXA	IEXA-Hy-902	Animalia	Arthropoda	Insecta	Hymenoptera	Formicidae	Pseudomyrmecinae	Pseudomyrmex pallidus (Smith, 1855)	19.6008	-96.3842	WGS84		1	2011-08-06	6	8	2011	L. Quiroz	M. A. Garcia | J. E. Valenzuela	Medium human impact	Mexico	VERACRUZ	La Mancha
urn:catalog:INECOL:IEXA:IEXA-Hy-1534:4e9591d06fbc4a33bd4b7d0b57e29fbc	PreservedSpecimen		INECOL	IEXA	IEXA-Hy-1534	Animalia	Arthropoda	Insecta	Hymenoptera	Formicidae	Pseudomyrmecinae	Pseudomyrmex gracilis (Fabricius, 1804)	18.8818	-99.0628	WGS84		1	1999-08-31	31	8	1999	L. Quiroz	L. Quiroz	Very high human impact	Mexico	MORELOS	Yautepec
urn:catalog:INECOL:IEXA:IEXA-Hy-845:7d25ad4e994f989d400af62f90293d8f	PreservedSpecimen		INECOL	IEXA	IEXA-Hy-845	Animalia	Arthropoda	Insecta	Hymenoptera	Formicidae	Formicinae	Myrmelachista mexicana Wheeler, 1934	18.8228	-97.005	WGS84		3	2014-06-20	20	6	2014	G. R. Perez	I. Landero	High human impact	Mexico	VERACRUZ	Campo Grande
urn:catalog:INECOL:IEXA:IEXA-Hy-1466:3cd06fa94f0f4d808c42f91771191990	PreservedSpecimen		INECOL	IEXA	IEXA-Hy-1466	Animalia	Arthropoda	Insecta	Hymenoptera	Formicidae	Formicinae	Camponotus atriceps (Smith, 1858)	17.3987	-99.4668	WGS84		3	1989-06-20	20	6	1989	L. Quiroz	L. Delgado	Very high human impact	Mexico	GUERRERO	Palo blanco
urn:catalog:INECOL:IEXA:IEXA-Hy-1362:797a623722c0e44f87c95a241ab8e667	PreservedSpecimen		INECOL	IEXA	IEXA-Hy-1362	Animalia	Arthropoda	Insecta	Hymenoptera	Formicidae	Formicinae	Lasius latipes (Walsh, 1863)	19.3196	-97.4891	WGS84		3	1992-04-28	28	4	1992	W. P. MacKay	L. Quiroz	High human impact	Mexico	PUEBLA	La Mina
urn:catalog:INECOL:IEXA:IEXA-Hy-1515:cbc2201690a7fd5732b29273f3adba68	PreservedSpecimen		INECOL	IEXA	IEXA-Hy-1515	Animalia	Arthropoda	Insecta	Hymenoptera	Formicidae	Formicinae	Nylanderia austroccidua (Trager, 1984)	19.5103	-96.9429	WGS84		1	2016-08-11	11	8	2016	L. Quiroz	J. Baez | C. Vargas	Very high human impact	Mexico	VERACRUZ	Jardin Botanico Clavijero
urn:catalog:INECOL:IEXA:IEXA-Hy-1913:f148d11447ecaa0437797752fc8eb12c	PreservedSpecimen		INECOL	IEXA	IEXA-Hy-1913	Animalia	Arthropoda	Insecta	Hymenoptera	Formicidae	Formicinae	Camponotus rubrithorax Forel, 1899	20.3844	-98.9647	WGS84		1	1990-03-09	9	3	1990	G. R. Perez	J. G.	Very high human impact	Mexico	HIDALGO	Santiago de Anaya
urn:catalog:INECOL:IEXA:IEXA-Hy-1330:e7c8d302b3df83c5ef1136ed16615584	PreservedSpecimen		INECOL	IEXA	IEXA-Hy-1330	Animalia	Arthropoda	Insecta	Hymenoptera	Formicidae	Ponerinae	Ponera pennsylvanica Buckley, 1866	19.5344	-96.9978	WGS84		1	2012-05-02	2	5	2012	G. R. Perez	F. Escobar | F. Alvarado	Medium human impact	Mexico	VERACRUZ	Ripario: Pixquiac
urn:catalog:INECOL:IEXA:IEXA-Hy-1490:e0784d6c6d6f4f54825043b2cf863692	PreservedSpecimen		INECOL	IEXA	IEXA-Hy-1490	Animalia	Arthropoda	Insecta	Hymenoptera	Formicidae	Formicinae	Camponotus abscisus Roger, 1863	19.4331	-96.9651	WGS84		3	2008-06-12	12	6	2008	L. Quiroz	L. Quiroz	Very high human impact	Mexico	VERACRUZ	Cafetal 'onza'
urn:catalog:INECOL:IEXA:IEXA-Hy-1428:79bd8603cc6f3fe07cd63e53a48f166a	PreservedSpecimen		INECOL	IEXA	IEXA-Hy-1428	Animalia	Arthropoda	Insecta	Hymenoptera	Formicidae	Dorylinae	Labidus praedator (Smith, 1858)	19.5466	-96.922	WGS84		4	1993-06-17	17	6	1993	L. Quiroz	L. Quiroz	Very high human impact	Mexico	VERACRUZ	Xalapa
urn:catalog:INECOL:IEXA:IEXA-Hy-1925:432774437a8e69877933839ef5575c7f	PreservedSpecimen		INECOL	IEXA	IEXA-Hy-1925	Animalia	Arthropoda	Insecta	Hymenoptera	Formicidae	Dolichoderinae	Dorymyrmex bicolor Wheeler, 1906	18.4215	-95.1012	WGS84		2	1994-06-01	1	6	1994	L. Quiroz	L. Quiroz	Very high human impact	Mexico	VERACRUZ	Catemaco
urn:catalog:INECOL:IEXA:IEXA-Hy-977:09692fb889262dbe5a733c362a2163b1	PreservedSpecimen		INECOL	IEXA	IEXA-Hy-977	Animalia	Arthropoda	Insecta	Hymenoptera	Formicidae	Ponerinae	Odontomachus laticeps Roger, 1861	18.8194	-97.0008	WGS84		1	2012-03-15	15	3	2012	L. Quiroz	I. Landero | M. A. Garcia	Medium human impact	Mexico	VERACRUZ	Campo Grande
urn:catalog:INECOL:IEXA:IEXA-Hy-1542:256841fa9f1ebc4bc6db3d7a3fa015b4	PreservedSpecimen		INECOL	IEXA	IEXA-Hy-1542	Animalia	Arthropoda	Insecta	Hymenoptera	Formicidae	Pseudomyrmecinae	Pseudomyrmex gracilis (Fabricius, 1804)	18.612	-99.18	WGS84		1	1997-10-28	28	10	1997	L. Quiroz	L. Quiroz	Very high human impact	Mexico	MORELOS	Jojutla
urn:catalog:INECOL:IEXA:IEXA-Hy-227:6b77b49780e371e199d596459d64d0b4	PreservedSpecimen		INECOL	IEXA	IEXA-Hy-227	Animalia	Arthropoda	Insecta	Hymenoptera	Formicidae	Formicinae	Brachymyrmex depilis Emery, 1893	19.4739	-96.955	WGS84		1	2005-06-20	20	6	2005	L. Quiroz	J. E. Valenzuela | D. L. Martinez | L. Quiroz	Very high human impact	Mexico	VERACRUZ	F. Cafetalera 'La Esmeralda'
urn:catalog:INECOL:IEXA:IEXA-Hy-1392:399e878ae3cfdbaf084d546990518dcf	PreservedSpecimen		INECOL	IEXA	IEXA-Hy-1392	Animalia	Arthropoda	Insecta	Hymenoptera	Formicidae	Formicinae	Camponotus ocreatus Emery, 1893	28.6819	-106.1134	WGS84		1	1981-05-17	17	5	1981	W. P. MacKay	W. P. MacKay	Very high human impact	Mexico	CHIHUAHUA	Majalca
urn:catalog:INECOL:IEXA:IEXA-Hy-1606:1db7d12a13b6efdfc5ba512aca63fb2d	PreservedSpecimen		INECOL	IEXA	IEXA-Hy-1606	Animalia	Arthropoda	Insecta	Hymenoptera	Formicidae	Pseudomyrmecinae	Pseudomyrmex cubaensis (Forel, 1901)	19.3206	-96.7181	WGS84		2	1991-10-16	16	10	1991	L. Quiroz	L. Quiroz	Very high human impact	Mexico	VERACRUZ	Apazapan
urn:catalog:INECOL:IEXA:IEXA-Hy-1999:a50c1aad4e485e7cf37957401fd8c3e4	PreservedSpecimen		INECOL	IEXA	IEXA-Hy-1999	Animalia	Arthropoda	Insecta	Hymenoptera	Formicidae	Ponerinae	Hypoponera opacior (Forel, 1893)	18.585	-95.07	WGS84		11	1993-09-19	19	9	1993	L. Quiroz	L. Quiroz	High human impact	Mexico	VERACRUZ	Estacion Biologica de los Tuxtlas
urn:catalog:INECOL:IEXA:IEXA-Hy-1246:8b444d3a97bbdb1c91c3ad9f0ceebb60	PreservedSpecimen		INECOL	IEXA	IEXA-Hy-1246	Animalia	Arthropoda	Insecta	Hymenoptera	Formicidae	Ponerinae	Pachycondyla harpax (Fabricius, 1804)	18.9967	-96.9033	WGS84		5	2006-07-07	7	7	2006	G. R. Perez	L. Delgado	High human impact	Mexico	VERACRUZ	Matlaquiahuitl
urn:catalog:INECOL:IEXA:IEXA-Hy-331:8c3c566ef4a249e352a508fa947bf348	PreservedSpecimen		INECOL	IEXA	IEXA-Hy-331	Animalia	Arthropoda	Insecta	Hymenoptera	Formicidae	Dolichoderinae	Dorymyrmex bicolor Wheeler, 1906	19.2158	-96.8853	WGS84		1	2004-09-30	30	9	2004	L. Quiroz	D. L. Martinez | L. Quiroz | J. E. Valenzuela	High human impact	Mexico	VERACRUZ	Finca cafetalera, El Mirador
urn:catalog:INECOL:IEXA:IEXA-Hy-343:7296ae7d72e69b3157addb67f48f7f8f	PreservedSpecimen		INECOL	IEXA	IEXA-Hy-343	Animalia	Arthropoda	Insecta	Hymenoptera	Formicidae	Formicinae	Myrmelachista zeledoni Emery, 1896	19.1897	-96.9864	WGS84		1	2004-05-25	25	5	2004	L. Quiroz	J. E. Valenzuela | D. L. Martinez	High human impact	Mexico	VERACRUZ	'Bosque Mesofilo Canadas'
urn:catalog:INECOL:IEXA:IEXA-Hy-549:7e4372be2f20910b03866aae405b3c63	PreservedSpecimen		INECOL	IEXA	IEXA-Hy-549	Animalia	Arthropoda	Insecta	Hymenoptera	Formicidae	Myrmicinae	Strumigenys louisianae Roger, 1863	19.4739	-96.955	WGS84		1	2005-06-20	20	6	2005	L. Quiroz	J. E. Valenzuela | D. L. Martinez | L. Quiroz	Very high human impact	Mexico	VERACRUZ	F. Cafetalera 'La Esmeralda'
urn:catalog:INECOL:IEXA:IEXA-Hy-917:e654f06871e210c2b949fc3519970b92	PreservedSpecimen		INECOL	IEXA	IEXA-Hy-917	Animalia	Arthropoda	Insecta	Hymenoptera	Formicidae	Formicinae	Camponotus novogranadensis Mayr, 1870	19.3264	-96.7228	WGS84		2	2014-05-01	1	5	2014	G. R. Perez	R. Lasa	Very high human impact	Mexico	VERACRUZ	Apazapan
urn:catalog:INECOL:IEXA:IEXA-Hy-1440:962b6097d80700ce6317aa569a8e712a	PreservedSpecimen		INECOL	IEXA	IEXA-Hy-1440	Animalia	Arthropoda	Insecta	Hymenoptera	Formicidae	Dorylinae	Labidus praedator (Smith, 1858)	17.3987	-99.4668	WGS84		11	1986-11-25	25	11	1986	L. Quiroz	L. Quiroz	Very high human impact	Mexico	GUERRERO	Palo blanco
urn:catalog:INECOL:IEXA:IEXA-Hy-1812:87e6133204a5dbc56e1cbf8128508752	PreservedSpecimen		INECOL	IEXA	IEXA-Hy-1812	Animalia	Arthropoda	Insecta	Hymenoptera	Formicidae	Dorylinae	Nomamyrmex esenbeckii (Westwood, 1842)	18.9786	-99.2429	WGS84		2	1993-08-25	25	8	1993	L. Quiroz	P. Galindo	Very high human impact	Mexico	MORELOS	Chamilpa UAEM
urn:catalog:INECOL:IEXA:IEXA-Hy-1401:a6bdf8d7e06c9cb2cbd79b1d9ce4e4f9	PreservedSpecimen		INECOL	IEXA	IEXA-Hy-1401	Animalia	Arthropoda	Insecta	Hymenoptera	Formicidae	Formicinae	Camponotus vicinus Mayr, 1870	28.5862	-106.2171	WGS84		3	1981-07-16	16	7	1981	W. P. MacKay	W. P. MacKay	Low human impact	Mexico	CHIHUAHUA	15 Km Bellavista
urn:catalog:INECOL:IEXA:IEXA-Hy-966:99fbabe5f6782a67463213fd41d6d9b1	PreservedSpecimen		INECOL	IEXA	IEXA-Hy-966	Animalia	Arthropoda	Insecta	Hymenoptera	Formicidae	Formicinae	Camponotus conspicuus (Smith, 1858)	19.4472	-96.4022	WGS84		2	2014-09-15	15	9	2014	L. Quiroz	R. Lasa	Very high human impact	Mexico	VERACRUZ	Zempoala
urn:catalog:INECOL:IEXA:IEXA-Hy-532:f39b44b80ef86fabe27ada52b436c4fc	PreservedSpecimen		INECOL	IEXA	IEXA-Hy-532	Animalia	Arthropoda	Insecta	Hymenoptera	Formicidae	Myrmicinae	Strumigenys crementa (Bolton, 2000)	19.4606	-96.9961	WGS84		12	2015-05-26	26	5	2015	L. Quiroz	L. Quiroz | D. L. Martinez	High human impact	Mexico	VERACRUZ	'Bosque Mesofilo Mascota'
urn:catalog:INECOL:IEXA:IEXA-Hy-889:1d8bedae9bb8e56b999e8037de73e60b	PreservedSpecimen		INECOL	IEXA	IEXA-Hy-889	Animalia	Arthropoda	Insecta	Hymenoptera	Formicidae	Myrmicinae	Strumigenys boneti Brown, 1959	19.5994	-96.3767	WGS84		4	2011-08-06	6	8	2011	L. Quiroz	M. A. Garcia | J. E. Valenzuela	Untransformed (no human impact)	Mexico	VERACRUZ	La Mancha
urn:catalog:INECOL:IEXA:IEXA-Hy-280:84482bf59c053772d0d9fe70c703f35f	PreservedSpecimen		INECOL	IEXA	IEXA-Hy-280	Animalia	Arthropoda	Insecta	Hymenoptera	Formicidae	Myrmicinae	Adelomyrmex tristani (Menozzi, 1931)	19.1897	-96.9864	WGS84		14	2004-05-25	25	5	2004	L. Quiroz	L. Quiroz	High human impact	Mexico	VERACRUZ	'Bosque Mesofilo Canadas'
urn:catalog:INECOL:IEXA:IEXA-Hy-1861:f537afed4c99e6437ab2696a50e44c6d	PreservedSpecimen		INECOL	IEXA	IEXA-Hy-1861	Animalia	Arthropoda	Insecta	Hymenoptera	Formicidae	Formicinae	Camponotus pudorosus Emery, 1925	20.3807	-98.9619	WGS84		5	1990-03-09	9	3	1990	L. Quiroz	J. G.	Very high human impact	Mexico	HIDALGO	Santiago de Anaya
urn:catalog:INECOL:IEXA:IEXA-Hy-1472:261eefae6b1323315b589d8b545fc9eb	PreservedSpecimen		INECOL	IEXA	IEXA-Hy-1472	Animalia	Arthropoda	Insecta	Hymenoptera	Formicidae	Formicinae	Camponotus atriceps (Smith, 1858)	20.85	-89.8306	WGS84		3	1999-01-20	20	1	1999	L. Quiroz	O. Canul	Very high human impact	Mexico	YUCATAN	Bolon
urn:catalog:INECOL:IEXA:IEXA-Hy-5:a4fc13a93b8edfbb184568d3e2ec08c7	PreservedSpecimen		INECOL	IEXA	IEXA-Hy-5	Animalia	Arthropoda	Insecta	Hymenoptera	Formicidae	Formicinae	Camponotus piceatus Norton, 1868	19.204	-96.8816	WGS84		1	2005-04-29	29	4	2005	L. Quiroz	T. E. Martinez | L. Quiroz	Very high human impact	Mexico	VERACRUZ	Cafetal 'Vequia Bajo Monte'
urn:catalog:INECOL:IEXA:IEXA-Hy-916:3f1f269d471a3a0ee038f05bde9d6a7b	PreservedSpecimen		INECOL	IEXA	IEXA-Hy-916	Animalia	Arthropoda	Insecta	Hymenoptera	Formicidae	Formicinae	Camponotus atriceps (Smith, 1858)	20.1847	-96.935	WGS84		3	2014-04-25	25	4	2014	G. R. Perez	R. Lasa	Very high human impact	Mexico	VERACRUZ	Maria de la Alatorre
urn:catalog:INECOL:IEXA:IEXA-Hy-502:6862a359e484f0995ed0d2d03dbf4678	PreservedSpecimen		INECOL	IEXA	IEXA-Hy-502	Animalia	Arthropoda	Insecta	Hymenoptera	Formicidae	Myrmicinae	Octostruma balzani (Emery, 1894)	19.2061	-96.8844	WGS84		2	2004-09-29	29	9	2004	L. Quiroz	D. L. Martinez | L. Quiroz | J. E. Valenzuela	Very high human impact	Mexico	VERACRUZ	(DLVSE) Cafetal
urn:catalog:INECOL:IEXA:IEXA-Hy-1768:35113d9b11f4b60712d1941abaf47a4d	PreservedSpecimen		INECOL	IEXA	IEXA-Hy-1768	Animalia	Arthropoda	Insecta	Hymenoptera	Formicidae	Ectatomminae	Holcoponera striatula (Mayr, 1884)	14.9736	-92.155	WGS84		10	1997-07-30	30	7	1997	L. Quiroz	A. Garcia	Very high human impact	Mexico	CHIAPAS	Rosario Izapa
urn:catalog:INECOL:IEXA:IEXA-Hy-1619:f316c763fabe82c1af453353bde5b19c	PreservedSpecimen		INECOL	IEXA	IEXA-Hy-1619	Animalia	Arthropoda	Insecta	Hymenoptera	Formicidae	Ponerinae	Pachycondyla harpax (Fabricius, 1804)	18.4631	-95.0482	WGS84		1	1989-11-09	9	11	1989	L. Quiroz	F. CAPISTRAN	Low human impact	Mexico	VERACRUZ	Pipiapan
urn:catalog:INECOL:IEXA:IEXA-Hy-437:c10a11b0fe8f51fbf5609da3ddc0d4f4	PreservedSpecimen		INECOL	IEXA	IEXA-Hy-437	Animalia	Arthropoda	Insecta	Hymenoptera	Formicidae	Dorylinae	Labidus praedator (Smith, 1858)	19.4664	-96.9342	WGS84		3	2004-07-21	21	7	2004	L. Quiroz	D. L. Martinez | L. Quiroz | J. E. Valenzuela	Very high human impact	Mexico	VERACRUZ	Cafetalera 'Monjes'
urn:catalog:INECOL:IEXA:IEXA-Hy-693:1ead1c7fc66875d988c20f008b4290a5	PreservedSpecimen		INECOL	IEXA	IEXA-Hy-693	Animalia	Arthropoda	Insecta	Hymenoptera	Formicidae	Pseudomyrmecinae	Pseudomyrmex gracilis (Fabricius, 1804)	19.4321	-96.9506	WGS84		1	2006-03-08	8	3	2006	L. Quiroz	J. A. Gomez | D. L. Martinez | J. E. Valenzuela	Very high human impact	Mexico	VERACRUZ	Finca 'Martin Aluja'
urn:catalog:INECOL:IEXA:IEXA-Hy-1131:4f51aa7c05fe280cf985a123ba5db702	PreservedSpecimen		INECOL	IEXA	IEXA-Hy-1131	Animalia	Arthropoda	Insecta	Hymenoptera	Formicidae	Myrmicinae	Stenamma felixi Mann, 1922	19.1897	-96.9864	WGS84		4	2004-05-25	25	5	2004	M. G. Branstetter	T. E. Martinez | L. Quiroz	High human impact	Mexico	VERACRUZ	'Bosque Mesofilo Canadas'
urn:catalog:INECOL:IEXA:IEXA-Hy-1652:12dc293ab8f39dbb5a511c962d558629	PreservedSpecimen		INECOL	IEXA	IEXA-Hy-1652	Animalia	Arthropoda	Insecta	Hymenoptera	Formicidae	Dolichoderinae	Azteca forelii Emery, 1893	19.5897	-96.38	WGS84		2	2002-01-28	28	1	2002	L. Quiroz	A. Gove	Low human impact	Mexico	VERACRUZ	La Mancha
urn:catalog:INECOL:IEXA:IEXA-Hy-962:be9b8cce7ddda33a590ec2012b86686d	PreservedSpecimen		INECOL	IEXA	IEXA-Hy-962	Animalia	Arthropoda	Insecta	Hymenoptera	Formicidae	Formicinae	Camponotus brettesi Forel, 1899	19.3625	-96.67	WGS84		1	2014-10-07	7	10	2014	G. R. Perez	R. Lasa	Very high human impact	Mexico	VERACRUZ	Emiliano Zapata
urn:catalog:INECOL:IEXA:IEXA-Hy-384:efc1a47f467b2cc26b0255e26fee12ae	PreservedSpecimen		INECOL	IEXA	IEXA-Hy-384	Animalia	Arthropoda	Insecta	Hymenoptera	Formicidae	Ectatomminae	Gnamptogenys hartmani (Wheeler, 1915)	19.4303	-96.8819	WGS84		1	2006-08-16	16	8	2006	L. Quiroz	J. A. Gomez | D. L. Martinez	Very high human impact	Mexico	VERACRUZ	Finca 'Martinez'
urn:catalog:INECOL:IEXA:IEXA-Hy-524:ac1ff85ff2144e5852e3fcf4300e5100	PreservedSpecimen		INECOL	IEXA	IEXA-Hy-524	Animalia	Arthropoda	Insecta	Hymenoptera	Formicidae	Myrmicinae	Strumigenys brevicornis Mann, 1922	19.4356	-96.8986	WGS84		4	2006-09-26	26	9	2006	L. Quiroz	D. L. Martinez | C. Tlapanco	Very high human impact	Mexico	VERACRUZ	Finca 'El Zopilote'
urn:catalog:INECOL:IEXA:IEXA-Hy-265:89b3a6111311f1b3e3a8f91d8dd8691b	PreservedSpecimen		INECOL	IEXA	IEXA-Hy-265	Animalia	Arthropoda	Insecta	Hymenoptera	Formicidae	Formicinae	Brachymyrmex musculus Forel, 1899	19.2158	-96.8853	WGS84		2	2004-09-30	30	9	2004	L. Quiroz	D. L. Martinez | L. Quiroz | J. E. Valenzuela	High human impact	Mexico	VERACRUZ	Finca cafetalera, El Mirador
urn:catalog:INECOL:IEXA:IEXA-Hy-1146:f63791ddc2c6ab2af87764d1467a2d37	PreservedSpecimen		INECOL	IEXA	IEXA-Hy-1146	Animalia	Arthropoda	Insecta	Hymenoptera	Formicidae	Myrmicinae	Pheidole ceres Wheeler, 1904	19.2811	-98.0433	WGS84		1	2014-08-17	17	8	2014	L. Quiroz	E. Presa	High human impact	Mexico	TLAXCALA	Malintzi
urn:catalog:INECOL:IEXA:IEXA-Hy-1271:3c9ef587d935f9e3df943670bc4d65cf	PreservedSpecimen		INECOL	IEXA	IEXA-Hy-1271	Animalia	Arthropoda	Insecta	Hymenoptera	Formicidae	Myrmicinae	Stenamma vexator Branstetter, 2013	19.4031	-97.0906	WGS84		10	2001-07-12	12	7	2001	M. G. Branstetter	F. Escobar | F. Alvarado	Medium human impact	Mexico	VERACRUZ	Ripario: Puente Buenavista
urn:catalog:INECOL:IEXA:IEXA-Hy-704:acdaf134e1933290ff06b6b53e3a4bd2	PreservedSpecimen		INECOL	IEXA	IEXA-Hy-704	Animalia	Arthropoda	Insecta	Hymenoptera	Formicidae	Pseudomyrmecinae	Pseudomyrmex pallidus (Smith, 1855)	19.4303	-96.8819	WGS84		5	2006-08-18	18	8	2006	L. Quiroz	C. Tlapanco | J. E. Valenzuela	Very high human impact	Mexico	VERACRUZ	Finca 'Martinez'
urn:catalog:INECOL:IEXA:IEXA-Hy-844:d8c7d8991d0a79eba158f3af3dc953a4	PreservedSpecimen		INECOL	IEXA	IEXA-Hy-844	Animalia	Arthropoda	Insecta	Hymenoptera	Formicidae	Myrmicinae	Procryptocerus scabriusculus Forel, 1899	18.8242	-97.0067	WGS84		1	2014-08-22	22	8	2014	G. R. Perez	I. Landero	High human impact	Mexico	VERACRUZ	Campo Grande
urn:catalog:INECOL:IEXA:IEXA-Hy-270:2c090a24120097db31aa206cf4dbd275	PreservedSpecimen		INECOL	IEXA	IEXA-Hy-270	Animalia	Arthropoda	Insecta	Hymenoptera	Formicidae	Formicinae	Brachymyrmex musculus Forel, 1899	19.2061	-96.8844	WGS84		14	2004-09-29	29	9	2004	L. Quiroz	D. L. Martinez | L. Quiroz | J. E. Valenzuela	Very high human impact	Mexico	VERACRUZ	(DLVSE) Cafetal
urn:catalog:INECOL:IEXA:IEXA-Hy-1885:7413e9dbd59687a5d4a3de0c9884e5ce	PreservedSpecimen		INECOL	IEXA	IEXA-Hy-1885	Animalia	Arthropoda	Insecta	Hymenoptera	Formicidae	Formicinae	Camponotus sericeiventris (Guerin-Meneville, 1838)	19.4415	-96.7554	WGS84		2	1992-12-06	6	12	1992	G. R. Perez	C. Sampieri	Very high human impact	Mexico	VERACRUZ	Pinoltepec
urn:catalog:INECOL:IEXA:IEXA-Hy-1990:1c6697953f44f6c7836c4a81596201b6	PreservedSpecimen		INECOL	IEXA	IEXA-Hy-1990	Animalia	Arthropoda	Insecta	Hymenoptera	Formicidae	Ponerinae	Odontomachus chelifer (Latreille, 1802)	18.585	-95.07	WGS84		2	1999-03-21	21	3	1999	L. Quiroz	L. Quiroz	High human impact	Mexico	VERACRUZ	Estacion Biologica de los Tuxtlas
urn:catalog:INECOL:IEXA:IEXA-Hy-1222:4792bea5a2a082cb214c1d8ab5795ca6	PreservedSpecimen		INECOL	IEXA	IEXA-Hy-1222	Animalia	Arthropoda	Insecta	Hymenoptera	Formicidae	Dorylinae	Eciton burchellii (Westwood, 1842)	19.6069	-96.3983	WGS84		4	1994-09-19	19	9	1994	L. Quiroz	J. E. Valenzuela	High human impact	Mexico	VERACRUZ	La Mancha Cerro del Metate
urn:catalog:INECOL:IEXA:IEXA-Hy-1295:66651f26a5bcc8dbc3ecabbe22d52411	PreservedSpecimen		INECOL	IEXA	IEXA-Hy-1295	Animalia	Arthropoda	Insecta	Hymenoptera	Formicidae	Myrmicinae	Stenamma connectum Branstetter, 2013	19.3869	-97.0683	WGS84		3	2011-07-18	18	7	2011	G. R. Perez	F. Escobar | F. Alvarado	High human impact	Mexico	VERACRUZ	Ripario: Puente de Dios
urn:catalog:INECOL:IEXA:IEXA-Hy-648:94d72b697a1a7ddac06e080ab63b0b15	PreservedSpecimen		INECOL	IEXA	IEXA-Hy-648	Animalia	Arthropoda	Insecta	Hymenoptera	Formicidae	Myrmicinae	Carebara urichi (Wheeler, 1922)	19.4406	-96.9475	WGS84		3	2006-09-28	28	9	2006	L. Quiroz	C. Tlapanco | D. L. Martinez	Very high human impact	Mexico	VERACRUZ	Finca 'Dona Cuca'
urn:catalog:INECOL:IEXA:IEXA-Hy-1388:17ffb821066be5268e6de448eb44deb7	PreservedSpecimen		INECOL	IEXA	IEXA-Hy-1388	Animalia	Arthropoda	Insecta	Hymenoptera	Formicidae	Formicinae	Camponotus rectangularis Emery, 1890	18.9278	-99.1968	WGS84		3	1982-05-16	16	5	1982	W. P. MacKay	L. Quiroz	Very high human impact	Mexico	MORELOS	F. Magon
urn:catalog:INECOL:IEXA:IEXA-Hy-1422:a8d1d0338b21b627ea2801d7631e9b63	PreservedSpecimen		INECOL	IEXA	IEXA-Hy-1422	Animalia	Arthropoda	Insecta	Hymenoptera	Formicidae	Dorylinae	Labidus coecus (Latreille, 1802)	18.5852	-95.075	WGS84		40	1992-05-23	23	5	1992	L. Quiroz	L. Quiroz	High human impact	Mexico	VERACRUZ	Estacion Biologica de los Tuxtlas
urn:catalog:INECOL:IEXA:IEXA-Hy-1009:502e4dd9856a2376855b70e3cce1538b	PreservedSpecimen		INECOL	IEXA	IEXA-Hy-1009	Animalia	Arthropoda	Insecta	Hymenoptera	Formicidae	Myrmicinae	Solenopsis picea Emery, 1896	18.8242	-97.0067	WGS84		2	2014-06-15	15	6	2014	L. Quiroz	I. Landero	High human impact	Mexico	VERACRUZ	Campo Grande
urn:catalog:INECOL:IEXA:IEXA-Hy-1506:b1e30aa7de72af9ca2ed2dc42dbbe677	PreservedSpecimen		INECOL	IEXA	IEXA-Hy-1506	Animalia	Arthropoda	Insecta	Hymenoptera	Formicidae	Myrmicinae	Acromyrmex echinatior Forel, 1899	19.4331	-96.9651	WGS84		14	2008-06-12	12	6	2008	L. Quiroz	J. E. Valenzuela | L. Quiroz | D. L. Martinez	Very high human impact	Mexico	VERACRUZ	Cafetal 'onza'
urn:catalog:INECOL:IEXA:IEXA-Hy-1461:d18cae9aea7747beecbc247928b0b5ad	PreservedSpecimen		INECOL	IEXA	IEXA-Hy-1461	Animalia	Arthropoda	Insecta	Hymenoptera	Formicidae	Formicinae	Camponotus atriceps (Smith, 1858)	18.7404	-99.157	WGS84		1	1984-05-28	28	5	1984	W. P. MacKay	C. Deloya	Medium human impact	Mexico	MORELOS	Acamilpa
urn:catalog:INECOL:IEXA:IEXA-Hy-289:ce56554b8c51da07c3c90ed0e2516fe5	PreservedSpecimen		INECOL	IEXA	IEXA-Hy-289	Animalia	Arthropoda	Insecta	Hymenoptera	Formicidae	Dolichoderinae	Forelius damiani Guerrero & Fernandez, 2008	19.4303	-96.8819	WGS84		1	2006-08-16	16	8	2006	L. Quiroz	C. Tlapanco | J. E. Valenzuela	Very high human impact	Mexico	VERACRUZ	Finca 'Martinez'
urn:catalog:INECOL:IEXA:IEXA-Hy-171:5c4955c806afd30bdc02f2bc2f404972	PreservedSpecimen		INECOL	IEXA	IEXA-Hy-171	Animalia	Arthropoda	Insecta	Hymenoptera	Formicidae	Formicinae	Nylanderia steinheili (Forel, 1893)	19.4331	-96.9651	WGS84		8	2004-06-25	25	6	2004	L. Quiroz	J. E. Valenzuela | L. Quiroz | D. L. Martinez	Very high human impact	Mexico	VERACRUZ	Cafetal 'onza'
urn:catalog:INECOL:IEXA:IEXA-Hy-149:7ce6e1051e571c665ca80678043508f8	PreservedSpecimen		INECOL	IEXA	IEXA-Hy-149	Animalia	Arthropoda	Insecta	Hymenoptera	Formicidae	Myrmicinae	Monomorium ebeninum Forel, 1891	19.4406	-96.9475	WGS84		4	2006-09-29	29	9	2006	L. Quiroz	C. Tlapanco | J. E. Valenzuela	Very high human impact	Mexico	VERACRUZ	Finca 'Dona Cuca'
urn:catalog:INECOL:IEXA:IEXA-Hy-1881:34be091c6d3c090258e1d56ea606f989	PreservedSpecimen		INECOL	IEXA	IEXA-Hy-1881	Animalia	Arthropoda	Insecta	Hymenoptera	Formicidae	Formicinae	Camponotus atriceps (Smith, 1858)	20.7856	-98.7292	WGS84		1	1981-06-03	3	6	1981	G. R. Perez	L. Quiroz	Very high human impact	Mexico	HIDALGO	Otongo
urn:catalog:INECOL:IEXA:IEXA-Hy-551:a3b6da8bdf45cece4472c9a14f7f071e	PreservedSpecimen		INECOL	IEXA	IEXA-Hy-551	Animalia	Arthropoda	Insecta	Hymenoptera	Formicidae	Myrmicinae	Strumigenys louisianae Roger, 1863	19.4356	-96.8986	WGS84		4	2006-09-26	26	9	2006	L. Quiroz	D. L. Martinez | C. Tlapanco	Very high human impact	Mexico	VERACRUZ	Finca 'El Zopilote'
urn:catalog:INECOL:IEXA:IEXA-Hy-1884:13d1e8626e25af50b170b080e75bb281	PreservedSpecimen		INECOL	IEXA	IEXA-Hy-1884	Animalia	Arthropoda	Insecta	Hymenoptera	Formicidae	Formicinae	Camponotus sericeiventris (Guerin-Meneville, 1838)	18.8722	-96.8961	WGS84		5	1994-05-15	15	5	1994	G. R. Perez	L. Delgado	Very high human impact	Mexico	VERACRUZ	Colonia Cuauhtemoc
urn:catalog:INECOL:IEXA:IEXA-Hy-1255:d8a4d9767f037be3d1722a4363c4f919	PreservedSpecimen		INECOL	IEXA	IEXA-Hy-1255	Animalia	Arthropoda	Insecta	Hymenoptera	Formicidae	Dorylinae	Eciton burchellii (Westwood, 1842)	18.3382	-94.8904	WGS84		1	1992-04-11	11	4	1992	G. R. Perez	L. Quiroz	High human impact	Mexico	VERACRUZ	Santa martha
urn:catalog:INECOL:IEXA:IEXA-Hy-1543:765bd793ed9bdfcee6094887afd2c637	PreservedSpecimen		INECOL	IEXA	IEXA-Hy-1543	Animalia	Arthropoda	Insecta	Hymenoptera	Formicidae	Pseudomyrmecinae	Pseudomyrmex gracilis (Fabricius, 1804)	18.612	-99.18	WGS84		1	1998-05-15	15	5	1998	L. Quiroz	L. Quiroz	Very high human impact	Mexico	MORELOS	Jojutla
urn:catalog:INECOL:IEXA:IEXA-Hy-1431:1d57ce09ba892703c4d23c40f2f4f507	PreservedSpecimen		INECOL	IEXA	IEXA-Hy-1431	Animalia	Arthropoda	Insecta	Hymenoptera	Formicidae	Dorylinae	Labidus praedator (Smith, 1858)	19.531	-96.9034	WGS84		32	1992-11-12	12	11	1992	L. Quiroz	L. Quiroz	Very high human impact	Mexico	VERACRUZ	Xalapa
urn:catalog:INECOL:IEXA:IEXA-Hy-56:023842c8f76274d93c220fce8ecb82ff	PreservedSpecimen		INECOL	IEXA	IEXA-Hy-56	Animalia	Arthropoda	Insecta	Hymenoptera	Formicidae	Formicinae	Camponotus sericeiventris (Guerin-Meneville, 1838)	19.4406	-96.9475	WGS84		8	2006-09-28	28	9	2006	L. Quiroz	R. Arce | D. L. Martinez	Very high human impact	Mexico	VERACRUZ	Finca 'Dona Cuca'
urn:catalog:INECOL:IEXA:IEXA-Hy-544:c3466ca25f95d745ab847f007f134c3e	PreservedSpecimen		INECOL	IEXA	IEXA-Hy-544	Animalia	Arthropoda	Insecta	Hymenoptera	Formicidae	Myrmicinae	Strumigenys ludia Mann, 1922	19.4321	-96.9506	WGS84		4	2006-03-03	3	3	2006	L. Quiroz	J. A. Gomez | D. L. Martinez | J. E. Valenzuela	Very high human impact	Mexico	VERACRUZ	Finca 'Martin Aluja'
urn:catalog:INECOL:IEXA:IEXA-Hy-1054:393a21abd1ccfdc01bfab9a56cb5bdf1	PreservedSpecimen		INECOL	IEXA	IEXA-Hy-1054	Animalia	Arthropoda	Insecta	Hymenoptera	Formicidae	Dolichoderinae	Azteca velox Forel, 1899	19.46	-96.7532	WGS84		1	2015-09-29	29	9	2015	L. Quiroz	A. Balderas | D. L. Martinez | C. L. Franceschy | J. Baez	Very high human impact	Mexico	VERACRUZ	Corral Falso. Carretera Plan del Rio-Xalapa
urn:catalog:INECOL:IEXA:IEXA-Hy-1709:71ceff1e1d415c3d20c35c5f61dcecd0	PreservedSpecimen		INECOL	IEXA	IEXA-Hy-1709	Animalia	Arthropoda	Insecta	Hymenoptera	Formicidae	Ponerinae	Odontomachus brunneus (Patton, 1894)	16.7069	-93.0139	WGS84		1	1997-07-17	17	7	1997	L. Quiroz	L. Quiroz	Very high human impact	Mexico	CHIAPAS	Chiapa de Corzo
urn:catalog:INECOL:IEXA:IEXA-Hy-1204:a7ea32aeb0e695ad7261b630c2ec8c2f	PreservedSpecimen		INECOL	IEXA	IEXA-Hy-1204	Animalia	Arthropoda	Insecta	Hymenoptera	Formicidae	Dorylinae	Labidus coecus (Latreille, 1802)	18.9781	-99.0358	WGS84		4	1990-08-07	7	8	1990	L. Quiroz	L. Quiroz	Medium human impact	Mexico	MORELOS	Amatlan
urn:catalog:INECOL:IEXA:IEXA-Hy-47:3258a0dd88d29c4e1de05dfa7b7f1edc	PreservedSpecimen		INECOL	IEXA	IEXA-Hy-47	Animalia	Arthropoda	Insecta	Hymenoptera	Formicidae	Formicinae	Camponotus novogranadensis Mayr, 1870	19.4356	-96.8986	WGS84		12	2006-09-26	26	9	2006	L. Quiroz	C. Tlapanco | J. E. Valenzuela	Very high human impact	Mexico	VERACRUZ	Finca 'El Zopilote'
urn:catalog:INECOL:IEXA:IEXA-Hy-1261:169a8a17f9b7f2e00ba9279f7ae6593f	PreservedSpecimen		INECOL	IEXA	IEXA-Hy-1261	Animalia	Arthropoda	Insecta	Hymenoptera	Formicidae	Ponerinae	Pachycondyla harpax (Fabricius, 1804)	19.3175	-96.7151	WGS84		3	2003-07-17	17	7	2003	L. Quiroz	J. E. Valenzuela	Very high human impact	Mexico	VERACRUZ	Apazapan
urn:catalog:INECOL:IEXA:IEXA-Hy-748:2bac3523b7583b2b22bf5c4e8985fcc4	PreservedSpecimen		INECOL	IEXA	IEXA-Hy-748	Animalia	Arthropoda	Insecta	Hymenoptera	Formicidae	Dorylinae	Labidus praedator (Smith, 1858)	19.3369	-97.03	WGS84		3	2008-08-24	24	8	2008	L. Quiroz	M. A. Garcia | J. E. Valenzuela	Very high human impact	Mexico	VERACRUZ	El Olmo
urn:catalog:INECOL:IEXA:IEXA-Hy-1642:562295362d375c0f5d28e847ce893916	PreservedSpecimen		INECOL	IEXA	IEXA-Hy-1642	Animalia	Arthropoda	Insecta	Hymenoptera	Formicidae	Ectatomminae	Gnamptogenys interrupta (Mayr, 1887)	18.585	-95.07	WGS84		1	2009-07-07	7	7	2009	L. Quiroz	J. E. Valenzuela	High human impact	Mexico	VERACRUZ	Estacion Biologica de los Tuxtlas
urn:catalog:INECOL:IEXA:IEXA-Hy-1120:75fb30d1e04424543b1421931cdf30d1	PreservedSpecimen		INECOL	IEXA	IEXA-Hy-1120	Animalia	Arthropoda	Insecta	Hymenoptera	Formicidae	Dolichoderinae	Tapinoma melanocephalum (Fabricius, 1793)	19.3553	-96.7884	WGS84		6	2015-10-01	1	10	2015	L. Quiroz	A. Balderas | D. L. Martinez | R. A. Carrera | M. Amezcua | J. Baez	High human impact	Mexico	VERACRUZ	Parque Ecoturistico 'Mexico Verde'
urn:catalog:INECOL:IEXA:IEXA-Hy-1938:19c8edc1b729be970db5e6aedbd24bf9	PreservedSpecimen		INECOL	IEXA	IEXA-Hy-1938	Animalia	Arthropoda	Insecta	Hymenoptera	Formicidae	Dolichoderinae	Dolichoderus bispinosus (Olivier, 1792)	18.585	-95.07	WGS84		1	2000-04-15	15	4	2000	L. Quiroz	L. Quiroz	High human impact	Mexico	VERACRUZ	Estacion Biologica de los Tuxtlas
urn:catalog:INECOL:IEXA:IEXA-Hy-1657:4bb816775c5c87d5220fe8c46f9354d6	PreservedSpecimen		INECOL	IEXA	IEXA-Hy-1657	Animalia	Arthropoda	Insecta	Hymenoptera	Formicidae	Ponerinae	Neoponera apicalis (Latreille, 1802)	19.7742	-87.588	WGS84		1	1985-08-23	23	8	1985	L. Quiroz	O. Canul	Untransformed (no human impact)	Mexico	QUINTANA ROO	Vigia Chico
urn:catalog:INECOL:IEXA:IEXA-Hy-647:51d88bc1b0082daa61b117bcad6125ef	PreservedSpecimen		INECOL	IEXA	IEXA-Hy-647	Animalia	Arthropoda	Insecta	Hymenoptera	Formicidae	Myrmicinae	Carebara urichi (Wheeler, 1922)	19.4356	-96.8986	WGS84		18	2006-09-26	26	9	2006	L. Quiroz	D. L. Martinez | C. Tlapanco	Very high human impact	Mexico	VERACRUZ	Finca 'El Zopilote'
urn:catalog:INECOL:IEXA:IEXA-Hy-624:5131c838b40a1e888562276bf193433c	PreservedSpecimen		INECOL	IEXA	IEXA-Hy-624	Animalia	Arthropoda	Insecta	Hymenoptera	Formicidae	Ponerinae	Pachycondyla harpax (Fabricius, 1804)	19.055	-96.9444	WGS84		3	2006-11-17	17	11	2006	L. Quiroz	R. Arce | D. L. Martinez	Very high human impact	Mexico	VERACRUZ	Finca 'El Cerrito'
urn:catalog:INECOL:IEXA:IEXA-Hy-252:8ee3b71746df1e7c43327a92eeabc12a	PreservedSpecimen		INECOL	IEXA	IEXA-Hy-252	Animalia	Arthropoda	Insecta	Hymenoptera	Formicidae	Formicinae	Brachymyrmex musculus Forel, 1899	19.3814	-96.9881	WGS84		9	2004-06-25	25	6	2004	L. Quiroz	L. Quiroz	Very high human impact	Mexico	VERACRUZ	Cafetal 'Teocelo'
urn:catalog:INECOL:IEXA:IEXA-Hy-881:03011e9c50264096e930e5633ea6fde1	PreservedSpecimen		INECOL	IEXA	IEXA-Hy-881	Animalia	Arthropoda	Insecta	Hymenoptera	Formicidae	Myrmicinae	Mycocepurus smithii (Forel, 1893)	19.5994	-96.3767	WGS84		2	2011-08-06	6	8	2011	L. Quiroz	M. A. Garcia | J. E. Valenzuela	Untransformed (no human impact)	Mexico	VERACRUZ	La Mancha
urn:catalog:INECOL:IEXA:IEXA-Hy-888:7c4be2b818289a577e57e03470ef302d	PreservedSpecimen		INECOL	IEXA	IEXA-Hy-888	Animalia	Arthropoda	Insecta	Hymenoptera	Formicidae	Myrmicinae	Monomorium ebeninum Forel, 1891	19.5994	-96.3767	WGS84		3	2011-08-06	6	8	2011	L. Quiroz	M. A. Garcia | J. E. Valenzuela	Untransformed (no human impact)	Mexico	VERACRUZ	La Mancha
urn:catalog:INECOL:IEXA:IEXA-Hy-2026:4f3161828880aa672d8ee05fe64316f8	PreservedSpecimen		INECOL	IEXA	IEXA-Hy-2026	Animalia	Arthropoda	Insecta	Hymenoptera	Formicidae	Ponerinae	Neoponera apicalis (Latreille, 1802)	18.585	-95.07	WGS84		2	1990-07-18	18	7	1990	L. Quiroz	A. Diaz	High human impact	Mexico	VERACRUZ	Estacion Biologica de los Tuxtlas
urn:catalog:INECOL:IEXA:IEXA-Hy-1957:134006fc5e5ee0cccc574db0b4817784	PreservedSpecimen		INECOL	IEXA	IEXA-Hy-1957	Animalia	Arthropoda	Insecta	Hymenoptera	Formicidae	Dolichoderinae	Dolichoderus bispinosus (Olivier, 1792)	19.7833	-87.6017	WGS84		2	1985-08-23	23	8	1985	L. Quiroz	J. Camal | O. Canul	Low human impact	Mexico	QUINTANA ROO	Camino Vigia chico 1/2 km de crucero
urn:catalog:INECOL:IEXA:IEXA-Hy-1555:d89d220b336fbc85daa9f90e86c5b50b	PreservedSpecimen		INECOL	IEXA	IEXA-Hy-1555	Animalia	Arthropoda	Insecta	Hymenoptera	Formicidae	Pseudomyrmecinae	Pseudomyrmex gracilis (Fabricius, 1804)	18.612	-99.18	WGS84		5	1998-05		5	1998	L. Quiroz	L. Quiroz	Very high human impact	Mexico	MORELOS	Jojutla
urn:catalog:INECOL:IEXA:IEXA-Hy-293:f2da9722e33761b279f7e9ddb15a3730	PreservedSpecimen		INECOL	IEXA	IEXA-Hy-293	Animalia	Arthropoda	Insecta	Hymenoptera	Formicidae	Dolichoderinae	Forelius damiani Guerrero & Fernandez, 2008	19.4303	-96.8819	WGS84		10	2006-08-16	16	8	2006	L. Quiroz	J. A. Gomez | D. L. Martinez	Very high human impact	Mexico	VERACRUZ	Finca 'Martinez'
urn:catalog:INECOL:IEXA:IEXA-Hy-1126:143bee09510ac56b0a9abfb6addb1a8c	PreservedSpecimen		INECOL	IEXA	IEXA-Hy-1126	Animalia	Arthropoda	Insecta	Hymenoptera	Formicidae	Myrmicinae	Mycocepurus smithii (Forel, 1893)	19.3332	-96.7584	WGS84		1	2015-10-01	1	10	2015	L. Quiroz	A. Balderas | D. L. Martinez | R. A. Carrera | M. Amezcua | J. Baez	Very high human impact	Mexico	VERACRUZ	A 0.52 km NE centro de Jalcomulco
urn:catalog:INECOL:IEXA:IEXA-Hy-914:c37f592568bd0cd181914cee6d8b8e51	PreservedSpecimen		INECOL	IEXA	IEXA-Hy-914	Animalia	Arthropoda	Insecta	Hymenoptera	Formicidae	Formicinae	Camponotus planatus Roger, 1863	20.1847	-96.935	WGS84		5	2014-05-02	2	5	2014	G. R. Perez	R. Lasa	Very high human impact	Mexico	VERACRUZ	Maria de la Alatorre
urn:catalog:INECOL:IEXA:IEXA-Hy-759:79ba8eea391442d34f0fe3b1f0353e91	PreservedSpecimen		INECOL	IEXA	IEXA-Hy-759	Animalia	Arthropoda	Insecta	Hymenoptera	Formicidae	Ectatomminae	Gnamptogenys strigata (Norton, 1868)	19.5183	-97.0042	WGS84		3	2006-04-18	18	4	2006	L. Quiroz	M. A. Garcia | J. E. Valenzuela | D. L. Martinez | L. Quiroz	Low human impact	Mexico	VERACRUZ	El Chivizcoyo
urn:catalog:INECOL:IEXA:IEXA-Hy-200:96509a95cfbf13630652df3f317ca918	PreservedSpecimen		INECOL	IEXA	IEXA-Hy-200	Animalia	Arthropoda	Insecta	Hymenoptera	Formicidae	Formicinae	Nylanderia steinheili (Forel, 1893)	19.1897	-96.9864	WGS84		3	2004-05-25	25	5	2004	L. Quiroz	T. E. Martinez | L. Quiroz	High human impact	Mexico	VERACRUZ	'Bosque Mesofilo Canadas'
urn:catalog:INECOL:IEXA:IEXA-Hy-1665:d47f1b18141f34d58bfb0fdfbc0c0954	PreservedSpecimen		INECOL	IEXA	IEXA-Hy-1665	Animalia	Arthropoda	Insecta	Hymenoptera	Formicidae	Ponerinae	Neoponera villosa (Fabricius, 1804)	15.8625	-97.0667	WGS84		1	1993-06-17	17	6	1993	L. Quiroz	L. Quiroz	Very high human impact	Mexico	OAXACA	Puerto Escondido
urn:catalog:INECOL:IEXA:IEXA-Hy-1562:0dff9395f76437630a31b77868446883	PreservedSpecimen		INECOL	IEXA	IEXA-Hy-1562	Animalia	Arthropoda	Insecta	Hymenoptera	Formicidae	Pseudomyrmecinae	Pseudomyrmex simplex (Smith, 1877)	18.8706	-99.1196	WGS84		1	1998-07-23	23	7	1998	L. Quiroz	L. Quiroz	Medium human impact	Mexico	MORELOS	Canon Lobos
urn:catalog:INECOL:IEXA:IEXA-Hy-1524:152c3c43babec8487f563a86fbc4b81f	PreservedSpecimen		INECOL	IEXA	IEXA-Hy-1524	Animalia	Arthropoda	Insecta	Hymenoptera	Formicidae	Myrmicinae	Acromyrmex echinatior Forel, 1899	17.518	-92.9203	WGS84		5	2016-07-22	22	7	2016	L. Quiroz	L. Delgado	High human impact	Mexico	TABASCO	Finca Cucay, Vicente Guerrero
urn:catalog:INECOL:IEXA:IEXA-Hy-542:5dbd135493c7ae8888a536aafd2239e8	PreservedSpecimen		INECOL	IEXA	IEXA-Hy-542	Animalia	Arthropoda	Insecta	Hymenoptera	Formicidae	Myrmicinae	Strumigenys ludia Mann, 1922	19.4664	-96.9342	WGS84		2	2004-07-21	21	7	2004	L. Quiroz	D. L. Martinez | L. Quiroz | J. E. Valenzuela	Very high human impact	Mexico	VERACRUZ	Cafetalera 'Monjes'
urn:catalog:INECOL:IEXA:IEXA-Hy-211:42d53b41dbf6e64c254f24eca6527cc0	PreservedSpecimen		INECOL	IEXA	IEXA-Hy-211	Animalia	Arthropoda	Insecta	Hymenoptera	Formicidae	Formicinae	Nylanderia steinheili (Forel, 1893)	19.2061	-96.8844	WGS84		4	2004-09-29	29	9	2004	L. Quiroz	D. L. Martinez | L. Quiroz | J. E. Valenzuela	Very high human impact	Mexico	VERACRUZ	(DLVSE) Cafetal
urn:catalog:INECOL:IEXA:IEXA-Hy-1889:184a69278df8a32f4a88f922a42e91a8	PreservedSpecimen		INECOL	IEXA	IEXA-Hy-1889	Animalia	Arthropoda	Insecta	Hymenoptera	Formicidae	Formicinae	Camponotus sericeiventris (Guerin-Meneville, 1838)	15.0931	-92.2097	WGS84		1	1984-04-09	9	4	1984	G. R. Perez	A. Lopez	High human impact	Mexico	CHIAPAS	La boquilla
urn:catalog:INECOL:IEXA:IEXA-Hy-1786:469c18efbea04ef513aa9df0c161394b	PreservedSpecimen		INECOL	IEXA	IEXA-Hy-1786	Animalia	Arthropoda	Insecta	Hymenoptera	Formicidae	Dorylinae	Neivamyrmex melshaemeri (Haldeman, 1852)	21.2086	-98.6684	WGS84		1	1976-05-03	3	5	1976	L. Quiroz		High human impact	Mexico	SAN LUIS POTOSI	Chapulhuacanito
urn:catalog:INECOL:IEXA:IEXA-Hy-1681:76c0417943c116dd0a1502751874ea3f	PreservedSpecimen		INECOL	IEXA	IEXA-Hy-1681	Animalia	Arthropoda	Insecta	Hymenoptera	Formicidae	Ectatomminae	Ectatomma tuberculatum (Olivier, 1792)	19.3319	-96.7617	WGS84		1	1991-11-06	6	11	1991	L. Quiroz	L. Quiroz	Very high human impact	Mexico	VERACRUZ	1 km al E de Jalcomulco
urn:catalog:INECOL:IEXA:IEXA-Hy-1435:9ad33f26e812e184890041f10b68ac71	PreservedSpecimen		INECOL	IEXA	IEXA-Hy-1435	Animalia	Arthropoda	Insecta	Hymenoptera	Formicidae	Dorylinae	Labidus praedator (Smith, 1858)	23.0994	-99.1919	WGS84		5	1982-04-15	15	4	1982	L. Quiroz	M. A. Moron	Untransformed (no human impact)	Mexico	TAMAULIPAS	El Cielo
urn:catalog:INECOL:IEXA:IEXA-Hy-1151:03604e5e3a3e47c0a12567f7135479b7	PreservedSpecimen		INECOL	IEXA	IEXA-Hy-1151	Animalia	Arthropoda	Insecta	Hymenoptera	Formicidae	Formicinae	Formica propatula Francoeur, 1973	19.4583	-98.58	WGS84		1	2014-09-19	19	9	2014	L. Quiroz	E. Presa	High human impact	Mexico	TLAXCALA	Luciernagas
urn:catalog:INECOL:IEXA:IEXA-Hy-1711:f883dad794c14d44ae264270343edf5d	PreservedSpecimen		INECOL	IEXA	IEXA-Hy-1711	Animalia	Arthropoda	Insecta	Hymenoptera	Formicidae	Ponerinae	Odontomachus yucatecus Brown, 1976	20.9678	-89.6217	WGS84		1	1996-05-28	28	5	1996	L. Quiroz	L. Quiroz	Very high human impact	Mexico	YUCATAN	Zona Urbana
urn:catalog:INECOL:IEXA:IEXA-Hy-449:c29ecc9e2a92e4ce86992227a93a0f79	PreservedSpecimen		INECOL	IEXA	IEXA-Hy-449	Animalia	Arthropoda	Insecta	Hymenoptera	Formicidae	Dorylinae	Neivamyrmex sumichrasti (Norton, 1868)	19.4336	-96.8756	WGS84		3	2006-08-15	15	8	2006	L. Quiroz	J. E. Valenzuela | C. Tlapanco	Very high human impact	Mexico	VERACRUZ	Finca 'Armand'
urn:catalog:INECOL:IEXA:IEXA-Hy-1320:aa71e12a98ca1247214e881220c5d0c7	PreservedSpecimen		INECOL	IEXA	IEXA-Hy-1320	Animalia	Arthropoda	Insecta	Hymenoptera	Formicidae	Myrmicinae	Stenamma excisum Branstetter, 2013	19.4567	-97.03	WGS84		1	2011-07-14	14	7	2011	G. R. Perez	F. Escobar | F. Alvarado	Medium human impact	Mexico	VERACRUZ	Ripario: Micoxtla
urn:catalog:INECOL:IEXA:IEXA-Hy-1071:fa59c8c323e7e6466b5eaf54a86536f2	PreservedSpecimen		INECOL	IEXA	IEXA-Hy-1071	Animalia	Arthropoda	Insecta	Hymenoptera	Formicidae	Formicinae	Camponotus striatus (Smith, 1862)	19.3277	-96.6328	WGS84		3	2015-10-01	1	10	2015	L. Quiroz	A. Balderas | D. L. Martinez | R. A. Carrera | M. Amezcua | J. Baez	Very high human impact	Mexico	VERACRUZ	Carretera Apazapan-Carrizal
urn:catalog:INECOL:IEXA:IEXA-Hy-1292:204479f7c1227a4a09432a9e0f599d52	PreservedSpecimen		INECOL	IEXA	IEXA-Hy-1292	Animalia	Arthropoda	Insecta	Hymenoptera	Formicidae	Myrmicinae	Stenamma vexator Branstetter, 2013	19.5161	-97.0094	WGS84		4	2011-07-15	15	7	2011	G. R. Perez	F. Escobar | F. Alvarado	Low human impact	Mexico	VERACRUZ	Ripario: Piedra parada
urn:catalog:INECOL:IEXA:IEXA-Hy-1031:d042af989b741fea526725a11e77887d	PreservedSpecimen		INECOL	IEXA	IEXA-Hy-1031	Animalia	Arthropoda	Insecta	Hymenoptera	Formicidae	Myrmicinae	Solenopsis picea Emery, 1896	19.0411	-96.9125	WGS84		10	2006-09-22	22	9	2006	L. Quiroz	J. E. Valenzuela | D. L. Martinez	Very high human impact	Mexico	VERACRUZ	Finca 'El Plan'
urn:catalog:INECOL:IEXA:IEXA-Hy-1539:0b194e62f661ea2ccae9a096208e5f15	PreservedSpecimen		INECOL	IEXA	IEXA-Hy-1539	Animalia	Arthropoda	Insecta	Hymenoptera	Formicidae	Pseudomyrmecinae	Pseudomyrmex gracilis (Fabricius, 1804)	18.755	-99.4521	WGS84		1	1993-04-05	5	4	1993	L. Quiroz	L. Quiroz	Very high human impact	Mexico	MORELOS	Cocoyotla
urn:catalog:INECOL:IEXA:IEXA-Hy-682:83385f8f9006affa48927355a0a1d713	PreservedSpecimen		INECOL	IEXA	IEXA-Hy-682	Animalia	Arthropoda	Insecta	Hymenoptera	Formicidae	Pseudomyrmecinae	Pseudomyrmex ejectus (Smith, 1858)	19.1897	-96.9864	WGS84		1	2004-05-25	25	5	2004	L. Quiroz	L. Quiroz	High human impact	Mexico	VERACRUZ	'Bosque Mesofilo Canadas'
urn:catalog:INECOL:IEXA:IEXA-Hy-1540:45c7167b9019e9841f130560ea26182a	PreservedSpecimen		INECOL	IEXA	IEXA-Hy-1540	Animalia	Arthropoda	Insecta	Hymenoptera	Formicidae	Pseudomyrmecinae	Pseudomyrmex gracilis (Fabricius, 1804)	18.9297	-99.2319	WGS84		2	2003-05-16	16	5	2003	L. Quiroz	A. Trejo	Very high human impact	Mexico	MORELOS	Cuernavaca
urn:catalog:INECOL:IEXA:IEXA-Hy-1822:b6f3085db7a5e1458285f4f235dc84a2	PreservedSpecimen		INECOL	IEXA	IEXA-Hy-1822	Animalia	Arthropoda	Insecta	Hymenoptera	Formicidae	Dorylinae	Neivamyrmex swainsonii (Shuckard, 1840)	18.9186	-99.2342	WGS84		3	1990-09		9	1990	L. Quiroz	L. Quiroz	Very high human impact	Mexico	MORELOS	Cuernavaca
urn:catalog:INECOL:IEXA:IEXA-Hy-927:cbf455cc433e26d2adb50d1d7230b6a5	PreservedSpecimen		INECOL	IEXA	IEXA-Hy-927	Animalia	Arthropoda	Insecta	Hymenoptera	Formicidae	Dolichoderinae	Dolichoderus lutosus (Smith, 1858)	19.3264	-96.7228	WGS84		1	2014-07-07	7	7	2014	G. R. Perez	R. Lasa	Very high human impact	Mexico	VERACRUZ	Apazapan
urn:catalog:INECOL:IEXA:IEXA-Hy-1171:dbb3e4ed18cdeb419a6675c27c89c6a7	PreservedSpecimen		INECOL	IEXA	IEXA-Hy-1171	Animalia	Arthropoda	Insecta	Hymenoptera	Formicidae	Dorylinae	Labidus praedator (Smith, 1858)	19.593	-96.3801	WGS84		1	1997-10-23	23	10	1997	L. Quiroz	L. Quiroz | J. E. Valenzuela	Low human impact	Mexico	VERACRUZ	La Mancha
urn:catalog:INECOL:IEXA:IEXA-Hy-1633:882c62fbcc58b28d1c0111d9063cce1f	PreservedSpecimen		INECOL	IEXA	IEXA-Hy-1633	Animalia	Arthropoda	Insecta	Hymenoptera	Formicidae	Ponerinae	Pachycondyla harpax (Fabricius, 1804)	18.9306	-96.9669	WGS84		2	1999-07-16	16	7	1999	L. Quiroz	L. Delgado	Very high human impact	Mexico	VERACRUZ	Guadalupe del Barreal
urn:catalog:INECOL:IEXA:IEXA-Hy-2010:5767f1f1deb25943893ce9c4bcea3f6b	PreservedSpecimen		INECOL	IEXA	IEXA-Hy-2010	Animalia	Arthropoda	Insecta	Hymenoptera	Formicidae	Myrmicinae	Trachymyrmex carinatus Mackay & Mackay., 1997	29.1767	-106.5689	WGS84		3	1981-07-16	16	7	1981	W. P. Mackay | E. E. Mackay	W. P. MacKay	Untransformed (no human impact)	Mexico	CHIHUAHUA	15 Km Bellavista
urn:catalog:INECOL:IEXA:IEXA-Hy-1989:d1f1fe92d10ee85a6161d70c4915c815	PreservedSpecimen		INECOL	IEXA	IEXA-Hy-1989	Animalia	Arthropoda	Insecta	Hymenoptera	Formicidae	Ponerinae	Odontomachus chelifer (Latreille, 1802)	18.585	-95.07	WGS84		2	2001-07-07	7	7	2001	L. Quiroz	J. E. Valenzuela | A. Pezon	High human impact	Mexico	VERACRUZ	Estacion Biologica de los Tuxtlas
urn:catalog:INECOL:IEXA:IEXA-Hy-1394:b0f92c64f203a3672993fb5c9678c680	PreservedSpecimen		INECOL	IEXA	IEXA-Hy-1394	Animalia	Arthropoda	Insecta	Hymenoptera	Formicidae	Formicinae	Camponotus ocreatus Emery, 1893	28.2703	-107.8476	WGS84		2	1981-06-20	20	6	1981	W. P. MacKay	W. P. MacKay	Untransformed (no human impact)	Mexico	CHIHUAHUA	9 km SW Tomochi
urn:catalog:INECOL:IEXA:IEXA-Hy-401:ee918977087b95f9768e633b243dc39e	PreservedSpecimen		INECOL	IEXA	IEXA-Hy-401	Animalia	Arthropoda	Insecta	Hymenoptera	Formicidae	Myrmicinae	Crematogaster sumichrasti Mayr, 1870	19.2061	-96.8844	WGS84		6	2004-09-29	29	9	2004	L. Quiroz	D. L. Martinez | L. Quiroz | J. E. Valenzuela	Very high human impact	Mexico	VERACRUZ	(DLVSE) Cafetal
urn:catalog:INECOL:IEXA:IEXA-Hy-419:64f67f7642c4b49bf1540ccdcc0345f8	PreservedSpecimen		INECOL	IEXA	IEXA-Hy-419	Animalia	Arthropoda	Insecta	Hymenoptera	Formicidae	Dorylinae	Eciton burchellii (Westwood, 1842)	19.1897	-96.9864	WGS84		6	2004-05-25	25	5	2004	L. Quiroz	J. E. Valenzuela | D. L. Martinez	High human impact	Mexico	VERACRUZ	'Bosque Mesofilo Canadas'
urn:catalog:INECOL:IEXA:IEXA-Hy-1421:aa109cac26e94d6dcecaf1808ce3023f	PreservedSpecimen		INECOL	IEXA	IEXA-Hy-1421	Animalia	Arthropoda	Insecta	Hymenoptera	Formicidae	Dorylinae	Labidus coecus (Latreille, 1802)	18.5861	-95.0743	WGS84		55	1992-06-25	25	6	1992	L. Quiroz	L. Quiroz	High human impact	Mexico	VERACRUZ	Estacion Biologica de los Tuxtlas
urn:catalog:INECOL:IEXA:IEXA-Hy-1927:279b3749d463268f984bd022c48a01b2	PreservedSpecimen		INECOL	IEXA	IEXA-Hy-1927	Animalia	Arthropoda	Insecta	Hymenoptera	Formicidae	Dolichoderinae	Dorymyrmex bicolor Wheeler, 1906	19.593	-96.3801	WGS84		5	1992-05-06	6	5	1992	L. Quiroz	L. Quiroz	Low human impact	Mexico	VERACRUZ	La Mancha
urn:catalog:INECOL:IEXA:IEXA-Hy-1774:1fc84e0724809d4dd09014f6c5574088	PreservedSpecimen		INECOL	IEXA	IEXA-Hy-1774	Animalia	Arthropoda	Insecta	Hymenoptera	Formicidae	Ectatomminae	Gnamptogenys sulcata (Smith, 1858)	14.9736	-92.155	WGS84		2	1996-10-24	24	10	1996	L. Quiroz	A. Garcia	Very high human impact	Mexico	CHIAPAS	Rosario Izapa
urn:catalog:INECOL:IEXA:IEXA-Hy-1436:fb1c8ca5a073844bda6c6933d1adb444	PreservedSpecimen		INECOL	IEXA	IEXA-Hy-1436	Animalia	Arthropoda	Insecta	Hymenoptera	Formicidae	Dorylinae	Labidus praedator (Smith, 1858)	20.8208	-98.7292	WGS84		61	1981-11-28	28	11	1981	L. Quiroz	M. A. Moron	High human impact	Mexico	HIDALGO	Otongo
urn:catalog:INECOL:IEXA:IEXA-Hy-837:23c3efc795844eb6ab3239794044f150	PreservedSpecimen		INECOL	IEXA	IEXA-Hy-837	Animalia	Arthropoda	Insecta	Hymenoptera	Formicidae	Myrmicinae	Pheidole punctatissima Mayr, 1870	18.8242	-97.0067	WGS84		3	2014-05-09	9	5	2014	G. R. Perez	I. Landero	High human impact	Mexico	VERACRUZ	Campo Grande
urn:catalog:INECOL:IEXA:IEXA-Hy-603:926b501ff088a0b5991f7f55277b99a5	PreservedSpecimen		INECOL	IEXA	IEXA-Hy-603	Animalia	Arthropoda	Insecta	Hymenoptera	Formicidae	Ponerinae	Leptogenys quiriguana Wheeler, 1923	19.2049	-96.8882	WGS84		1	2004-06-25	25	6	2004	L. Quiroz	J. E. Valenzuela | D. L. Martinez	Very high human impact	Mexico	VERACRUZ	Cafetal 'Vequia Estandar'
urn:catalog:INECOL:IEXA:IEXA-Hy-762:6096dc3b2a516d7725f354760603a280	PreservedSpecimen		INECOL	IEXA	IEXA-Hy-762	Animalia	Arthropoda	Insecta	Hymenoptera	Formicidae	Ponerinae	Odontomachus laticeps Roger, 1861	19.5183	-97.0042	WGS84		1	2008-04-18	18	4	2008	L. Quiroz	M. A. Garcia | J. E. Valenzuela | D. L. Martinez | L. Quiroz	Low human impact	Mexico	VERACRUZ	El Chivizcoyo
urn:catalog:INECOL:IEXA:IEXA-Hy-1736:b2b8bd292056745033709cbb013c6369	PreservedSpecimen		INECOL	IEXA	IEXA-Hy-1736	Animalia	Arthropoda	Insecta	Hymenoptera	Formicidae	Ponerinae	Odontomachus laticeps Roger, 1861	18.8631	-100.45	WGS84		1	1995-08-02	2	8	1995	L. Quiroz	D. Escobar	Low human impact	Mexico	MEXICO	Nanchichitla
urn:catalog:INECOL:IEXA:IEXA-Hy-468:b17ea7938c5ee03805fe9985c05a77e8	PreservedSpecimen		INECOL	IEXA	IEXA-Hy-468	Animalia	Arthropoda	Insecta	Hymenoptera	Formicidae	Myrmicinae	Atta mexicana (Smith, 1858)	19.4406	-96.9475	WGS84		4	2006-09-29	29	9	2006	L. Quiroz	R. Arce | D. L. Martinez	Very high human impact	Mexico	VERACRUZ	Finca 'Dona Cuca'
urn:catalog:INECOL:IEXA:IEXA-Hy-1400:6507a945e01edba1bcef3bd15fa9d925	PreservedSpecimen		INECOL	IEXA	IEXA-Hy-1400	Animalia	Arthropoda	Insecta	Hymenoptera	Formicidae	Formicinae	Camponotus johnsoni Mackay, 2019	23.032	-99.1503	WGS84		5	1999-04-19	19	4	1999	W. P. MacKay	W. P. MacKay	High human impact	Mexico	TAMAULIPAS	Gomez Farias
urn:catalog:INECOL:IEXA:IEXA-Hy-1061:7a807feb418fc73f61b7fd9d4e4938a9	PreservedSpecimen		INECOL	IEXA	IEXA-Hy-1061	Animalia	Arthropoda	Insecta	Hymenoptera	Formicidae	Myrmicinae	Atta mexicana (Smith, 1858)	19.46	-96.7532	WGS84		2	2015-09-29	29	9	2015	L. Quiroz	A. Balderas | D. L. Martinez | C. L. Franceschy | J. Baez	Very high human impact	Mexico	VERACRUZ	Corral Falso. Carretera Plan del Rio-Xalapa
urn:catalog:INECOL:IEXA:IEXA-Hy-1376:6d6d468acc0f6bebcdb98dce78c0ec94	PreservedSpecimen		INECOL	IEXA	IEXA-Hy-1376	Animalia	Arthropoda	Insecta	Hymenoptera	Formicidae	Formicinae	Camponotus rubrithorax Forel, 1899	18.414	-97.427	WGS84		2	1995-09-04	4	9	1995	W. P. MacKay	L. Quiroz	High human impact	Mexico	PUEBLA	Jardin Botanico
urn:catalog:INECOL:IEXA:IEXA-Hy-246:fa8f65ce05ee996f7acf2bb3b0e03f6f	PreservedSpecimen		INECOL	IEXA	IEXA-Hy-246	Animalia	Arthropoda	Insecta	Hymenoptera	Formicidae	Formicinae	Brachymyrmex depilis Emery, 1893	19.0411	-96.9125	WGS84		1	2005-09-22	22	9	2005	L. Quiroz	J. E. Valenzuela | D. L. Martinez	Very high human impact	Mexico	VERACRUZ	Finca 'El Plan'
urn:catalog:INECOL:IEXA:IEXA-Hy-282:dc6d73a2ac301fb601e49538bca44e2d	PreservedSpecimen		INECOL	IEXA	IEXA-Hy-282	Animalia	Arthropoda	Insecta	Hymenoptera	Formicidae	Myrmicinae	Adelomyrmex tristani (Menozzi, 1931)	19.1897	-96.9864	WGS84		1	2004-05-25	25	5	2004	L. Quiroz	J. E. Valenzuela | D. L. Martinez	High human impact	Mexico	VERACRUZ	'Bosque Mesofilo Canadas'
urn:catalog:INECOL:IEXA:IEXA-Hy-127:e3f2593685db2f5b42b59654639d160c	PreservedSpecimen		INECOL	IEXA	IEXA-Hy-127	Animalia	Arthropoda	Insecta	Hymenoptera	Formicidae	Myrmicinae	Solenopsis geminata (Fabricius, 1804)	19.1897	-96.9864	WGS84		1	2004-05-25	25	5	2004	L. Quiroz	J. E. Valenzuela | D. L. Martinez	High human impact	Mexico	VERACRUZ	'Bosque Mesofilo Canadas'
urn:catalog:INECOL:IEXA:IEXA-Hy-1275:da72e181d4717a9ec81de223f3ec5a49	PreservedSpecimen		INECOL	IEXA	IEXA-Hy-1275	Animalia	Arthropoda	Insecta	Hymenoptera	Formicidae	Myrmicinae	Stenamma vexator Branstetter, 2013	19.5167	-97.0069	WGS84		8	2011-07-15	15	7	2011	G. R. Perez	F. Escobar | F. Alvarado	Low human impact	Mexico	VERACRUZ	Ripario: Tony
urn:catalog:INECOL:IEXA:IEXA-Hy-460:03b1aec64f7e3c1882eeda3ed8c65ca2	PreservedSpecimen		INECOL	IEXA	IEXA-Hy-460	Animalia	Arthropoda	Insecta	Hymenoptera	Formicidae	Myrmicinae	Atta cephalotes (Linnaeus, 1758)	19.2158	-96.8853	WGS84		15	2004-09-30	30	9	2004	L. Quiroz	D. L. Martinez | L. Quiroz | J. E. Valenzuela	High human impact	Mexico	VERACRUZ	Finca cafetalera, El Mirador
urn:catalog:INECOL:IEXA:IEXA-Hy-283:d8f267cc103760f6cad7ceeb3c42f143	PreservedSpecimen		INECOL	IEXA	IEXA-Hy-283	Animalia	Arthropoda	Insecta	Hymenoptera	Formicidae	Dolichoderinae	Forelius damiani Guerrero & Fernandez, 2008	19.3814	-96.9881	WGS84		4	2004-06-25	25	6	2004	L. Quiroz	T. E. Martinez | L. Quiroz	Very high human impact	Mexico	VERACRUZ	Cafetal 'Teocelo'
urn:catalog:INECOL:IEXA:IEXA-Hy-432:2cc88cdef0d50845a2404f8c1864c49e	PreservedSpecimen		INECOL	IEXA	IEXA-Hy-432	Animalia	Arthropoda	Insecta	Hymenoptera	Formicidae	Dorylinae	Labidus coecus (Latreille, 1802)	19.204	-96.8816	WGS84		2	2005-09-29	29	9	2005	L. Quiroz	T. E. Martinez | L. Quiroz	Very high human impact	Mexico	VERACRUZ	Cafetal 'Vequia Bajo Monte'
urn:catalog:INECOL:IEXA:IEXA-Hy-554:00c13d86a502a1415779ca6460ac3b3c	PreservedSpecimen		INECOL	IEXA	IEXA-Hy-554	Animalia	Arthropoda	Insecta	Hymenoptera	Formicidae	Myrmicinae	Strumigenys louisianae Roger, 1863	19.0411	-96.9125	WGS84		2	2005-09-22	22	9	2005	L. Quiroz	J. E. Valenzuela | D. L. Martinez	Very high human impact	Mexico	VERACRUZ	Finca 'El Plan'
urn:catalog:INECOL:IEXA:IEXA-Hy-719:b79ca0997cdaef5571a0427184bc487b	PreservedSpecimen		INECOL	IEXA	IEXA-Hy-719	Animalia	Arthropoda	Insecta	Hymenoptera	Formicidae	Pseudomyrmecinae	Pseudomyrmex simplex (Smith, 1877)	19.4739	-96.955	WGS84		3	2005-06-20	20	6	2005	L. Quiroz	J. E. Valenzuela | D. L. Martinez | L. Quiroz	Very high human impact	Mexico	VERACRUZ	F. Cafetalera 'La Esmeralda'
urn:catalog:INECOL:IEXA:IEXA-Hy-742:d56ccb2d20b7dfd7b1476f264a6311b5	PreservedSpecimen		INECOL	IEXA	IEXA-Hy-742	Animalia	Arthropoda	Insecta	Hymenoptera	Formicidae	Formicinae	Camponotus atriceps (Smith, 1858)	19.5183	-97.0042	WGS84		4	2008-04-18	18	4	2008	L. Quiroz	M. A. Garcia | J. E. Valenzuela | D. L. Martinez | L. Quiroz	Low human impact	Mexico	VERACRUZ	El Chivizcoyo
urn:catalog:INECOL:IEXA:IEXA-Hy-10:31fce0c3400aaa535ef49137b962e9c0	PreservedSpecimen		INECOL	IEXA	IEXA-Hy-10	Animalia	Arthropoda	Insecta	Hymenoptera	Formicidae	Formicinae	Camponotus atriceps (Smith, 1858)	19.204	-96.8816	WGS84		1	2005-04-29	29	4	2005	L. Quiroz	J. E. Valenzuela | D. L. Martinez	Very high human impact	Mexico	VERACRUZ	Cafetal 'Vequia Bajo Monte'
urn:catalog:INECOL:IEXA:IEXA-Hy-783:39b5a693d0570f9ef8d5cfaa382518c8	PreservedSpecimen		INECOL	IEXA	IEXA-Hy-783	Animalia	Arthropoda	Insecta	Hymenoptera	Formicidae	Myrmicinae	Pheidole xyston Wilson, 2003	19.1897	-96.9864	WGS84		4	2004-05-25	25	5	2004	G. R. Perez	J. E. Valenzuela | D. L. Martinez	High human impact	Mexico	VERACRUZ	'Bosque Mesofilo Canadas'
urn:catalog:INECOL:IEXA:IEXA-Hy-1065:f2881796b31f7f987a95fab3190ca100	PreservedSpecimen		INECOL	IEXA	IEXA-Hy-1065	Animalia	Arthropoda	Insecta	Hymenoptera	Formicidae	Formicinae	Camponotus linnaei Forel, 1886	19.4894	-96.3344	WGS84		1	2015-09-29	29	9	2015	L. Quiroz	A. Balderas | D. L. Martinez | C. L. Franceschy | J. Baez	Medium human impact	Mexico	VERACRUZ	Paso de Dona Juana
urn:catalog:INECOL:IEXA:IEXA-Hy-1067:e358bff4ff7b1fee7fc7b1492ae98c88	PreservedSpecimen		INECOL	IEXA	IEXA-Hy-1067	Animalia	Arthropoda	Insecta	Hymenoptera	Formicidae	Formicinae	Camponotus planatus Roger, 1863	19.4857	-96.348	WGS84		3	2015-09-29	29	9	2015	L. Quiroz	A. Balderas | D. L. Martinez | C. L. Franceschy | J. Baez	High human impact	Mexico	VERACRUZ	Paso de Dona Juana
urn:catalog:INECOL:IEXA:IEXA-Hy-65:44930c7a45567ea98ac2386e7c9b0830	PreservedSpecimen		INECOL	IEXA	IEXA-Hy-65	Animalia	Arthropoda	Insecta	Hymenoptera	Formicidae	Formicinae	Camponotus atriceps (Smith, 1858)	19.4406	-96.9475	WGS84		3	2006-09-29	29	9	2006	L. Quiroz	R. Arce | D. L. Martinez	Very high human impact	Mexico	VERACRUZ	Finca 'Dona Cuca'
urn:catalog:INECOL:IEXA:IEXA-Hy-1509:0e513a46937f1b7c7ff8d703b5754501	PreservedSpecimen		INECOL	IEXA	IEXA-Hy-1509	Animalia	Arthropoda	Insecta	Hymenoptera	Formicidae	Dorylinae	Cheliomyrmex morosus (Smith, 1859)	19.4739	-96.955	WGS84		2	2005-06-20	20	6	2005	L. Quiroz	J. E. Valenzuela | D. L. Martinez | L. Quiroz	Very high human impact	Mexico	VERACRUZ	F. Cafetalera 'La Esmeralda'
urn:catalog:INECOL:IEXA:IEXA-Hy-1961:6875387b7e26bf2f2a79140ebce893b6	PreservedSpecimen		INECOL	IEXA	IEXA-Hy-1961	Animalia	Arthropoda	Insecta	Hymenoptera	Formicidae	Dolichoderinae	Linepithema humile (Mayr, 1868)	19.4533	-99.1719	WGS84		13	1990-04-08	8	4	1990	L. Quiroz	E. Martin	Very high human impact	Mexico	DISTRITO FEDERAL	Jardin ENBC (Politecnico)
urn:catalog:INECOL:IEXA:IEXA-Hy-1015:57211d50c201583bf508f50776eaa09c	PreservedSpecimen		INECOL	IEXA	IEXA-Hy-1015	Animalia	Arthropoda	Insecta	Hymenoptera	Formicidae	Myrmicinae	Wasmannia auropunctata (Roger, 1863)	19.4321	-96.9506	WGS84		9	2006-03-03	3	3	2006	L. Quiroz	J. A. Gomez | D. L. Martinez | J. E. Valenzuela	Very high human impact	Mexico	VERACRUZ	Finca 'Martin Aluja'
urn:catalog:INECOL:IEXA:IEXA-Hy-476:67924c55c9e0775a36f6e8f7f6242466	PreservedSpecimen		INECOL	IEXA	IEXA-Hy-476	Animalia	Arthropoda	Insecta	Hymenoptera	Formicidae	Myrmicinae	Cephalotes multispinosus (Norton, 1868)	19.4336	-96.8756	WGS84		13	2006-08-15	15	8	2006	L. Quiroz	J. E. Valenzuela | C. Tlapanco	Very high human impact	Mexico	VERACRUZ	Finca 'Armand'
urn:catalog:INECOL:IEXA:IEXA-Hy-1505:afaa19d8dac0384463105d7651939a73	PreservedSpecimen		INECOL	IEXA	IEXA-Hy-1505	Animalia	Arthropoda	Insecta	Hymenoptera	Formicidae	Myrmicinae	Atta mexicana (Smith, 1858)	19.4331	-96.9651	WGS84		4	2008-06-12	12	6	2008	L. Quiroz	J. E. Valenzuela | L. Quiroz | D. L. Martinez	Very high human impact	Mexico	VERACRUZ	Cafetal 'onza'
urn:catalog:INECOL:IEXA:IEXA-Hy-77:5a6e0348e5fe9b4ac4bc3e5581cbdd4a	PreservedSpecimen		INECOL	IEXA	IEXA-Hy-77	Animalia	Arthropoda	Insecta	Hymenoptera	Formicidae	Formicinae	Camponotus atriceps (Smith, 1858)	19.4739	-96.955	WGS84		1	2005-05-27	27	5	2005	L. Quiroz	J. E. Valenzuela | D. L. Martinez | L. Quiroz	Very high human impact	Mexico	VERACRUZ	F. Cafetalera 'La Esmeralda'
urn:catalog:INECOL:IEXA:IEXA-Hy-1734:bca814a2251905efa559cd52c872c742	PreservedSpecimen		INECOL	IEXA	IEXA-Hy-1734	Animalia	Arthropoda	Insecta	Hymenoptera	Formicidae	Ponerinae	Odontomachus brunneus (Patton, 1894)	14.898	-92.258	WGS84		3	1997-10-25	25	10	1997	L. Quiroz	A. Garcia	Very high human impact	Mexico	CHIAPAS	Tapachula, Laboratorio Ecosur
urn:catalog:INECOL:IEXA:IEXA-Hy-808:843472136bcb747c9f833b9cedb421a6	PreservedSpecimen		INECOL	IEXA	IEXA-Hy-808	Animalia	Arthropoda	Insecta	Hymenoptera	Formicidae	Formicinae	Camponotus striatus (Smith, 1862)	18.8228	-97.005	WGS84		1	2014-05-24	24	5	2014	G. R. Perez	I. Landero	High human impact	Mexico	VERACRUZ	Campo Grande
urn:catalog:INECOL:IEXA:IEXA-Hy-764:63d41e28010fc63fc3a5ee9bf2b95628	PreservedSpecimen		INECOL	IEXA	IEXA-Hy-764	Animalia	Arthropoda	Insecta	Hymenoptera	Formicidae	Dolichoderinae	Azteca velox Forel, 1899	19.3369	-97.03	WGS84		2	2006-08-24	24	8	2006	L. Quiroz	M. A. Garcia | J. E. Valenzuela	Very high human impact	Mexico	VERACRUZ	El Olmo
urn:catalog:INECOL:IEXA:IEXA-Hy-883:53741d27d39b77bc99f24c1695d2b304	PreservedSpecimen		INECOL	IEXA	IEXA-Hy-883	Animalia	Arthropoda	Insecta	Hymenoptera	Formicidae	Myrmicinae	Pheidole punctatissima Mayr, 1870	19.5994	-96.3767	WGS84		1	2012-03-02	2	3	2012	L. Quiroz	M. A. Garcia | J. E. Valenzuela	Untransformed (no human impact)	Mexico	VERACRUZ	La Mancha
urn:catalog:INECOL:IEXA:IEXA-Hy-1202:4e33297ebd1b3ef90f6934da5880e2cd	PreservedSpecimen		INECOL	IEXA	IEXA-Hy-1202	Animalia	Arthropoda	Insecta	Hymenoptera	Formicidae	Dorylinae	Labidus coecus (Latreille, 1802)	18.9759	-99.0372	WGS84		50	1990-06-03	3	6	1990	L. Quiroz	L. Quiroz	High human impact	Mexico	MORELOS	Amatlan
urn:catalog:INECOL:IEXA:IEXA-Hy-745:6b1185c25327e66d1ff9b9a3c16c7c6e	PreservedSpecimen		INECOL	IEXA	IEXA-Hy-745	Animalia	Arthropoda	Insecta	Hymenoptera	Formicidae	Dorylinae	Labidus praedator (Smith, 1858)	19.3369	-97.03	WGS84		9	2008-08-24	24	8	2008	L. Quiroz	M. A. Garcia | J. E. Valenzuela	Very high human impact	Mexico	VERACRUZ	El Olmo
urn:catalog:INECOL:IEXA:IEXA-Hy-1804:a8d0d13fff68d8271f031797dc057108	PreservedSpecimen		INECOL	IEXA	IEXA-Hy-1804	Animalia	Arthropoda	Insecta	Hymenoptera	Formicidae	Dorylinae	Nomamyrmex esenbeckii (Westwood, 1842)	18.9853	-99.0997	WGS84		25	1989-08-07	7	8	1989	L. Quiroz	L. Quiroz	Very high human impact	Mexico	MORELOS	Ixcatepec
urn:catalog:INECOL:IEXA:IEXA-Hy-1050:a957bbfc94435cbab70565a5a7d2caf4	PreservedSpecimen		INECOL	IEXA	IEXA-Hy-1050	Animalia	Arthropoda	Insecta	Hymenoptera	Formicidae	Myrmicinae	Atta mexicana (Smith, 1858)	19.4762	-96.7853	WGS84		5	2015-09-29	29	9	2015	L. Quiroz	A. Balderas | D. L. Martinez | C. L. Franceschy | J. Baez	Very high human impact	Mexico	VERACRUZ	Corral Falso
urn:catalog:INECOL:IEXA:IEXA-Hy-330:8241029d99ffba2be9a88206b5a92c61	PreservedSpecimen		INECOL	IEXA	IEXA-Hy-330	Animalia	Arthropoda	Insecta	Hymenoptera	Formicidae	Dolichoderinae	Dorymyrmex bicolor Wheeler, 1906	19.204	-96.8816	WGS84		8	2005-04-29	29	4	2005	L. Quiroz	T. E. Martinez | L. Quiroz	Very high human impact	Mexico	VERACRUZ	Cafetal 'Vequia Bajo Monte'
urn:catalog:INECOL:IEXA:IEXA-Hy-634:61ced32e0db15eecc10fd595c6f319d6	PreservedSpecimen		INECOL	IEXA	IEXA-Hy-634	Animalia	Arthropoda	Insecta	Hymenoptera	Formicidae	Ponerinae	Pachycondyla ferruginea (Smith, 1858)	19.4739	-96.955	WGS84		2	2005-06-20	20	6	2005	L. Quiroz	J. E. Valenzuela | D. L. Martinez | L. Quiroz	Very high human impact	Mexico	VERACRUZ	F. Cafetalera 'La Esmeralda'
urn:catalog:INECOL:IEXA:IEXA-Hy-155:318a3894cfae527dcef52072a7980848	PreservedSpecimen		INECOL	IEXA	IEXA-Hy-155	Animalia	Arthropoda	Insecta	Hymenoptera	Formicidae	Myrmicinae	Monomorium ebeninum Forel, 1891	19.2061	-96.8844	WGS84		18	2004-09-29	29	9	2004	L. Quiroz	D. L. Martinez | L. Quiroz | J. E. Valenzuela	Very high human impact	Mexico	VERACRUZ	(DLVSE) Cafetal
urn:catalog:INECOL:IEXA:IEXA-Hy-455:74a43f8fe37c09ef51ab9334589181e7	PreservedSpecimen		INECOL	IEXA	IEXA-Hy-455	Animalia	Arthropoda	Insecta	Hymenoptera	Formicidae	Myrmicinae	Acromyrmex octospinosus (Reich, 1793)	19.4331	-96.9651	WGS84		2	2004-06-25	25	6	2004	L. Quiroz	J. E. Valenzuela | L. Quiroz | D. L. Martinez	Very high human impact	Mexico	VERACRUZ	Cafetal 'onza'
urn:catalog:INECOL:IEXA:IEXA-Hy-618:0e5c1aa90942d6f0aa21a54cec49a1e6	PreservedSpecimen		INECOL	IEXA	IEXA-Hy-618	Animalia	Arthropoda	Insecta	Hymenoptera	Formicidae	Ponerinae	Pachycondyla harpax (Fabricius, 1804)	19.2158	-96.8853	WGS84		8	2004-09-30	30	9	2004	L. Quiroz	D. L. Martinez | L. Quiroz | J. E. Valenzuela	High human impact	Mexico	VERACRUZ	Finca cafetalera, El Mirador
urn:catalog:INECOL:IEXA:IEXA-Hy-1280:d5879281b4babb8379551e481061c230	PreservedSpecimen		INECOL	IEXA	IEXA-Hy-1280	Animalia	Arthropoda	Insecta	Hymenoptera	Formicidae	Myrmicinae	Stenamma vexator Branstetter, 2013	19.3869	-97.0683	WGS84		4	2011-07-18	18	7	2011	G. R. Perez	F. Escobar | F. Alvarado	High human impact	Mexico	VERACRUZ	Ripario: Puente de Dios
urn:catalog:INECOL:IEXA:IEXA-Hy-1058:783708dc54abe13d3fb8c91af561e7a3	PreservedSpecimen		INECOL	IEXA	IEXA-Hy-1058	Animalia	Arthropoda	Insecta	Hymenoptera	Formicidae	Formicinae	Camponotus novogranadensis Mayr, 1870	19.3553	-96.7884	WGS84		3	2015-10-01	1	10	2015	L. Quiroz	A. Balderas | D. L. Martinez | R. A. Carrera | M. Amezcua | J. Baez	High human impact	Mexico	VERACRUZ	Parque Ecoturistico 'Mexico Verde'
urn:catalog:INECOL:IEXA:IEXA-Hy-1878:98b410ae940abf1c398706407ab795d9	PreservedSpecimen		INECOL	IEXA	IEXA-Hy-1878	Animalia	Arthropoda	Insecta	Hymenoptera	Formicidae	Formicinae	Camponotus atriceps (Smith, 1858)	18.9297	-99.2319	WGS84		1	1993-04-04	4	4	1993	G. R. Perez	L. Quiroz	Very high human impact	Mexico	MORELOS	Cuernavaca
urn:catalog:INECOL:IEXA:IEXA-Hy-1507:81483e642c97ece2b15c8dbfd74b9b1f	PreservedSpecimen		INECOL	IEXA	IEXA-Hy-1507	Animalia	Arthropoda	Insecta	Hymenoptera	Formicidae	Myrmicinae	Acromyrmex echinatior Forel, 1899	19.4331	-96.9651	WGS84		2	2008-06-12	12	6	2008	L. Quiroz	J. E. Valenzuela | L. Quiroz | D. L. Martinez	Very high human impact	Mexico	VERACRUZ	Cafetal 'onza'
urn:catalog:INECOL:IEXA:IEXA-Hy-248:f76c5eb7023aa4a8a5c9ccd6ff94510e	PreservedSpecimen		INECOL	IEXA	IEXA-Hy-248	Animalia	Arthropoda	Insecta	Hymenoptera	Formicidae	Formicinae	Brachymyrmex depilis Emery, 1893	19.055	-96.9444	WGS84		3	2006-11-15	15	11	2006	L. Quiroz	C. Tlapanco | J. E. Valenzuela	Very high human impact	Mexico	VERACRUZ	Finca 'El Cerrito'
urn:catalog:INECOL:IEXA:IEXA-Hy-1365:df89dd2bb0723eb029d7f3000f3e379f	PreservedSpecimen		INECOL	IEXA	IEXA-Hy-1365	Animalia	Arthropoda	Insecta	Hymenoptera	Formicidae	Formicinae	Camponotus formiciformis Forel, 1885	19.3175	-96.7151	WGS84		3	1992-09-23	23	9	1992	W. P. MacKay	L. Quiroz	Very high human impact	Mexico	VERACRUZ	Apazapan
urn:catalog:INECOL:IEXA:IEXA-Hy-1223:0762efbfaa89816e473c1c88d2f87c18	PreservedSpecimen		INECOL	IEXA	IEXA-Hy-1223	Animalia	Arthropoda	Insecta	Hymenoptera	Formicidae	Dorylinae	Eciton hamatum (Fabricius, 1782)	18.586	-95.0756	WGS84		25	2003-05-19	19	5	2003	L. Quiroz	J. E. Valenzuela	High human impact	Mexico	VERACRUZ	Estacion Biologica de los Tuxtlas
urn:catalog:INECOL:IEXA:IEXA-Hy-1035:aa0d49cda1d31c5b84307b6025f5f342	PreservedSpecimen		INECOL	IEXA	IEXA-Hy-1035	Animalia	Arthropoda	Insecta	Hymenoptera	Formicidae	Formicinae	Camponotus atriceps (Smith, 1858)	19.3185	-96.7142	WGS84		6	1991-08-28	28	8	1991	K. Flores	L. Quiroz	Very high human impact	Mexico	VERACRUZ	Apazapan
urn:catalog:INECOL:IEXA:IEXA-Hy-480:4fca4d4be8fae62ea17b224f75b5fe67	PreservedSpecimen		INECOL	IEXA	IEXA-Hy-480	Animalia	Arthropoda	Insecta	Hymenoptera	Formicidae	Myrmicinae	Cephalotes scutulatus (Smith, 1867)	19.4336	-96.8756	WGS84		4	2006-08-15	15	8	2006	L. Quiroz	J. E. Valenzuela | C. Tlapanco	Very high human impact	Mexico	VERACRUZ	Finca 'Armand'
urn:catalog:INECOL:IEXA:IEXA-Hy-261:c3e05450b84f0e049bcf1bbf5d294993	PreservedSpecimen		INECOL	IEXA	IEXA-Hy-261	Animalia	Arthropoda	Insecta	Hymenoptera	Formicidae	Formicinae	Brachymyrmex musculus Forel, 1899	19.4336	-96.8756	WGS84		1	2006-08-15	15	8	2006	L. Quiroz	D. L. Martinez | C. Tlapanco	Very high human impact	Mexico	VERACRUZ	Finca 'Armand'
urn:catalog:INECOL:IEXA:IEXA-Hy-1967:71e7637ae34e0864d7cc52682bfbca63	PreservedSpecimen		INECOL	IEXA	IEXA-Hy-1967	Animalia	Arthropoda	Insecta	Hymenoptera	Formicidae	Dolichoderinae	Linepithema humile (Mayr, 1868)	19.3328	-99.1848	WGS84		6	1990-04-09	9	4	1990	L. Quiroz	A. L. Bouche	Very high human impact	Mexico	DISTRITO FEDERAL	Fac. Cien. Quimi C.U.D.F
urn:catalog:INECOL:IEXA:IEXA-Hy-1390:7cc86d9ac9ae5887725c16e754f674f1	PreservedSpecimen		INECOL	IEXA	IEXA-Hy-1390	Animalia	Arthropoda	Insecta	Hymenoptera	Formicidae	Formicinae	Camponotus coloratus Forel, 1904	18.6422	-98.6759	WGS84		1	1989-06-25	25	6	1989	W. P. MacKay	C. Deloya	Medium human impact	Mexico	PUEBLA	Tepexco
urn:catalog:INECOL:IEXA:IEXA-Hy-1750:6790d36bc0f804091f6557fe8e042b7b	PreservedSpecimen		INECOL	IEXA	IEXA-Hy-1750	Animalia	Arthropoda	Insecta	Hymenoptera	Formicidae	Ectatomminae	Ectatomma tuberculatum (Olivier, 1792)	18.8631	-100.45	WGS84		1	1997-09-18	18	9	1997	L. Quiroz	D. Escobar	Low human impact	Mexico	MEXICO	Nanchichitla
urn:catalog:INECOL:IEXA:IEXA-Hy-1751:cce7a77bd9dff77748c158a328fe51e0	PreservedSpecimen		INECOL	IEXA	IEXA-Hy-1751	Animalia	Arthropoda	Insecta	Hymenoptera	Formicidae	Ectatomminae	Ectatomma tuberculatum (Olivier, 1792)	19.5227	-96.7159	WGS84		4	1994-09-20	20	9	1994	L. Quiroz	L. Quiroz	High human impact	Mexico	VERACRUZ	Los Otates
urn:catalog:INECOL:IEXA:IEXA-Hy-346:c12db2ae33ac971ee56ecd99bbd6a454	PreservedSpecimen		INECOL	IEXA	IEXA-Hy-346	Animalia	Arthropoda	Insecta	Hymenoptera	Formicidae	Dolichoderinae	Tapinoma litorale Wheeler, 1905	19.204	-96.8816	WGS84		2	2005-04-29	29	4	2005	L. Quiroz	T. E. Martinez | L. Quiroz	Very high human impact	Mexico	VERACRUZ	Cafetal 'Vequia Bajo Monte'
urn:catalog:INECOL:IEXA:IEXA-Hy-869:b90932f34e4be6c5ce9fdc29d35f09ff	PreservedSpecimen		INECOL	IEXA	IEXA-Hy-869	Animalia	Arthropoda	Insecta	Hymenoptera	Formicidae	Ectatomminae	Ectatomma ruidum (Roger, 1860)	19.5994	-96.3767	WGS84		3	2011-08-06	6	8	2011	L. Quiroz	M. A. Garcia | J. E. Valenzuela	Untransformed (no human impact)	Mexico	VERACRUZ	La Mancha
urn:catalog:INECOL:IEXA:IEXA-Hy-893:9d620916be384b74d36b65f830454f3f	PreservedSpecimen		INECOL	IEXA	IEXA-Hy-893	Animalia	Arthropoda	Insecta	Hymenoptera	Formicidae	Myrmicinae	Temnothorax subditivus (Wheeler, 1903)	19.5994	-96.3767	WGS84		1	2011-08-06	6	8	2011	L. Quiroz	M. A. Garcia | J. E. Valenzuela	Untransformed (no human impact)	Mexico	VERACRUZ	La Mancha
urn:catalog:INECOL:IEXA:IEXA-Hy-1434:0eb7190a3449de1bf1debaa967b777ec	PreservedSpecimen		INECOL	IEXA	IEXA-Hy-1434	Animalia	Arthropoda	Insecta	Hymenoptera	Formicidae	Dorylinae	Eciton burchellii (Westwood, 1842)	18.4631	-95.0482	WGS84		1	1989-11-30	30	11	1989	L. Quiroz	L. Delgado	Low human impact	Mexico	VERACRUZ	Pipiapan
urn:catalog:INECOL:IEXA:IEXA-Hy-1776:87ff3cba9577f02ec6aa131941271204	PreservedSpecimen		INECOL	IEXA	IEXA-Hy-1776	Animalia	Arthropoda	Insecta	Hymenoptera	Formicidae	Ectatomminae	Gnamptogenys strigata (Norton, 1868)	14.9736	-92.155	WGS84		2	1996-12-05	5	12	1996	L. Quiroz	A. Garcia	Very high human impact	Mexico	CHIAPAS	Rosario Izapa
urn:catalog:INECOL:IEXA:IEXA-Hy-1843:9b3622810f2e5721088f0d5ad040c4e6	PreservedSpecimen		INECOL	IEXA	IEXA-Hy-1843	Animalia	Arthropoda	Insecta	Hymenoptera	Formicidae	Dorylinae	Neivamyrmex pauxillus (Wheeler, 1903)	18.88	-99.1533	WGS84		8	2017			2017	L. Quiroz	L. Quiroz	Very high human impact	Mexico	MORELOS	El Progreso
urn:catalog:INECOL:IEXA:IEXA-Hy-1725:00000e21310784b058d95e36a2c413f7	PreservedSpecimen		INECOL	IEXA	IEXA-Hy-1725	Animalia	Arthropoda	Insecta	Hymenoptera	Formicidae	Ponerinae	Odontomachus laticeps Roger, 1861	20.9875	-98.6608	WGS84		1	1981-08-27	27	8	1981	L. Quiroz	L. Quiroz	High human impact	Mexico	HIDALGO	Tlanchinol
urn:catalog:INECOL:IEXA:IEXA-Hy-638:f3e6a3398d24dd111a415c9f4d4b5618	PreservedSpecimen		INECOL	IEXA	IEXA-Hy-638	Animalia	Arthropoda	Insecta	Hymenoptera	Formicidae	Proceratiinae	Proceratium micrommatum (Roger, 1863)	19.055	-96.9444	WGS84		1	2006-11-15	15	11	2006	L. Quiroz	D. L. Martinez | R. Arce	Very high human impact	Mexico	VERACRUZ	Finca 'El Cerrito'
urn:catalog:INECOL:IEXA:IEXA-Hy-1046:82221a9005dc3d789eb9e66c865edc81	PreservedSpecimen		INECOL	IEXA	IEXA-Hy-1046	Animalia	Arthropoda	Insecta	Hymenoptera	Formicidae	Formicinae	Camponotus rectangularis Emery, 1890	17.6647	-101.5924	WGS84		3	1991-09-29	29	9	1991	K. Flores	C. Deloya	Very high human impact	Mexico	GUERRERO	Punta Ixtapa
urn:catalog:INECOL:IEXA:IEXA-Hy-596:199a3b95447b6a7bba112b405633c7be	PreservedSpecimen		INECOL	IEXA	IEXA-Hy-596	Animalia	Arthropoda	Insecta	Hymenoptera	Formicidae	Ponerinae	Hypoponera opaciceps (Mayr, 1887)	19.3814	-96.9881	WGS84		1	2004-06-25	25	6	2004	L. Quiroz	L. Quiroz	Very high human impact	Mexico	VERACRUZ	Cafetal 'Teocelo'
urn:catalog:INECOL:IEXA:IEXA-Hy-864:a0b33ecfbd96b3350226c37d26d11e66	PreservedSpecimen		INECOL	IEXA	IEXA-Hy-864	Animalia	Arthropoda	Insecta	Hymenoptera	Formicidae	Dolichoderinae	Tapinoma melanocephalum (Fabricius, 1793)	19.5994	-96.3767	WGS84		1	2011-08-06	6	8	2011	L. Quiroz	M. A. Garcia | J. E. Valenzuela	Untransformed (no human impact)	Mexico	VERACRUZ	La Mancha
urn:catalog:INECOL:IEXA:IEXA-Hy-438:d5d67dc7ca9cd7c255f1a4238f44af3d	PreservedSpecimen		INECOL	IEXA	IEXA-Hy-438	Animalia	Arthropoda	Insecta	Hymenoptera	Formicidae	Dorylinae	Labidus praedator (Smith, 1858)	19.4739	-96.955	WGS84		3	2005-06-20	20	6	2005	L. Quiroz	J. E. Valenzuela | D. L. Martinez | L. Quiroz	Very high human impact	Mexico	VERACRUZ	F. Cafetalera 'La Esmeralda'
urn:catalog:INECOL:IEXA:IEXA-Hy-309:231ee0c1a08fd95e920ce37239f3b4e7	PreservedSpecimen		INECOL	IEXA	IEXA-Hy-309	Animalia	Arthropoda	Insecta	Hymenoptera	Formicidae	Dolichoderinae	Forelius damiani Guerrero & Fernandez, 2008	19.2049	-96.8882	WGS84		26	2004-06-25	25	6	2004	L. Quiroz	T. E. Martinez | L. Quiroz	Very high human impact	Mexico	VERACRUZ	Cafetal 'Vequia Estandar'
urn:catalog:INECOL:IEXA:IEXA-Hy-1109:fd6ffa688b215194712a697c908028ea	PreservedSpecimen		INECOL	IEXA	IEXA-Hy-1109	Animalia	Arthropoda	Insecta	Hymenoptera	Formicidae	Pseudomyrmecinae	Pseudomyrmex elongatulus (Dalla Torre, 1892)	19.4474	-96.871	WGS84		2	2015-10-01	1	10	2015	L. Quiroz	A. Balderas | D. L. Martinez | R. A. Carrera | M. Amezcua | J. Baez	Very high human impact	Mexico	VERACRUZ	Alborada, vias del tren
urn:catalog:INECOL:IEXA:IEXA-Hy-1443:cf3115a9b19ea4e4e6ae071a23781dbc	PreservedSpecimen		INECOL	IEXA	IEXA-Hy-1443	Animalia	Arthropoda	Insecta	Hymenoptera	Formicidae	Dorylinae	Labidus praedator (Smith, 1858)	17.3657	-99.4705	WGS84		1	1989-07-30	30	7	1989	L. Quiroz	L. Quiroz	High human impact	Mexico	GUERRERO	Acahuizotla
urn:catalog:INECOL:IEXA:IEXA-Hy-179:041a56114921c1daa99034b6e8e2e527	PreservedSpecimen		INECOL	IEXA	IEXA-Hy-179	Animalia	Arthropoda	Insecta	Hymenoptera	Formicidae	Formicinae	Nylanderia steinheili (Forel, 1893)	19.4303	-96.8819	WGS84		1	2006-08-18	18	8	2006	L. Quiroz	J. A. Gomez | D. L. Martinez	Very high human impact	Mexico	VERACRUZ	Finca 'Martinez'
urn:catalog:INECOL:IEXA:IEXA-Hy-161:31a68c62488a3552b512425f0216d6b3	PreservedSpecimen		INECOL	IEXA	IEXA-Hy-161	Animalia	Arthropoda	Insecta	Hymenoptera	Formicidae	Myrmicinae	Monomorium ebeninum Forel, 1891	19.055	-96.9444	WGS84		4	2006-11-15	15	11	2006	L. Quiroz	C. Tlapanco | J. E. Valenzuela	Very high human impact	Mexico	VERACRUZ	Finca 'El Cerrito'
urn:catalog:INECOL:IEXA:IEXA-Hy-1190:76cb438c0545a5be859e93a363cf1035	PreservedSpecimen		INECOL	IEXA	IEXA-Hy-1190	Animalia	Arthropoda	Insecta	Hymenoptera	Formicidae	Dorylinae	Eciton mexicanum Roger, 1863	19.5456	-96.9198	WGS84		1	1991-07-06	6	7	1991	L. Quiroz	L. Quiroz	Very high human impact	Mexico	VERACRUZ	Xalapa
urn:catalog:INECOL:IEXA:IEXA-Hy-1702:fd5eab1f32d04c75721f649a3d981ed9	PreservedSpecimen		INECOL	IEXA	IEXA-Hy-1702	Animalia	Arthropoda	Insecta	Hymenoptera	Formicidae	Ponerinae	Odontomachus clarus Roger, 1861	18.6408	-98.6897	WGS84		1	1988-10-12	12	10	1988	L. Quiroz	L. Quiroz	Very high human impact	Mexico	PUEBLA	Tepexco
urn:catalog:INECOL:IEXA:IEXA-Hy-891:3d341299810f3c3296c551512f9492be	PreservedSpecimen		INECOL	IEXA	IEXA-Hy-891	Animalia	Arthropoda	Insecta	Hymenoptera	Formicidae	Myrmicinae	Strumigenys ludia Mann, 1922	19.5994	-96.3767	WGS84		1	2011-08-06	6	8	2011	L. Quiroz	M. A. Garcia | J. E. Valenzuela	Untransformed (no human impact)	Mexico	VERACRUZ	La Mancha
urn:catalog:INECOL:IEXA:IEXA-Hy-2037:274d94100b44c5f2239878b0bce35425	PreservedSpecimen		INECOL	IEXA	IEXA-Hy-2037	Animalia	Arthropoda	Insecta	Hymenoptera	Formicidae	Ponerinae	Pachycondyla harpax (Fabricius, 1804)	18.585	-95.07	WGS84		1	1993-09-19	19	9	1993	L. Quiroz	A. Diaz	High human impact	Mexico	VERACRUZ	Estacion Biologica de los Tuxtlas
urn:catalog:INECOL:IEXA:IEXA-Hy-139:1d7e690b22c8c3617efbe1121131c88f	PreservedSpecimen		INECOL	IEXA	IEXA-Hy-139	Animalia	Arthropoda	Insecta	Hymenoptera	Formicidae	Myrmicinae	Monomorium ebeninum Forel, 1891	19.4664	-96.9342	WGS84		1	2004-07-21	21	7	2004	L. Quiroz	D. L. Martinez | L. Quiroz | J. E. Valenzuela	Very high human impact	Mexico	VERACRUZ	Cafetalera 'Monjes'
urn:catalog:INECOL:IEXA:IEXA-Hy-1026:8df495aa792d74f1efd1cbcdc7e46cfd	PreservedSpecimen		INECOL	IEXA	IEXA-Hy-1026	Animalia	Arthropoda	Insecta	Hymenoptera	Formicidae	Myrmicinae	Solenopsis picea Emery, 1896	19.4321	-96.9506	WGS84		6	2006-03-08	8	3	2006	L. Quiroz	J. A. Gomez | D. L. Martinez	Very high human impact	Mexico	VERACRUZ	Finca 'Martin Aluja'
urn:catalog:INECOL:IEXA:IEXA-Hy-1375:07050394c10be7c0b243bcac9f457eb9	PreservedSpecimen		INECOL	IEXA	IEXA-Hy-1375	Animalia	Arthropoda	Insecta	Hymenoptera	Formicidae	Formicinae	Camponotus rubrithorax Forel, 1899	18.9848	-99.032	WGS84		3	1993-04-05	5	4	1993	W. P. MacKay	L. Quiroz	Low human impact	Mexico	MORELOS	Tepoztlan
urn:catalog:INECOL:IEXA:IEXA-Hy-92:7dd240d0106c813834f50ec9a81433f6	PreservedSpecimen		INECOL	IEXA	IEXA-Hy-92	Animalia	Arthropoda	Insecta	Hymenoptera	Formicidae	Formicinae	Camponotus piceatus Norton, 1868	19.055	-96.9444	WGS84		3	2006-11-15	15	11	2006	L. Quiroz	C. Tlapanco | J. E. Valenzuela	Very high human impact	Mexico	VERACRUZ	Finca 'El Cerrito'
urn:catalog:INECOL:IEXA:IEXA-Hy-1105:d07eb2a822377645e7ece2d90cd3c839	PreservedSpecimen		INECOL	IEXA	IEXA-Hy-1105	Animalia	Arthropoda	Insecta	Hymenoptera	Formicidae	Myrmicinae	Pogonomyrmex barbatus (Smith, 1858)	19.4894	-96.3344	WGS84		4	2015-09-29	29	9	2015	L. Quiroz	A. Balderas | D. L. Martinez | C. L. Franceschy | J. Baez	Medium human impact	Mexico	VERACRUZ	Paso de Dona Juana
urn:catalog:INECOL:IEXA:IEXA-Hy-66:e927b2673cc7e0f9f7407dcf2e4b3b70	PreservedSpecimen		INECOL	IEXA	IEXA-Hy-66	Animalia	Arthropoda	Insecta	Hymenoptera	Formicidae	Formicinae	Camponotus sericeiventris (Guerin-Meneville, 1838)	19.4406	-96.9475	WGS84		1	2006-09-29	29	9	2006	L. Quiroz	R. Arce | D. L. Martinez	Very high human impact	Mexico	VERACRUZ	Finca 'Dona Cuca'
urn:catalog:INECOL:IEXA:IEXA-Hy-1522:38ef938bf3f8740d51a4dead106a6af0	PreservedSpecimen		INECOL	IEXA	IEXA-Hy-1522	Animalia	Arthropoda	Insecta	Hymenoptera	Formicidae	Ponerinae	Neoponera crenata (Roger, 1861)	17.518	-92.9203	WGS84		1	2015-07-22	22	7	2015	L. Quiroz	L. Delgado	High human impact	Mexico	TABASCO	Finca Cucay, Vicente Guerrero
urn:catalog:INECOL:IEXA:IEXA-Hy-565:e5ef43721eca7daaef545b7c4eab5ecf	PreservedSpecimen		INECOL	IEXA	IEXA-Hy-565	Animalia	Arthropoda	Insecta	Hymenoptera	Formicidae	Myrmicinae	Pheidole punctatissima Mayr, 1870	19.4336	-96.8756	WGS84		3	2006-08-15	15	8	2006	L. Quiroz	J. E. Valenzuela | C. Tlapanco	Very high human impact	Mexico	VERACRUZ	Finca 'Armand'
urn:catalog:INECOL:IEXA:IEXA-Hy-1856:0841dd9f4de982907ced1dab500bb755	PreservedSpecimen		INECOL	IEXA	IEXA-Hy-1856	Animalia	Arthropoda	Insecta	Hymenoptera	Formicidae	Formicinae	Camponotus picipes (Olivier, 1792)	19.3196	-97.4891	WGS84		2	1992-06-20	20	6	1992	L. Quiroz	L. Quiroz	High human impact	Mexico	PUEBLA	La Mina
urn:catalog:INECOL:IEXA:IEXA-Hy-55:3423b8691e135948202aae8c75a2623b	PreservedSpecimen		INECOL	IEXA	IEXA-Hy-55	Animalia	Arthropoda	Insecta	Hymenoptera	Formicidae	Formicinae	Camponotus striatus (Smith, 1862)	19.4356	-96.8986	WGS84		1	2006-09-26	26	9	2006	L. Quiroz	D. L. Martinez | C. Tlapanco	Very high human impact	Mexico	VERACRUZ	Finca 'El Zopilote'
urn:catalog:INECOL:IEXA:IEXA-Hy-358:83b10003b50a5f16c76adce70478e133	PreservedSpecimen		INECOL	IEXA	IEXA-Hy-358	Animalia	Arthropoda	Insecta	Hymenoptera	Formicidae	Dolichoderinae	Tapinoma ramulorum Emery, 1896	19.2158	-96.8853	WGS84		7	2004-09-30	30	9	2004	L. Quiroz	D. L. Martinez | L. Quiroz | J. E. Valenzuela	High human impact	Mexico	VERACRUZ	Finca cafetalera, El Mirador
urn:catalog:INECOL:IEXA:IEXA-Hy-507:4bc66c45e2fc3d4153a07e2cb5e88784	PreservedSpecimen		INECOL	IEXA	IEXA-Hy-507	Animalia	Arthropoda	Insecta	Hymenoptera	Formicidae	Myrmicinae	Octostruma trithrix Longino, 2013	19.4356	-96.8986	WGS84		8	2006-09-26	26	9	2006	L. Quiroz	D. L. Martinez | C. Tlapanco	Very high human impact	Mexico	VERACRUZ	Finca 'El Zopilote'
urn:catalog:INECOL:IEXA:IEXA-Hy-430:27f5c0ac7215d27c5367a7433dfa0adb	PreservedSpecimen		INECOL	IEXA	IEXA-Hy-430	Animalia	Arthropoda	Insecta	Hymenoptera	Formicidae	Dorylinae	Labidus coecus (Latreille, 1802)	19.4406	-96.9475	WGS84		4	2006-09-28	28	9	2006	L. Quiroz	C. Tlapanco | D. L. Martinez	Very high human impact	Mexico	VERACRUZ	Finca 'Dona Cuca'
urn:catalog:INECOL:IEXA:IEXA-Hy-1781:d8a1330964f074b849b6b51d588d80f4	PreservedSpecimen		INECOL	IEXA	IEXA-Hy-1781	Animalia	Arthropoda	Insecta	Hymenoptera	Formicidae	Dorylinae	Neivamyrmex swainsonii (Shuckard, 1840)	18.88	-99.1533	WGS84		2	1982-05-18	18	5	1982	L. Quiroz	L. Quiroz	Very high human impact	Mexico	MORELOS	El Progreso
urn:catalog:INECOL:IEXA:IEXA-Hy-606:2e82cc9e6b4e1e732fe8bc7b6d080177	PreservedSpecimen		INECOL	IEXA	IEXA-Hy-606	Animalia	Arthropoda	Insecta	Hymenoptera	Formicidae	Ponerinae	Neoponera verenae Forel, 1922	19.4356	-96.8986	WGS84		1	2006-09-27	27	9	2006	L. Quiroz	C. Tlapanco | J. E. Valenzuela	Very high human impact	Mexico	VERACRUZ	Finca 'El Zopilote'
urn:catalog:INECOL:IEXA:IEXA-Hy-1510:530fc3ccb759ebde40d3deb7ded7ad97	PreservedSpecimen		INECOL	IEXA	IEXA-Hy-1510	Animalia	Arthropoda	Insecta	Hymenoptera	Formicidae	Dorylinae	Cheliomyrmex morosus (Smith, 1859)	19.2049	-96.8882	WGS84		3	2004-06-25	25	6	2004	L. Quiroz	L. Quiroz	Very high human impact	Mexico	VERACRUZ	Cafetal 'Vequia Estandar'
urn:catalog:INECOL:IEXA:IEXA-Hy-2038:8f8a0eaeb783eb77c3335d667f2b7a05	PreservedSpecimen		INECOL	IEXA	IEXA-Hy-2038	Animalia	Arthropoda	Insecta	Hymenoptera	Formicidae	Ponerinae	Pachycondyla harpax (Fabricius, 1804)	18.5881	-95.0761	WGS84		1	1997-10-23	23	10	1997	L. Quiroz	L. Quiroz	High human impact	Mexico	VERACRUZ	Est. Biol. Tropical 'Los Tuxtlas' UNAM
urn:catalog:INECOL:IEXA:IEXA-Hy-1132:aeb6c11eed3ade1d26d32ffb9729da78	PreservedSpecimen		INECOL	IEXA	IEXA-Hy-1132	Animalia	Arthropoda	Insecta	Hymenoptera	Formicidae	Myrmicinae	Stenamma pelophilum Branstetter, 2013	19.1897	-96.9864	WGS84		1	2004-05-25	25	5	2004	M. G. Branstetter	T. E. Martinez | L. Quiroz	High human impact	Mexico	VERACRUZ	'Bosque Mesofilo Canadas'
urn:catalog:INECOL:IEXA:IEXA-Hy-735:4538b9ac163fb32acbe31ec25c4cb15d	PreservedSpecimen		INECOL	IEXA	IEXA-Hy-735	Animalia	Arthropoda	Insecta	Hymenoptera	Formicidae	Formicinae	Nylanderia steinheili (Forel, 1893)	19.3369	-97.03	WGS84		1	2008-08-24	24	8	2008	L. Quiroz	M. A. Garcia | J. E. Valenzuela	Very high human impact	Mexico	VERACRUZ	El Olmo
urn:catalog:INECOL:IEXA:IEXA-Hy-2020:11163b87eb766ffb63d2dcb230fac600	PreservedSpecimen		INECOL	IEXA	IEXA-Hy-2020	Animalia	Arthropoda	Insecta	Hymenoptera	Formicidae	Myrmicinae	Tetramorium bicolorum Vasquez-Bolanos, 2007	20.5801	-104.6939	WGS84		4	2004-07-19	19	7	2004	M. Vasquez	M. Vasquez	Medium human impact	Mexico	JALISCO	Camino a Juanacatlan
urn:catalog:INECOL:IEXA:IEXA-Hy-1346:0d282d234cb6fff1b1384d59eab562d5	PreservedSpecimen		INECOL	IEXA	IEXA-Hy-1346	Animalia	Arthropoda	Insecta	Hymenoptera	Formicidae	Formicinae	Camponotus atriceps (Smith, 1858)	19.5786	-88.0453	WGS84		2	1985-08-23	23	8	1985	W. P. MacKay	O. Canul	Very high human impact	Mexico	QUINTANA ROO	Rancho 'El 24'
urn:catalog:INECOL:IEXA:IEXA-Hy-374:1e7a02172c0b1f876b130e9889336fc7	PreservedSpecimen		INECOL	IEXA	IEXA-Hy-374	Animalia	Arthropoda	Insecta	Hymenoptera	Formicidae	Ectatomminae	Gnamptogenys strigata (Norton, 1868)	19.2158	-96.8853	WGS84		4	2004-09-30	30	9	2004	L. Quiroz	D. L. Martinez | L. Quiroz | J. E. Valenzuela	High human impact	Mexico	VERACRUZ	Finca cafetalera, El Mirador
urn:catalog:INECOL:IEXA:IEXA-Hy-371:ef6beeae292f033a3a571ddb06c23833	PreservedSpecimen		INECOL	IEXA	IEXA-Hy-371	Animalia	Arthropoda	Insecta	Hymenoptera	Formicidae	Ectatomminae	Gnamptogenys strigata (Norton, 1868)	19.4321	-96.9506	WGS84		2	2006-03-08	8	3	2006	L. Quiroz	J. A. Gomez | D. L. Martinez | J. E. Valenzuela	Very high human impact	Mexico	VERACRUZ	Finca 'Martin Aluja'
urn:catalog:INECOL:IEXA:IEXA-Hy-1021:3be05a708598f9a4afa6be28f48875b0	PreservedSpecimen		INECOL	IEXA	IEXA-Hy-1021	Animalia	Arthropoda	Insecta	Hymenoptera	Formicidae	Myrmicinae	Solenopsis picea Emery, 1896	19.4356	-96.8986	WGS84		6	2006-09-27	27	9	2006	L. Quiroz	R. Arce | D. L. Martinez	Very high human impact	Mexico	VERACRUZ	Finca 'El Zopilote'
urn:catalog:INECOL:IEXA:IEXA-Hy-1659:0ae8a9f1520c848d5a934567c3252288	PreservedSpecimen		INECOL	IEXA	IEXA-Hy-1659	Animalia	Arthropoda	Insecta	Hymenoptera	Formicidae	Ectatomminae	Ectatomma ruidum (Roger, 1860)	14.9389	-92.1681	WGS84		1	1987-05-25	25	5	1987	L. Quiroz	A. Garcia	Very high human impact	Mexico	CHIAPAS	Rancho El Carmen
urn:catalog:INECOL:IEXA:IEXA-Hy-521:f0dcae276f00a9c9f8be03f0ba79aa86	PreservedSpecimen		INECOL	IEXA	IEXA-Hy-521	Animalia	Arthropoda	Insecta	Hymenoptera	Formicidae	Myrmicinae	Procryptocerus scabriusculus Forel, 1899	19.2049	-96.8882	WGS84		1	2004-06-25	25	6	2004	L. Quiroz	T. E. Martinez | L. Quiroz	Very high human impact	Mexico	VERACRUZ	Cafetal 'Vequia Estandar'
urn:catalog:INECOL:IEXA:IEXA-Hy-1084:271838026e4b2cf4d0fffd734163d9a3	PreservedSpecimen		INECOL	IEXA	IEXA-Hy-1084	Animalia	Arthropoda	Insecta	Hymenoptera	Formicidae	Dolichoderinae	Dorymyrmex bicolor Wheeler, 1906	19.3332	-96.7584	WGS84		2	2015-10-01	1	10	2015	L. Quiroz	A. Balderas | D. L. Martinez | R. A. Carrera | M. Amezcua | J. Baez	Very high human impact	Mexico	VERACRUZ	A 0.52 km NE centro de Jalcomulco
urn:catalog:INECOL:IEXA:IEXA-Hy-490:78eedef9fb68b3b5d56d9b8061728694	PreservedSpecimen		INECOL	IEXA	IEXA-Hy-490	Animalia	Arthropoda	Insecta	Hymenoptera	Formicidae	Myrmicinae	Cyphomyrmex rimosus (Spinola, 1851)	19.4606	-96.9961	WGS84		3	2005-06-26	26	6	2005	L. Quiroz	J. E. Valenzuela | C. Rojas	High human impact	Mexico	VERACRUZ	'Bosque Mesofilo Mascota'
urn:catalog:INECOL:IEXA:IEXA-Hy-1696:5b857e84c1d98e234726d3b6c7d42852	PreservedSpecimen		INECOL	IEXA	IEXA-Hy-1696	Animalia	Arthropoda	Insecta	Hymenoptera	Formicidae	Ponerinae	Odontomachus clarus Roger, 1861	18.7164	-99.1569	WGS84		1	1984-10-13	13	10	1984	L. Quiroz	C. Deloya	Very high human impact	Mexico	MORELOS	Acamilpa
urn:catalog:INECOL:IEXA:IEXA-Hy-577:5e2e9f4f95628848eda7476f0987e07c	PreservedSpecimen		INECOL	IEXA	IEXA-Hy-577	Animalia	Arthropoda	Insecta	Hymenoptera	Formicidae	Myrmicinae	Pheidole punctatissima Mayr, 1870	19.0411	-96.9125	WGS84		2	2005-09-22	22	9	2005	L. Quiroz	J. E. Valenzuela | D. L. Martinez	Very high human impact	Mexico	VERACRUZ	Finca 'El Plan'
urn:catalog:INECOL:IEXA:IEXA-Hy-1770:0a264a363fd0fe92a30b8d419e30ca1a	PreservedSpecimen		INECOL	IEXA	IEXA-Hy-1770	Animalia	Arthropoda	Insecta	Hymenoptera	Formicidae	Ectatomminae	Holcoponera striatula (Mayr, 1884)	18.642	-98.6762	WGS84		8	1992-08-07	7	8	1992	L. Quiroz	L. Quiroz	Medium human impact	Mexico	PUEBLA	Tepexco
urn:catalog:INECOL:IEXA:IEXA-Hy-1455:dd28e6ca2e4cbdce2f36030bac859eb1	PreservedSpecimen		INECOL	IEXA	IEXA-Hy-1455	Animalia	Arthropoda	Insecta	Hymenoptera	Formicidae	Formicinae	Camponotus atriceps (Smith, 1858)	19.1243	-96.8255	WGS84		2	2000-08-21	21	8	2000	G. R. Perez	R. Arce | L. Delgado	Very high human impact	Mexico	VERACRUZ	Chavaxtla
urn:catalog:INECOL:IEXA:IEXA-Hy-1666:5d11108c02bd5403a7d99bb74a7a6146	PreservedSpecimen		INECOL	IEXA	IEXA-Hy-1666	Animalia	Arthropoda	Insecta	Hymenoptera	Formicidae	Ponerinae	Neoponera villosa (Fabricius, 1804)	20.6756	-88.57	WGS84		1	1987-12-25	25	12	1987	L. Quiroz	A. Trejo	Low human impact	Mexico	YUCATAN	Chichen Itza
urn:catalog:INECOL:IEXA:IEXA-Hy-684:63ad40b76e042653abb68d6907de2711	PreservedSpecimen		INECOL	IEXA	IEXA-Hy-684	Animalia	Arthropoda	Insecta	Hymenoptera	Formicidae	Pseudomyrmecinae	Pseudomyrmex ejectus (Smith, 1858)	19.0411	-96.9125	WGS84		2	2005-09-22	22	9	2005	L. Quiroz	J. E. Valenzuela | D. L. Martinez	Very high human impact	Mexico	VERACRUZ	Finca 'El Plan'
urn:catalog:INECOL:IEXA:IEXA-Hy-1624:c1e369d13ecd318882b04eb881d8e871	PreservedSpecimen		INECOL	IEXA	IEXA-Hy-1624	Animalia	Arthropoda	Insecta	Hymenoptera	Formicidae	Ponerinae	Pachycondyla harpax (Fabricius, 1804)	19.3178	-96.7142	WGS84		1	1991-08-27	27	8	1991	L. Quiroz	L. Quiroz	Very high human impact	Mexico	VERACRUZ	Apazapan
urn:catalog:INECOL:IEXA:IEXA-Hy-560:19f4b6e1fcc4166fb3a549686d345f84	PreservedSpecimen		INECOL	IEXA	IEXA-Hy-560	Animalia	Arthropoda	Insecta	Hymenoptera	Formicidae	Myrmicinae	Pheidole punctatissima Mayr, 1870	19.4303	-96.8819	WGS84		4	2006-08-18	18	8	2006	L. Quiroz	C. Tlapanco | J. E. Valenzuela	Very high human impact	Mexico	VERACRUZ	Finca 'Martinez'
urn:catalog:INECOL:IEXA:IEXA-Hy-1199:820b97ffab1f4a73f3f692ad7126111d	PreservedSpecimen		INECOL	IEXA	IEXA-Hy-1199	Animalia	Arthropoda	Insecta	Hymenoptera	Formicidae	Dorylinae	Labidus praedator (Smith, 1858)	18.4631	-95.0482	WGS84		2	1991-05-02	2	5	1991	L. Quiroz	F. CAPISTRAN	Low human impact	Mexico	VERACRUZ	Pipiapan
urn:catalog:INECOL:IEXA:IEXA-Hy-1416:af1894bdf1c44fe0f666b0c071fd1670	PreservedSpecimen		INECOL	IEXA	IEXA-Hy-1416	Animalia	Arthropoda	Insecta	Hymenoptera	Formicidae	Dorylinae	Labidus praedator (Smith, 1858)	17.3657	-99.4705	WGS84		4	1982-07-19	19	7	1982	L. Quiroz	L. Quiroz	High human impact	Mexico	GUERRERO	Acahuizotla
urn:catalog:INECOL:IEXA:IEXA-Hy-878:28c145d6fe704faea1c32d41dc2ef58c	PreservedSpecimen		INECOL	IEXA	IEXA-Hy-878	Animalia	Arthropoda	Insecta	Hymenoptera	Formicidae	Dolichoderinae	Azteca velox Forel, 1899	19.5994	-96.3767	WGS84		6	2011-08-06	6	8	2011	L. Quiroz	M. A. Garcia | J. E. Valenzuela	Untransformed (no human impact)	Mexico	VERACRUZ	La Mancha
urn:catalog:INECOL:IEXA:IEXA-Hy-847:7223e5d2636b8c681a1c907b2188b0ef	PreservedSpecimen		INECOL	IEXA	IEXA-Hy-847	Animalia	Arthropoda	Insecta	Hymenoptera	Formicidae	Myrmicinae	Monomorium floricola (Jerdon, 1851)	18.8228	-97.005	WGS84		3	2014-06-13	13	6	2014	G. R. Perez	I. Landero	High human impact	Mexico	VERACRUZ	Campo Grande
urn:catalog:INECOL:IEXA:IEXA-Hy-251:f818b3d9a29d9e86bec177e0d8bb189e	PreservedSpecimen		INECOL	IEXA	IEXA-Hy-251	Animalia	Arthropoda	Insecta	Hymenoptera	Formicidae	Formicinae	Brachymyrmex musculus Forel, 1899	19.3814	-96.9881	WGS84		3	2004-06-25	25	6	2004	L. Quiroz	T. E. Martinez | L. Quiroz	Very high human impact	Mexico	VERACRUZ	Cafetal 'Teocelo'
urn:catalog:INECOL:IEXA:IEXA-Hy-423:fe6b696306ab7ebceda751f0e22d8a87	PreservedSpecimen		INECOL	IEXA	IEXA-Hy-423	Animalia	Arthropoda	Insecta	Hymenoptera	Formicidae	Dorylinae	Eciton burchellii (Westwood, 1842)	19.0411	-96.9125	WGS84		5	2005-09-22	22	9	2005	L. Quiroz	J. E. Valenzuela | D. L. Martinez	Very high human impact	Mexico	VERACRUZ	Finca 'El Plan'
urn:catalog:INECOL:IEXA:IEXA-Hy-487:3635da9a31167ae20f3f87075b0b475d	PreservedSpecimen		INECOL	IEXA	IEXA-Hy-487	Animalia	Arthropoda	Insecta	Hymenoptera	Formicidae	Myrmicinae	Cyphomyrmex rimosus (Spinola, 1851)	19.4331	-96.9651	WGS84		1	2004-06-25	25	6	2004	L. Quiroz	L. Quiroz	Very high human impact	Mexico	VERACRUZ	Cafetal 'onza'
urn:catalog:INECOL:IEXA:IEXA-Hy-1857:0a1ff5f264ea6e5d820b88c6a6ddbf70	PreservedSpecimen		INECOL	IEXA	IEXA-Hy-1857	Animalia	Arthropoda	Insecta	Hymenoptera	Formicidae	Formicinae	Camponotus picipes (Olivier, 1792)	19.3196	-97.4891	WGS84		1	1992-03-15	15	3	1992	L. Quiroz	L. Quiroz	High human impact	Mexico	PUEBLA	La Mina
urn:catalog:INECOL:IEXA:IEXA-Hy-1254:38bb055ca3b9c7664ca1b8da4e820647	PreservedSpecimen		INECOL	IEXA	IEXA-Hy-1254	Animalia	Arthropoda	Insecta	Hymenoptera	Formicidae	Formicinae	Camponotus mucronatus Emery, 1890	18.5852	-95.075	WGS84		3	2003-01-17	17	1	2003	G. R. Perez	J. E. Valenzuela	High human impact	Mexico	VERACRUZ	Estacion Biologica de los Tuxtlas
urn:catalog:INECOL:IEXA:IEXA-Hy-1137:5559be02cd5ad85d7cd178d36294d135	PreservedSpecimen		INECOL	IEXA	IEXA-Hy-1137	Animalia	Arthropoda	Insecta	Hymenoptera	Formicidae	Myrmicinae	Stenamma stictosomum Branstetter, 2013	19.1897	-96.9864	WGS84		3	2004-05-25	25	5	2004	M. G. Branstetter	L. Quiroz	High human impact	Mexico	VERACRUZ	'Bosque Mesofilo Canadas'
urn:catalog:INECOL:IEXA:IEXA-Hy-1481:58ea5496812edb6fded64162353fca74	PreservedSpecimen		INECOL	IEXA	IEXA-Hy-1481	Animalia	Arthropoda	Insecta	Hymenoptera	Formicidae	Formicinae	Camponotus planatus Roger, 1863	19.4849	-96.8165	WGS84		2	1992-05-02	2	5	1992	G. R. Perez	L. Quiroz	High human impact	Mexico	VERACRUZ	El Lencero
urn:catalog:INECOL:IEXA:IEXA-Hy-385:c3be894c4de00243cc0e8cecdcca071e	PreservedSpecimen		INECOL	IEXA	IEXA-Hy-385	Animalia	Arthropoda	Insecta	Hymenoptera	Formicidae	Ectatomminae	Gnamptogenys hartmani (Wheeler, 1915)	19.2158	-96.8853	WGS84		1	2004-09-30	30	9	2004	L. Quiroz	D. L. Martinez | L. Quiroz | J. E. Valenzuela	High human impact	Mexico	VERACRUZ	Finca cafetalera, El Mirador
urn:catalog:INECOL:IEXA:IEXA-Hy-786:ff7f44691116f57ee921ee69660b3316	PreservedSpecimen		INECOL	IEXA	IEXA-Hy-786	Animalia	Arthropoda	Insecta	Hymenoptera	Formicidae	Myrmicinae	Pheidole flavens Roger, 1863	19.4606	-96.9961	WGS84		2	2005-05-26	26	5	2005	G. R. Perez	L. Quiroz | J. E. Valenzuela	High human impact	Mexico	VERACRUZ	'Bosque Mesofilo Mascota'
urn:catalog:INECOL:IEXA:IEXA-Hy-70:31ed42ea71bf8fde2976f1acc0edd997	PreservedSpecimen		INECOL	IEXA	IEXA-Hy-70	Animalia	Arthropoda	Insecta	Hymenoptera	Formicidae	Formicinae	Camponotus striatus (Smith, 1862)	19.4321	-96.9506	WGS84		2	2006-03-08	8	3	2006	L. Quiroz	J. A. Gomez | D. L. Martinez | J. E. Valenzuela	Very high human impact	Mexico	VERACRUZ	Finca 'Martin Aluja'
urn:catalog:INECOL:IEXA:IEXA-Hy-1610:5205bf76c1586a1ebf32b8c131b56d75	PreservedSpecimen		INECOL	IEXA	IEXA-Hy-1610	Animalia	Arthropoda	Insecta	Hymenoptera	Formicidae	Pseudomyrmecinae	Pseudomyrmex cubaensis (Forel, 1901)	19.3206	-96.7181	WGS84		1	1992-05-02	2	5	1992	P. S. Ward	L. Quiroz	Very high human impact	Mexico	VERACRUZ	Apazapan
urn:catalog:INECOL:IEXA:IEXA-Hy-1048:2b79a3fa4f7279e1f5c723d26b36b6d3	PreservedSpecimen		INECOL	IEXA	IEXA-Hy-1048	Animalia	Arthropoda	Insecta	Hymenoptera	Formicidae	Formicinae	Camponotus sericeiventris (Guerin-Meneville, 1838)	20.3844	-98.9647	WGS84		3	1990-03-10	10	3	1990	K. Flores	Victor. M.	Very high human impact	Mexico	HIDALGO	Santiago de Anaya
urn:catalog:INECOL:IEXA:IEXA-Hy-470:d4920edb3ebb0d808a233b03750dc124	PreservedSpecimen		INECOL	IEXA	IEXA-Hy-470	Animalia	Arthropoda	Insecta	Hymenoptera	Formicidae	Myrmicinae	Atta mexicana (Smith, 1858)	19.0411	-96.9125	WGS84		1	2005-09-22	22	9	2005	L. Quiroz	J. E. Valenzuela | D. L. Martinez	Very high human impact	Mexico	VERACRUZ	Finca 'El Plan'
urn:catalog:INECOL:IEXA:IEXA-Hy-213:dbc652a21eb2ac1d0197ad15c1eae4b8	PreservedSpecimen		INECOL	IEXA	IEXA-Hy-213	Animalia	Arthropoda	Insecta	Hymenoptera	Formicidae	Formicinae	Nylanderia steinheili (Forel, 1893)	19.2061	-96.8844	WGS84		1	2004-09-29	29	9	2004	L. Quiroz	D. L. Martinez | L. Quiroz | J. E. Valenzuela	Very high human impact	Mexico	VERACRUZ	(DLVSE) Cafetal
urn:catalog:INECOL:IEXA:IEXA-Hy-743:ef736f550cd154adcfb51166b1dc1717	PreservedSpecimen		INECOL	IEXA	IEXA-Hy-743	Animalia	Arthropoda	Insecta	Hymenoptera	Formicidae	Formicinae	Camponotus atriceps (Smith, 1858)	19.5183	-97.0042	WGS84		1	2008-04-18	18	4	2008	L. Quiroz	M. A. Garcia | J. E. Valenzuela | D. L. Martinez | L. Quiroz	Low human impact	Mexico	VERACRUZ	El Chivizcoyo
urn:catalog:INECOL:IEXA:IEXA-Hy-1127:a40e904f11ad296540e3ad0794615fb4	PreservedSpecimen		INECOL	IEXA	IEXA-Hy-1127	Animalia	Arthropoda	Insecta	Hymenoptera	Formicidae	Myrmicinae	Tetramorium spinosum (Pergande, 1896)	19.3335	-96.742	WGS84		1	2015-10-01	1	10	2015	L. Quiroz	A. Balderas | D. L. Martinez | R. A. Carrera | M. Amezcua | J. Baez	Very high human impact	Mexico	VERACRUZ	El molino
urn:catalog:INECOL:IEXA:IEXA-Hy-1541:b01172080ac6c75a0e5e97dd0367a23d	PreservedSpecimen		INECOL	IEXA	IEXA-Hy-1541	Animalia	Arthropoda	Insecta	Hymenoptera	Formicidae	Pseudomyrmecinae	Pseudomyrmex gracilis (Fabricius, 1804)	18.9297	-99.2319	WGS84		1	1989-05-07	7	5	1989	L. Quiroz	A. Trejo	Very high human impact	Mexico	MORELOS	Cuernavaca
urn:catalog:INECOL:IEXA:IEXA-Hy-1848:59637b2ae60adb26a11a83b5207b7319	PreservedSpecimen		INECOL	IEXA	IEXA-Hy-1848	Animalia	Arthropoda	Insecta	Hymenoptera	Formicidae	Formicinae	Camponotus picipes (Olivier, 1792)	19.3196	-97.4891	WGS84		2	1992-03-24	24	3	1992	L. Quiroz	L. Quiroz	High human impact	Mexico	PUEBLA	La Mina
urn:catalog:INECOL:IEXA:IEXA-Hy-269:ced218956789817b8a6bf7ac17a74e6b	PreservedSpecimen		INECOL	IEXA	IEXA-Hy-269	Animalia	Arthropoda	Insecta	Hymenoptera	Formicidae	Formicinae	Brachymyrmex musculus Forel, 1899	19.2061	-96.8844	WGS84		17	2004-09-29	29	9	2004	L. Quiroz	D. L. Martinez | L. Quiroz | J. E. Valenzuela	Very high human impact	Mexico	VERACRUZ	(DLVSE) Cafetal
urn:catalog:INECOL:IEXA:IEXA-Hy-1933:362a06de41b202ec560b64e6772b5a5c	PreservedSpecimen		INECOL	IEXA	IEXA-Hy-1933	Animalia	Arthropoda	Insecta	Hymenoptera	Formicidae	Dolichoderinae	Azteca velox Forel, 1899	18.585	-95.07	WGS84		2	1992-08-27	27	8	1992	L. Quiroz	L. Quiroz	High human impact	Mexico	VERACRUZ	Estacion Biologica de los Tuxtlas
urn:catalog:INECOL:IEXA:IEXA-Hy-1892:0b80bc4fc08384889eb7de85c59bd57b	PreservedSpecimen		INECOL	IEXA	IEXA-Hy-1892	Animalia	Arthropoda	Insecta	Hymenoptera	Formicidae	Formicinae	Camponotus planatus Roger, 1863	19.5934	-96.3806	WGS84		5	1992-06-26	26	6	1992	G. R. Perez	L. Quiroz	Low human impact	Mexico	VERACRUZ	El Morro de la Mancha
urn:catalog:INECOL:IEXA:IEXA-Hy-1533:c527e9b09b495290844680d1c724dc89	PreservedSpecimen		INECOL	IEXA	IEXA-Hy-1533	Animalia	Arthropoda	Insecta	Hymenoptera	Formicidae	Pseudomyrmecinae	Pseudomyrmex gracilis (Fabricius, 1804)	18.745	-99.4377	WGS84		2	2001-05-10	10	5	2001	L. Quiroz	L. Quiroz	Very high human impact	Mexico	MORELOS	Coatlan del rio
urn:catalog:INECOL:IEXA:IEXA-Hy-1566:262bedb4227143a18dedabc051ceeb59	PreservedSpecimen		INECOL	IEXA	IEXA-Hy-1566	Animalia	Arthropoda	Insecta	Hymenoptera	Formicidae	Pseudomyrmecinae	Pseudomyrmex pallidus (Smith, 1855)	18.745	-99.4377	WGS84		2	2001-04-10	10	4	2001	L. Quiroz	L. Quiroz	Very high human impact	Mexico	MORELOS	Coatlan del rio
urn:catalog:INECOL:IEXA:IEXA-Hy-2040:7eea3238506cc83b4e7129fedfb5447e	PreservedSpecimen		INECOL	IEXA	IEXA-Hy-2040	Animalia	Arthropoda	Insecta	Hymenoptera	Formicidae	Ponerinae	Pachycondyla harpax (Fabricius, 1804)	18.585	-95.07	WGS84		1	1997-08-22	22	8	1997	L. Quiroz	J. E. Valenzuela | S. Billiard	High human impact	Mexico	VERACRUZ	Estacion Biologica de los Tuxtlas
urn:catalog:INECOL:IEXA:IEXA-Hy-1462:f5ca71df190e0c0d936c359b0c9e7e44	PreservedSpecimen		INECOL	IEXA	IEXA-Hy-1462	Animalia	Arthropoda	Insecta	Hymenoptera	Formicidae	Formicinae	Camponotus atriceps (Smith, 1858)	18.647	-99.2035	WGS84		1	1989-04-01	1	4	1989	G. R. Perez	L. Quiroz	Very high human impact	Mexico	MORELOS	Zacatepec
urn:catalog:INECOL:IEXA:IEXA-Hy-276:63fde62f7f036843b58a32a2c89a789b	PreservedSpecimen		INECOL	IEXA	IEXA-Hy-276	Animalia	Arthropoda	Insecta	Hymenoptera	Formicidae	Myrmicinae	Adelomyrmex silvestrii (Menozzi, 1931)	19.2158	-96.8853	WGS84		1	2004-09-30	30	9	2004	L. Quiroz	D. L. Martinez | L. Quiroz | J. E. Valenzuela	High human impact	Mexico	VERACRUZ	Finca cafetalera, El Mirador
urn:catalog:INECOL:IEXA:IEXA-Hy-1959:30e8f3c925bd0c1908ce0a1532634a7d	PreservedSpecimen		INECOL	IEXA	IEXA-Hy-1959	Animalia	Arthropoda	Insecta	Hymenoptera	Formicidae	Dolichoderinae	Forelius damiani Guerrero & Fernandez, 2008	18.585	-95.07	WGS84		3	1992-08-28	28	8	1992	L. Quiroz	L. Quiroz	High human impact	Mexico	VERACRUZ	Estacion Biologica de los Tuxtlas
urn:catalog:INECOL:IEXA:IEXA-Hy-165:68852810b5e9a095894972220c880fac	PreservedSpecimen		INECOL	IEXA	IEXA-Hy-165	Animalia	Arthropoda	Insecta	Hymenoptera	Formicidae	Myrmicinae	Megalomyrmex drifti Kempf, 1961	19.4303	-96.8819	WGS84		8	2006-08-18	18	8	2006	L. Quiroz	C. Tlapanco | J. E. Valenzuela	Very high human impact	Mexico	VERACRUZ	Finca 'Martinez'
urn:catalog:INECOL:IEXA:IEXA-Hy-732:d0d82e148aa03f8c76113bea0392a773	PreservedSpecimen		INECOL	IEXA	IEXA-Hy-732	Animalia	Arthropoda	Insecta	Hymenoptera	Formicidae	Formicinae	Nylanderia steinheili (Forel, 1893)	19.5117	-96.9369	WGS84		1	2007-05-01	1	5	2007	L. Quiroz	C. Tlapanco | D. L. Martinez	High human impact	Mexico	VERACRUZ	Parque Ecologico
urn:catalog:INECOL:IEXA:IEXA-Hy-1457:37f8fbb7d1a858e99185664212ac8be6	PreservedSpecimen		INECOL	IEXA	IEXA-Hy-1457	Animalia	Arthropoda	Insecta	Hymenoptera	Formicidae	Formicinae	Camponotus atriceps (Smith, 1858)	19.385	-96.8625	WGS84		2	2001-02-09	9	2	2001	G. R. Perez	E. Montes de Oca	High human impact	Mexico	VERACRUZ	Tuzamapan
urn:catalog:INECOL:IEXA:IEXA-Hy-1928:d2ca8f746022c4726b39275f6b425426	PreservedSpecimen		INECOL	IEXA	IEXA-Hy-1928	Animalia	Arthropoda	Insecta	Hymenoptera	Formicidae	Dolichoderinae	Dorymyrmex flavus McCook, 1879	18.3324	-97.458	WGS84		5	1995-09		9	1995	L. Quiroz	L. Quiroz	High human impact	Mexico	PUEBLA	Jardin Botanico
urn:catalog:INECOL:IEXA:IEXA-Hy-905:6b7a0eba59f52dd10af4a8cc0a259946	PreservedSpecimen		INECOL	IEXA	IEXA-Hy-905	Animalia	Arthropoda	Insecta	Hymenoptera	Formicidae	Pseudomyrmecinae	Pseudomyrmex cubaensis (Forel, 1901)	19.6008	-96.3842	WGS84		1	2011-08-06	6	8	2011	L. Quiroz	M. A. Garcia | J. E. Valenzuela	Medium human impact	Mexico	VERACRUZ	La Mancha
urn:catalog:INECOL:IEXA:IEXA-Hy-100:76c5c7909908e57a535fbbfaa9f90270	PreservedSpecimen		INECOL	IEXA	IEXA-Hy-100	Animalia	Arthropoda	Insecta	Hymenoptera	Formicidae	Myrmicinae	Solenopsis geminata (Fabricius, 1804)	19.4303	-96.8819	WGS84		21	2006-08-18	18	8	2006	L. Quiroz	C. Tlapanco | J. E. Valenzuela	Very high human impact	Mexico	VERACRUZ	Finca 'Martinez'
urn:catalog:INECOL:IEXA:IEXA-Hy-245:36c7413f9dff147abfe9f21654378310	PreservedSpecimen		INECOL	IEXA	IEXA-Hy-245	Animalia	Arthropoda	Insecta	Hymenoptera	Formicidae	Formicinae	Brachymyrmex depilis Emery, 1893	19.2061	-96.8844	WGS84		6	2004-09-29	29	9	2004	L. Quiroz	D. L. Martinez | L. Quiroz | J. E. Valenzuela	Very high human impact	Mexico	VERACRUZ	(DLVSE) Cafetal
urn:catalog:INECOL:IEXA:IEXA-Hy-1299:9c44f4cbdda5178458e89a7e09528207	PreservedSpecimen		INECOL	IEXA	IEXA-Hy-1299	Animalia	Arthropoda	Insecta	Hymenoptera	Formicidae	Myrmicinae	Stenamma connectum Branstetter, 2013	19.5161	-97.0094	WGS84		8	2011-07-15	15	7	2011	G. R. Perez	F. Escobar | F. Alvarado	Low human impact	Mexico	VERACRUZ	Ripario: Piedra parada
urn:catalog:INECOL:IEXA:IEXA-Hy-1100:a72ec0a65ee666c1269c930a9130c1ee	PreservedSpecimen		INECOL	IEXA	IEXA-Hy-1100	Animalia	Arthropoda	Insecta	Hymenoptera	Formicidae	Myrmicinae	Monomorium ebeninum Forel, 1891	19.3277	-96.6328	WGS84		4	2015-10-01	1	10	2015	L. Quiroz	A. Balderas | D. L. Martinez | R. A. Carrera | M. Amezcua | J. Baez	Very high human impact	Mexico	VERACRUZ	Carretera Apazapan-Carrizal
urn:catalog:INECOL:IEXA:IEXA-Hy-1695:f48bca8966261fee2816214b0241eaa6	PreservedSpecimen		INECOL	IEXA	IEXA-Hy-1695	Animalia	Arthropoda	Insecta	Hymenoptera	Formicidae	Ponerinae	Neoponera villosa (Fabricius, 1804)	17.7583	-96.9603	WGS84		1	1989-11-30	30	11	1989	L. Quiroz	L. Quiroz	High human impact	Mexico	OAXACA	Tomellin
urn:catalog:INECOL:IEXA:IEXA-Hy-1854:a5c58633e010d9edb4d5bbe9b74e6249	PreservedSpecimen		INECOL	IEXA	IEXA-Hy-1854	Animalia	Arthropoda	Insecta	Hymenoptera	Formicidae	Formicinae	Camponotus picipes (Olivier, 1792)	19.0876	-97.677	WGS84		1	1992-03-28	28	3	1992	L. Quiroz	L. Quiroz	Very high human impact	Mexico	PUEBLA	Ocotal
urn:catalog:INECOL:IEXA:IEXA-Hy-1934:246d34ef31a9d0c7d18bcad3e002b5d4	PreservedSpecimen		INECOL	IEXA	IEXA-Hy-1934	Animalia	Arthropoda	Insecta	Hymenoptera	Formicidae	Dolichoderinae	Azteca alfari Emery, 1893	18.585	-95.07	WGS84		8	1992-08-28	28	8	1992	L. Quiroz	L. Quiroz	High human impact	Mexico	VERACRUZ	Estacion Biologica de los Tuxtlas
urn:catalog:INECOL:IEXA:IEXA-Hy-1077:2bab3018124eb0c07aac374332c6ed22	PreservedSpecimen		INECOL	IEXA	IEXA-Hy-1077	Animalia	Arthropoda	Insecta	Hymenoptera	Formicidae	Myrmicinae	Crematogaster limata Smith, 1858	19.3335	-96.742	WGS84		9	2015-10-01	1	10	2015	L. Quiroz	A. Balderas | D. L. Martinez | R. A. Carrera | M. Amezcua | J. Baez	Very high human impact	Mexico	VERACRUZ	El molino
urn:catalog:INECOL:IEXA:IEXA-Hy-1875:a7a88d451ff9b9e3904ad3edea5eeac3	PreservedSpecimen		INECOL	IEXA	IEXA-Hy-1875	Animalia	Arthropoda	Insecta	Hymenoptera	Formicidae	Formicinae	Camponotus atriceps (Smith, 1858)	20.991	-98.6514	WGS84		1	1976-11-02	2	11	1976	G. R. Perez	M. A. Moron	Very high human impact	Mexico	HIDALGO	Tlanchinol
urn:catalog:INECOL:IEXA:IEXA-Hy-526:3f99923e7ed35dcdb3e84cbb6784ed0b	PreservedSpecimen		INECOL	IEXA	IEXA-Hy-526	Animalia	Arthropoda	Insecta	Hymenoptera	Formicidae	Myrmicinae	Strumigenys brevicornis Mann, 1922	19.4336	-96.8756	WGS84		25	2006-08-15	15	8	2006	L. Quiroz	D. L. Martinez | C. Tlapanco	Very high human impact	Mexico	VERACRUZ	Finca 'Armand'
urn:catalog:INECOL:IEXA:IEXA-Hy-510:bf7565096d55818dff0f0d55e1104d8b	PreservedSpecimen		INECOL	IEXA	IEXA-Hy-510	Animalia	Arthropoda	Insecta	Hymenoptera	Formicidae	Myrmicinae	Octostruma trithrix Longino, 2013	19.204	-96.8816	WGS84		2	2005-04-29	29	4	2005	L. Quiroz	L. Quiroz	Very high human impact	Mexico	VERACRUZ	Cafetal 'Vequia Bajo Monte'
urn:catalog:INECOL:IEXA:IEXA-Hy-1747:838d000190e78ce81ea8183febad1995	PreservedSpecimen		INECOL	IEXA	IEXA-Hy-1747	Animalia	Arthropoda	Insecta	Hymenoptera	Formicidae	Ponerinae	Odontomachus laticeps Roger, 1861	18.978	-99.0793	WGS84		1	1982-03-02	2	3	1982	L. Quiroz	G. Aleman	Very high human impact	Mexico	MORELOS	Ixcatepec
urn:catalog:INECOL:IEXA:IEXA-Hy-342:5867ba8425512886a7ef39f257d545cb	PreservedSpecimen		INECOL	IEXA	IEXA-Hy-342	Animalia	Arthropoda	Insecta	Hymenoptera	Formicidae	Formicinae	Acropyga exsanguis (Wheeler, 1909)	19.4606	-96.9961	WGS84		1	2005-05-26	26	5	2005	L. Quiroz	L. Quiroz | J. E. Valenzuela	High human impact	Mexico	VERACRUZ	'Bosque Mesofilo Mascota'
urn:catalog:INECOL:IEXA:IEXA-Hy-945:6b3c777394fe4e1a519661dfc79ab006	PreservedSpecimen		INECOL	IEXA	IEXA-Hy-945	Animalia	Arthropoda	Insecta	Hymenoptera	Formicidae	Dolichoderinae	Azteca velox Forel, 1899	19.3297	-96.755	WGS84		1	2014-06-09	9	6	2014	G. R. Perez	R. Lasa	Very high human impact	Mexico	VERACRUZ	Jalcomulco
urn:catalog:INECOL:IEXA:IEXA-Hy-333:4acade4f83dc47d930632f55085b1627	PreservedSpecimen		INECOL	IEXA	IEXA-Hy-333	Animalia	Arthropoda	Insecta	Hymenoptera	Formicidae	Dolichoderinae	Dorymyrmex bicolor Wheeler, 1906	19.2049	-96.8882	WGS84		4	2004-06-25	25	6	2004	L. Quiroz	J. E. Valenzuela | D. L. Martinez	Very high human impact	Mexico	VERACRUZ	Cafetal 'Vequia Estandar'
urn:catalog:INECOL:IEXA:IEXA-Hy-1501:1340d756585eb0b98bfc24ebd862459f	PreservedSpecimen		INECOL	IEXA	IEXA-Hy-1501	Animalia	Arthropoda	Insecta	Hymenoptera	Formicidae	Dorylinae	Nomamyrmex esenbeckii (Westwood, 1842)	17.2225	-96.3275	WGS84		1	2016-04-26	26	4	2016	L. Quiroz	M. Razo | J. A. Gomez | R. Novelo	Untransformed (no human impact)	Mexico	OAXACA	Rio Cajonos, S. Laxopa
urn:catalog:INECOL:IEXA:IEXA-Hy-655:826bcc0500723fd04f4ce51e58fc3aed	PreservedSpecimen		INECOL	IEXA	IEXA-Hy-655	Animalia	Arthropoda	Insecta	Hymenoptera	Formicidae	Myrmicinae	Carebara urichi (Wheeler, 1922)	19.2061	-96.8844	WGS84		2	2004-09-29	29	9	2004	L. Quiroz	D. L. Martinez | L. Quiroz | J. E. Valenzuela	Very high human impact	Mexico	VERACRUZ	(DLVSE) Cafetal
urn:catalog:INECOL:IEXA:IEXA-Hy-277:b756cf586db7dd7c1a984ed77d6ac3cb	PreservedSpecimen		INECOL	IEXA	IEXA-Hy-277	Animalia	Arthropoda	Insecta	Hymenoptera	Formicidae	Myrmicinae	Adelomyrmex silvestrii (Menozzi, 1931)	19.2049	-96.8882	WGS84		1	2004-06-25	25	6	2004	L. Quiroz	L. Quiroz	Very high human impact	Mexico	VERACRUZ	Cafetal 'Vequia Estandar'
urn:catalog:INECOL:IEXA:IEXA-Hy-1029:e22be2d38a36f6818a7143a998b3ebe1	PreservedSpecimen		INECOL	IEXA	IEXA-Hy-1029	Animalia	Arthropoda	Insecta	Hymenoptera	Formicidae	Myrmicinae	Solenopsis picea Emery, 1896	19.055	-96.9444	WGS84		24	2006-11-15	15	11	2006	L. Quiroz	D. L. Martinez | R. Arce	Very high human impact	Mexico	VERACRUZ	Finca 'El Cerrito'
urn:catalog:INECOL:IEXA:IEXA-Hy-530:004b2ba9149a12a8f044f29408e19be2	PreservedSpecimen		INECOL	IEXA	IEXA-Hy-530	Animalia	Arthropoda	Insecta	Hymenoptera	Formicidae	Myrmicinae	Strumigenys crementa (Bolton, 2000)	19.4739	-96.955	WGS84		1	2005-06-20	20	6	2005	L. Quiroz	J. E. Valenzuela | D. L. Martinez | L. Quiroz	Very high human impact	Mexico	VERACRUZ	F. Cafetalera 'La Esmeralda'
urn:catalog:INECOL:IEXA:IEXA-Hy-2019:e74b8ed0b5d36e0b27098b55fe7537ac	PreservedSpecimen		INECOL	IEXA	IEXA-Hy-2019	Animalia	Arthropoda	Insecta	Hymenoptera	Formicidae	Myrmicinae	Tetramorium bicolorum Vasquez-Bolanos, 2007	20.5801	-104.6939	WGS84		4	2005-07-07	7	7	2005	M. Vasquez	J. Cortes | M. Vasquez	Medium human impact	Mexico	JALISCO	Camino a Juanacatlan
urn:catalog:INECOL:IEXA:IEXA-Hy-97:f90322bc31abdcb3ed4a0a99ba4d9a7e	PreservedSpecimen		INECOL	IEXA	IEXA-Hy-97	Animalia	Arthropoda	Insecta	Hymenoptera	Formicidae	Myrmicinae	Solenopsis geminata (Fabricius, 1804)	19.4336	-96.8756	WGS84		6	2006-08-15	15	8	2006	L. Quiroz	J. E. Valenzuela | C. Tlapanco	Very high human impact	Mexico	VERACRUZ	Finca 'Armand'
urn:catalog:INECOL:IEXA:IEXA-Hy-2035:9592be51f01298db5e6d813419fda845	PreservedSpecimen		INECOL	IEXA	IEXA-Hy-2035	Animalia	Arthropoda	Insecta	Hymenoptera	Formicidae	Ponerinae	Pachycondyla harpax (Fabricius, 1804)	18.585	-95.07	WGS84		1	1991-04-29	29	4	1991	L. Quiroz	A. Diaz	High human impact	Mexico	VERACRUZ	Estacion Biologica de los Tuxtlas
urn:catalog:INECOL:IEXA:IEXA-Hy-1097:5da2fbc7804f39aa4e935b370316b46b	PreservedSpecimen		INECOL	IEXA	IEXA-Hy-1097	Animalia	Arthropoda	Insecta	Hymenoptera	Formicidae	Dolichoderinae	Forelius damiani Guerrero & Fernandez, 2008	19.4474	-96.871	WGS84		4	2015-10-01	1	10	2015	L. Quiroz	A. Balderas | D. L. Martinez | R. A. Carrera | M. Amezcua | J. Baez	Very high human impact	Mexico	VERACRUZ	Alborada, vias del tren
urn:catalog:INECOL:IEXA:IEXA-Hy-948:79c47f5b4317c2b1db8875c89071781d	PreservedSpecimen		INECOL	IEXA	IEXA-Hy-948	Animalia	Arthropoda	Insecta	Hymenoptera	Formicidae	Myrmicinae	Cephalotes scutulatus (Smith, 1867)	19.3297	-96.755	WGS84		1	2014-06-23	23	6	2014	G. R. Perez	R. Lasa	Very high human impact	Mexico	VERACRUZ	Jalcomulco
urn:catalog:INECOL:IEXA:IEXA-Hy-1965:550044b7c4123921b0d512b37fa1c420	PreservedSpecimen		INECOL	IEXA	IEXA-Hy-1965	Animalia	Arthropoda	Insecta	Hymenoptera	Formicidae	Dolichoderinae	Forelius pruinosus (Roger, 1863)	18.3324	-97.458	WGS84		2	1995-09		9	1995	L. Quiroz	L. Quiroz	High human impact	Mexico	PUEBLA	Jardin Botanico
urn:catalog:INECOL:IEXA:IEXA-Hy-1117:a1e1d432aa0a5df2bc08ab72fb2ee8d3	PreservedSpecimen		INECOL	IEXA	IEXA-Hy-1117	Animalia	Arthropoda	Insecta	Hymenoptera	Formicidae	Myrmicinae	Solenopsis geminata (Fabricius, 1804)	19.4474	-96.871	WGS84		2	2015-10-01	1	10	2015	L. Quiroz	A. Balderas | D. L. Martinez | R. A. Carrera | M. Amezcua | J. Baez	Very high human impact	Mexico	VERACRUZ	Alborada, vias del tren
urn:catalog:INECOL:IEXA:IEXA-Hy-1345:326a4cb754b93214cdc64e983650cce8	PreservedSpecimen		INECOL	IEXA	IEXA-Hy-1345	Animalia	Arthropoda	Insecta	Hymenoptera	Formicidae	Formicinae	Camponotus atriceps (Smith, 1858)	18.5857	-95.0752	WGS84		1	1993-09-19	19	9	1993	W. P. MacKay	L. Quiroz	High human impact	Mexico	VERACRUZ	Estacion Biologica de los Tuxtlas
urn:catalog:INECOL:IEXA:IEXA-Hy-587:85619ee2f161714f902f87175203ab5f	PreservedSpecimen		INECOL	IEXA	IEXA-Hy-587	Animalia	Arthropoda	Insecta	Hymenoptera	Formicidae	Ponerinae	Hypoponera opacior (Forel, 1893)	19.4321	-96.9506	WGS84		4	2006-03-08	8	3	2006	L. Quiroz	J. A. Gomez | D. L. Martinez | J. E. Valenzuela	Very high human impact	Mexico	VERACRUZ	Finca 'Martin Aluja'
urn:catalog:INECOL:IEXA:IEXA-Hy-1764:6f9e32b9ec9b5f1e01700f108e8ba4dd	PreservedSpecimen		INECOL	IEXA	IEXA-Hy-1764	Animalia	Arthropoda	Insecta	Hymenoptera	Formicidae	Ectatomminae	Gnamptogenys sulcata (Smith, 1858)	19.4028	-96.8633	WGS84		2	1992-07-30	30	7	1992	L. Quiroz	L. Quiroz	Very high human impact	Mexico	VERACRUZ	3 km al S de Tuzamapan
urn:catalog:INECOL:IEXA:IEXA-Hy-1717:91eaedad3cbc42acc4b7b48647923163	PreservedSpecimen		INECOL	IEXA	IEXA-Hy-1717	Animalia	Arthropoda	Insecta	Hymenoptera	Formicidae	Ponerinae	Odontomachus laticeps Roger, 1861	18.7294	-99.3256	WGS84		1	1994-03		3	1994	L. Quiroz	L. Quiroz	Very high human impact	Mexico	MORELOS	Coatetelco
urn:catalog:INECOL:IEXA:IEXA-Hy-1230:1845a5152c4cf6e7a2f83ad106e79241	PreservedSpecimen		INECOL	IEXA	IEXA-Hy-1230	Animalia	Arthropoda	Insecta	Hymenoptera	Formicidae	Dorylinae	Neivamyrmex pilosus (Smith, 1858)	18.5852	-95.075	WGS84		2	2003-06-17	17	6	2003	L. Quiroz	C. Rojas	High human impact	Mexico	VERACRUZ	Estacion Biologica de los Tuxtlas
urn:catalog:INECOL:IEXA:IEXA-Hy-1668:6c7bc6621b898baa8c3c6aabdd5bd9b9	PreservedSpecimen		INECOL	IEXA	IEXA-Hy-1668	Animalia	Arthropoda	Insecta	Hymenoptera	Formicidae	Ponerinae	Neoponera villosa (Fabricius, 1804)	15.8625	-97.0667	WGS84		2	1993-10		10	1993	L. Quiroz	L. Delgado	Very high human impact	Mexico	OAXACA	Puerto Escondido
urn:catalog:INECOL:IEXA:IEXA-Hy-868:2c1e54a1c7265d6a6e97299bc7d4e19c	PreservedSpecimen		INECOL	IEXA	IEXA-Hy-868	Animalia	Arthropoda	Insecta	Hymenoptera	Formicidae	Ectatomminae	Ectatomma ruidum (Roger, 1860)	19.6008	-96.3842	WGS84		1	2012-03-02	2	3	2012	L. Quiroz	M. A. Garcia | J. E. Valenzuela	Medium human impact	Mexico	VERACRUZ	La Mancha
urn:catalog:INECOL:IEXA:IEXA-Hy-59:d5427cf374eaa26b30d2372b62cfe3f2	PreservedSpecimen		INECOL	IEXA	IEXA-Hy-59	Animalia	Arthropoda	Insecta	Hymenoptera	Formicidae	Formicinae	Camponotus striatus (Smith, 1862)	19.4406	-96.9475	WGS84		2	2006-09-28	28	9	2006	L. Quiroz	R. Arce | D. L. Martinez	Very high human impact	Mexico	VERACRUZ	Finca 'Dona Cuca'
urn:catalog:INECOL:IEXA:IEXA-Hy-1219:e11de50dd50d8a82a4396adbe2cd957c	PreservedSpecimen		INECOL	IEXA	IEXA-Hy-1219	Animalia	Arthropoda	Insecta	Hymenoptera	Formicidae	Dorylinae	Neivamyrmex opacithorax (Emery, 1894)	18.986	-99.1012	WGS84		21	1990-07-03	3	7	1990	L. Quiroz	L. Quiroz	Very high human impact	Mexico	MORELOS	Tepoztlan
urn:catalog:INECOL:IEXA:IEXA-Hy-1758:c51606a010397848abb2dfbc19ae7e83	PreservedSpecimen		INECOL	IEXA	IEXA-Hy-1758	Animalia	Arthropoda	Insecta	Hymenoptera	Formicidae	Ectatomminae	Gnamptogenys sulcata (Smith, 1858)	19.4028	-96.8633	WGS84		1	1991-10-16	16	10	1991	L. Quiroz	L. Quiroz	Very high human impact	Mexico	VERACRUZ	3 km al S de Tuzamapan
urn:catalog:INECOL:IEXA:IEXA-Hy-539:8b87e5e69aa1ad231604b6a8945d101d	PreservedSpecimen		INECOL	IEXA	IEXA-Hy-539	Animalia	Arthropoda	Insecta	Hymenoptera	Formicidae	Myrmicinae	Strumigenys eggersi Emery, 1890	19.4336	-96.8756	WGS84		7	2006-08-15	15	8	2006	L. Quiroz	D. L. Martinez | C. Tlapanco	Very high human impact	Mexico	VERACRUZ	Finca 'Armand'
urn:catalog:INECOL:IEXA:IEXA-Hy-417:b242d316ea9e2909f7ae4531c3509ca4	PreservedSpecimen		INECOL	IEXA	IEXA-Hy-417	Animalia	Arthropoda	Insecta	Hymenoptera	Formicidae	Dorylinae	Eciton burchellii (Westwood, 1842)	19.4739	-96.955	WGS84		1	2005-05-27	27	5	2005	L. Quiroz	J. E. Valenzuela | D. L. Martinez | L. Quiroz	Very high human impact	Mexico	VERACRUZ	F. Cafetalera 'La Esmeralda'
urn:catalog:INECOL:IEXA:IEXA-Hy-831:99ca69687bdac59205670413e21dc757	PreservedSpecimen		INECOL	IEXA	IEXA-Hy-831	Animalia	Arthropoda	Insecta	Hymenoptera	Formicidae	Myrmicinae	Crematogaster sumichrasti Mayr, 1870	18.8242	-97.0067	WGS84		2	2014-04-15	15	4	2014	G. R. Perez	I. Landero	High human impact	Mexico	VERACRUZ	Campo Grande
urn:catalog:INECOL:IEXA:IEXA-Hy-1888:3b0c0e8ec0718713e5cadcc6c44957fa	PreservedSpecimen		INECOL	IEXA	IEXA-Hy-1888	Animalia	Arthropoda	Insecta	Hymenoptera	Formicidae	Formicinae	Camponotus sericeiventris (Guerin-Meneville, 1838)	21.9815	-104.5429	WGS84		1	1994-07-07	7	7	1994	G. R. Perez	G. NOGUEIRA	Untransformed (no human impact)	Mexico	NAYARIT	Sierra del nayar
urn:catalog:INECOL:IEXA:IEXA-Hy-1691:27247ae5de4f1fc09f19983ed8a1aae2	PreservedSpecimen		INECOL	IEXA	IEXA-Hy-1691	Animalia	Arthropoda	Insecta	Hymenoptera	Formicidae	Ponerinae	Pachycondyla impressa (Roger, 1861)	14.9331	-92.2664	WGS84		1	1984-04-04	4	4	1984	L. Quiroz	A. Lopez	Very high human impact	Mexico	CHIAPAS	La boquilla
urn:catalog:INECOL:IEXA:IEXA-Hy-1411:f9b8130177a7254b6c764452777c8df4	PreservedSpecimen		INECOL	IEXA	IEXA-Hy-1411	Animalia	Arthropoda	Insecta	Hymenoptera	Formicidae	Dorylinae	Labidus praedator (Smith, 1858)	18.9082	-96.9545	WGS84		1	1996-02-29	29	2	1996	L. Quiroz	L. Delgado	Very high human impact	Mexico	VERACRUZ	Guadalupe del Barreal
urn:catalog:INECOL:IEXA:IEXA-Hy-1871:bda96e149e0228d838667a94db0e7e25	PreservedSpecimen		INECOL	IEXA	IEXA-Hy-1871	Animalia	Arthropoda	Insecta	Hymenoptera	Formicidae	Formicinae	Camponotus atriceps (Smith, 1858)	19.6525	-96.9442	WGS84		3	1997-09-02	2	9	1997	G. R. Perez	E. Santiago	High human impact	Mexico	VERACRUZ	Mal Pais
urn:catalog:INECOL:IEXA:IEXA-Hy-1491:41c63ce01c67c6202c53360bdeef4506	PreservedSpecimen		INECOL	IEXA	IEXA-Hy-1491	Animalia	Arthropoda	Insecta	Hymenoptera	Formicidae	Formicinae	Camponotus novogranadensis Mayr, 1870	19.5897	-96.38	WGS84		5	1997-11-19	19	11	1997	L. Quiroz	L. Quiroz	Low human impact	Mexico	VERACRUZ	Estacion Biologica La Mancha
urn:catalog:INECOL:IEXA:IEXA-Hy-125:845971de523800f30cb8c4c3f0a6f165	PreservedSpecimen		INECOL	IEXA	IEXA-Hy-125	Animalia	Arthropoda	Insecta	Hymenoptera	Formicidae	Myrmicinae	Solenopsis geminata (Fabricius, 1804)	19.2158	-96.8853	WGS84		6	2004-09-30	30	9	2004	L. Quiroz	D. L. Martinez | L. Quiroz | J. E. Valenzuela	High human impact	Mexico	VERACRUZ	Finca cafetalera, El Mirador
urn:catalog:INECOL:IEXA:IEXA-Hy-1767:d16e7c4d509578b049b8a80f99bb6bed	PreservedSpecimen		INECOL	IEXA	IEXA-Hy-1767	Animalia	Arthropoda	Insecta	Hymenoptera	Formicidae	Ectatomminae	Holcoponera striatula (Mayr, 1884)	14.9736	-92.155	WGS84		3	1996-12-05	5	12	1996	L. Quiroz	A. Garcia	Very high human impact	Mexico	CHIAPAS	Rosario Izapa
urn:catalog:INECOL:IEXA:IEXA-Hy-861:f9ee1fb5f5947eefed88094c60ca058d	PreservedSpecimen		INECOL	IEXA	IEXA-Hy-861	Animalia	Arthropoda	Insecta	Hymenoptera	Formicidae	Formicinae	Brachymyrmex musculus Forel, 1899	19.6008	-96.3842	WGS84		3	2011-08-06	6	8	2011	L. Quiroz	M. A. Garcia | J. E. Valenzuela	Medium human impact	Mexico	VERACRUZ	La Mancha
urn:catalog:INECOL:IEXA:IEXA-Hy-1987:47c53b90bb0b7777bc47d2ddff261e86	PreservedSpecimen		INECOL	IEXA	IEXA-Hy-1987	Animalia	Arthropoda	Insecta	Hymenoptera	Formicidae	Dolichoderinae	Dorymyrmex pyramicus (Roger, 1863)	18.8411	-100.414	WGS84		2	1997-06-21	21	6	1997	L. Quiroz		Untransformed (no human impact)	Mexico	MEXICO	Nanchichitla
urn:catalog:INECOL:IEXA:IEXA-Hy-1986:8d000883228c4d29a143f40661940f80	PreservedSpecimen		INECOL	IEXA	IEXA-Hy-1986	Animalia	Arthropoda	Insecta	Hymenoptera	Formicidae	Dolichoderinae	Dorymyrmex pyramicus (Roger, 1863)	18.8411	-100.414	WGS84		6	1996-11-24	24	11	1996	L. Quiroz		Untransformed (no human impact)	Mexico	MEXICO	Nanchichitla
urn:catalog:INECOL:IEXA:IEXA-Hy-1755:eb8798afb7b29fd75a1120dcc2f994f2	PreservedSpecimen		INECOL	IEXA	IEXA-Hy-1755	Animalia	Arthropoda	Insecta	Hymenoptera	Formicidae	Ectatomminae	Ectatomma tuberculatum (Olivier, 1792)	23.4433	-104.261	WGS84		1	1987-05-11	11	5	1987	L. Quiroz	S. Anduaga | E. Santos	Untransformed (no human impact)	Mexico	DURANGO	Reserva de la Biosfera La Michilia
urn:catalog:INECOL:IEXA:IEXA-Hy-1635:6c88144996802c7f280cdd14ba537950	PreservedSpecimen		INECOL	IEXA	IEXA-Hy-1635	Animalia	Arthropoda	Insecta	Hymenoptera	Formicidae	Ponerinae	Pachycondyla harpax (Fabricius, 1804)	18.9082	-96.9545	WGS84		3	1997-09-02	2	9	1997	L. Quiroz	E. SANTOS	Very high human impact	Mexico	VERACRUZ	Guadalupe del Barreal
urn:catalog:INECOL:IEXA:IEXA-Hy-6:4e0a5485be88ab6e8536e2305e325664	PreservedSpecimen		INECOL	IEXA	IEXA-Hy-6	Animalia	Arthropoda	Insecta	Hymenoptera	Formicidae	Formicinae	Camponotus sericeiventris (Guerin-Meneville, 1838)	19.204	-96.8816	WGS84		2	2005-04-29	29	4	2005	L. Quiroz	T. E. Martinez | L. Quiroz	Very high human impact	Mexico	VERACRUZ	Cafetal 'Vequia Bajo Monte'
urn:catalog:INECOL:IEXA:IEXA-Hy-843:65de58ff2bd607ca57307f62504e8232	PreservedSpecimen		INECOL	IEXA	IEXA-Hy-843	Animalia	Arthropoda	Insecta	Hymenoptera	Formicidae	Pseudomyrmecinae	Pseudomyrmex simplex (Smith, 1877)	18.8228	-97.005	WGS84		1	2014-04-15	15	4	2014	G. R. Perez	I. Landero	High human impact	Mexico	VERACRUZ	Campo Grande
urn:catalog:INECOL:IEXA:IEXA-Hy-1302:361023e6fa72679fb38b23c069556855	PreservedSpecimen		INECOL	IEXA	IEXA-Hy-1302	Animalia	Arthropoda	Insecta	Hymenoptera	Formicidae	Myrmicinae	Stenamma connectum Branstetter, 2013	19.3872	-97.0853	WGS84		1	2011-07-18	18	7	2011	G. R. Perez	F. Escobar | F. Alvarado	Low human impact	Mexico	VERACRUZ	Ripario: Tlalchy
urn:catalog:INECOL:IEXA:IEXA-Hy-1353:ac432fd4c01c40173c5b50bf11418dc6	PreservedSpecimen		INECOL	IEXA	IEXA-Hy-1353	Animalia	Arthropoda	Insecta	Hymenoptera	Formicidae	Formicinae	Camponotus atriceps (Smith, 1858)	18.7449	-99.4393	WGS84		2	1993-04-05	5	4	1993	W. P. MacKay	L. Quiroz	Very high human impact	Mexico	MORELOS	Cocoyotla
urn:catalog:INECOL:IEXA:IEXA-Hy-1676:e77660525d7584514631a731d0cba708	PreservedSpecimen		INECOL	IEXA	IEXA-Hy-1676	Animalia	Arthropoda	Insecta	Hymenoptera	Formicidae	Ponerinae	Neoponera villosa (Fabricius, 1804)	14.9736	-92.155	WGS84		2	1996-12-05	5	12	1996	L. Quiroz	A. Garcia	Very high human impact	Mexico	CHIAPAS	Rosario Izapa
urn:catalog:INECOL:IEXA:IEXA-Hy-1558:5d6fcd8f3fca06ea24959f79e31fc58f	PreservedSpecimen		INECOL	IEXA	IEXA-Hy-1558	Animalia	Arthropoda	Insecta	Hymenoptera	Formicidae	Pseudomyrmecinae	Pseudomyrmex simplex (Smith, 1877)	18.9297	-99.2319	WGS84		11	2005-05-16	16	5	2005	L. Quiroz	A. Trejo	Very high human impact	Mexico	MORELOS	Cuernavaca
urn:catalog:INECOL:IEXA:IEXA-Hy-345:044af6faebb57eca01e3ac936ce43d32	PreservedSpecimen		INECOL	IEXA	IEXA-Hy-345	Animalia	Arthropoda	Insecta	Hymenoptera	Formicidae	Dolichoderinae	Tapinoma litorale Wheeler, 1905	19.4406	-96.9475	WGS84		2	2006-09-28	28	9	2006	L. Quiroz	R. Arce | D. L. Martinez	Very high human impact	Mexico	VERACRUZ	Finca 'Dona Cuca'
urn:catalog:INECOL:IEXA:IEXA-Hy-295:dda9f677141a36293fb185db99054dc0	PreservedSpecimen		INECOL	IEXA	IEXA-Hy-295	Animalia	Arthropoda	Insecta	Hymenoptera	Formicidae	Dolichoderinae	Forelius damiani Guerrero & Fernandez, 2008	19.4356	-96.8986	WGS84		4	2006-09-26	26	9	2006	L. Quiroz	C. Tlapanco | J. E. Valenzuela	Very high human impact	Mexico	VERACRUZ	Finca 'El Zopilote'
urn:catalog:INECOL:IEXA:IEXA-Hy-636:b828dee4135378865215d22c31b8c0e5	PreservedSpecimen		INECOL	IEXA	IEXA-Hy-636	Animalia	Arthropoda	Insecta	Hymenoptera	Formicidae	Ponerinae	Pachycondyla stigma (Fabricius, 1804)	19.2158	-96.8853	WGS84		1	2004-09-30	30	9	2004	L. Quiroz	D. L. Martinez | L. Quiroz | J. E. Valenzuela	High human impact	Mexico	VERACRUZ	Finca cafetalera, El Mirador
urn:catalog:INECOL:IEXA:IEXA-Hy-508:58ad2cce73d992f49231aa39bb2728f5	PreservedSpecimen		INECOL	IEXA	IEXA-Hy-508	Animalia	Arthropoda	Insecta	Hymenoptera	Formicidae	Myrmicinae	Octostruma trithrix Longino, 2013	19.4336	-96.8756	WGS84		4	2006-08-15	15	8	2006	L. Quiroz	D. L. Martinez | C. Tlapanco	Very high human impact	Mexico	VERACRUZ	Finca 'Armand'
urn:catalog:INECOL:IEXA:IEXA-Hy-820:10323954c1a0b31abad75a17a4226499	PreservedSpecimen		INECOL	IEXA	IEXA-Hy-820	Animalia	Arthropoda	Insecta	Hymenoptera	Formicidae	Ponerinae	Ponera exotica Smith, 1962	19.3369	-97.03	WGS84		1	2008-08-24	24	8	2008	L. Quiroz	M. A. Garcia | J. E. Valenzuela	Very high human impact	Mexico	VERACRUZ	El Olmo
[truncated: 32,145 more rows]
